# Supplementary material for: Crystal structure of (E)-N-cyclo­hexyl-2-(2-hy­droxy-3-methyl­benzyl­idene)hydrazine-1-carbo­thio­amide
Source: Acta Crystallogr E Crystallogr Commun. 2019 Jun 28;75(Pt 7):1065–8. doi: 10.1107/S2056989019008946 (PMC6659332; doi:10.1107/S2056989019008946)
Supplement: Supplementary file 1 [file e-75-01065-sup1.cif]

##############################################################################
#                                                                            #
# This CIF contains the data in a paper accepted for publication in          #
# Acta Crystallographica Section E. It conforms to the requirements of       #
# Notes for Authors for Acta Crystallographica Section E, and has been       #
# peer reviewed under the auspices of the IUCr Commission on Journals.       #
#                                                                            #
# Full details of the Crystallographic Information File format               #
# are given in the paper "The Crystallographic Information File (CIF):       #
# a New Standard Archive File for Crystallography" by S. R. Hall, F. H.      #
# Allen and I. D. Brown [Acta Cryst. (1991), A47, 655-685].                  #
#                                                                            #
# The current version of the core CIF dictionary is obtainable from          #
# ftp://ftp.iucr.org/pub/cif_core.dic.                                       #
#                                                                            #
# Software is freely available for graphical display of the structure(s)     #
# in this CIF. For information consult the CIF software page                 #
# http://www.iucr.org/resources/cif/software.                                #
#                                                                            #
# This file may be used for bona fide research purposes within the           #
# scientific community so long as proper attribution is given to the journal # 
# article from which it was obtained.                                        #
#                                                                            #
##############################################################################
data_I
_database_code_depnum_ccdc_archive 'CCDC 1480651'
_audit_creation_method     SHELXL-2013
_chemical_name_systematic
;
(<i>E</i>)-<i>N</i>-Cyclohexyl-2-(2-hydroxy-3-methylbenzylidene)hydrazine-1-\
carbothioamide
;
_chemical_name_common     ?
_chemical_formula_moiety     'C15 H21 N3 O S'
_chemical_formula_sum     'C15 H21 N3 O S'
_chemical_formula_iupac     'C15 H21 N3 O S'
_chemical_formula_weight     291.41
_chemical_melting_point     ?
_space_group_crystal_system     triclinic
_space_group_name_H-M_alt     'P -1'
_space_group_name_Hall     '-P 1'
loop_
    _space_group_symop_operation_xyz
    'x, y, z'
    '-x, -y, -z'
_cell_length_a     10.7799(11)
_cell_length_b     10.9481(11)
_cell_length_c     14.1895(15)
_cell_angle_alpha     74.526(2)
_cell_angle_beta     68.2460(10)
_cell_angle_gamma     80.207(2)
_cell_volume     1494.2(3)
_cell_formula_units_Z     4
_cell_measurement_reflns_used     6929
_cell_measurement_theta_min     2.21
_cell_measurement_theta_max     29.28
_cell_measurement_temperature     100
_exptl_crystal_description     'block'
_exptl_crystal_colour     'colourless'
_exptl_crystal_size_max     0.342
_exptl_crystal_size_mid     0.138
_exptl_crystal_size_min     0.100
_exptl_crystal_density_diffrn     1.295
_exptl_crystal_density_meas     ?
_exptl_crystal_density_method     ?
_exptl_crystal_F_000     624
_exptl_absorpt_coefficient_mu     0.217
_exptl_absorpt_correction_type     multi-scan
_exptl_absorpt_process_details
;
(SADABS; Bruker, 2012)
;
_exptl_absorpt_correction_T_min     0.8728
_exptl_absorpt_correction_T_max     0.9345
_exptl_special_details     ?
_diffrn_ambient_temperature     100
_diffrn_source     ?
_diffrn_radiation_type     MoK\a
_diffrn_radiation_wavelength     0.71073
_diffrn_measurement_device_type     'Bruker APEXII CCD'
_diffrn_measurement_method     '\f and \w scans'
_diffrn_detector_area_resol_mean     ?
_diffrn_reflns_number     50505
_diffrn_reflns_av_R_equivalents     0.0685
_diffrn_reflns_av_unetI/netI     0.0519
_diffrn_reflns_theta_min     1.585
_diffrn_reflns_theta_max     29.354
_diffrn_reflns_theta_full     25.242
_diffrn_measured_fraction_theta_max     0.991
_diffrn_measured_fraction_theta_full     1.000
_diffrn_reflns_limit_h_min     -14
_diffrn_reflns_limit_h_max     14
_diffrn_reflns_limit_k_min     -15
_diffrn_reflns_limit_k_max     15
_diffrn_reflns_limit_l_min     -19
_diffrn_reflns_limit_l_max     19
_refine_special_details     ?
_reflns_number_total     8135
_reflns_number_gt     5805
_reflns_threshold_expression     'I > 2\s(I)'
_refine_ls_structure_factor_coef     Fsqd
_refine_ls_matrix_type     full
_refine_ls_R_factor_all     0.0791
_refine_ls_R_factor_gt     0.0486
_refine_ls_wR_factor_gt     0.1054
_refine_ls_wR_factor_ref     0.1191
_refine_ls_goodness_of_fit_ref     1.035
_refine_ls_restrained_S_all     1.035
_refine_ls_number_reflns     8135
_refine_ls_number_parameters     387
_refine_ls_number_restraints     0
_refine_ls_hydrogen_treatment     mixed
_refine_ls_weighting_scheme     calc
_refine_ls_weighting_details
;
 w=1/[\s^2^(Fo^2^)+(0.0524P)^2^+0.3685P]
 where P=(Fo^2^+2Fc^2^)/3
;
_atom_sites_solution_hydrogens     mixed
_atom_sites_solution_primary     direct
_atom_sites_solution_secondary     difmap
_refine_ls_shift/su_max     0.001
_refine_ls_shift/su_mean     0.000
_refine_diff_density_max     0.417
_refine_diff_density_min     -0.363
_refine_ls_extinction_method     none
_refine_ls_extinction_coef     .
loop_
    _atom_type_symbol
    _atom_type_description
    _atom_type_scat_dispersion_real
    _atom_type_scat_dispersion_imag
    _atom_type_scat_source
    'C' 'C' 0.0033 0.0016
                         'International Tables Vol C Tables 4.2.6.8 and 6.1.1.4'
    'H' 'H' 0.0000 0.0000
                         'International Tables Vol C Tables 4.2.6.8 and 6.1.1.4'
    'N' 'N' 0.0061 0.0033
                         'International Tables Vol C Tables 4.2.6.8 and 6.1.1.4'
    'O' 'O' 0.0106 0.0060
                         'International Tables Vol C Tables 4.2.6.8 and 6.1.1.4'
    'S' 'S' 0.1246 0.1234
                         'International Tables Vol C Tables 4.2.6.8 and 6.1.1.4'
_computing_data_collection
;
APEX2 (Bruker, 2012)
;
_computing_cell_refinement
;
SAINT (Bruker, 2012)
;
_computing_data_reduction
;
SAINT (Bruker, 2012)
;
_computing_structure_solution
;
SHELXS97 (Sheldrick, 2008)
;
_computing_structure_refinement
;
SHELXL2013 (Sheldrick, 2015)
;
_computing_molecular_graphics
;
Mercury (Macrae <i>et al.</i>, 2008) and PLATON (Spek, 2009)
;
_computing_publication_material
;
SHELXL2013 (Sheldrick, 2015) and PLATON (Spek, 2009)
;
loop_
    _atom_site_type_symbol
    _atom_site_label
    _atom_site_fract_x
    _atom_site_fract_y
    _atom_site_fract_z
    _atom_site_U_iso_or_equiv
    _atom_site_adp_type
    _atom_site_calc_flag
    _atom_site_occupancy
    _atom_site_disorder_assembly
    _atom_site_disorder_group
    S S1A 0.69733(4) 0.60902(4) 0.10987(3) 0.01869(11) Uani d 1 . .
    O O1A 0.20574(12) 0.29193(12) 0.27567(9) 0.0204(3) Uani d 1 . .
    H H1O1 0.264(2) 0.340(2) 0.2474(19) 0.047(7) Uiso d 1 . .
    N N1A 0.44459(13) 0.36989(12) 0.14267(10) 0.0157(3) Uani d 1 . .
    N N2A 0.54998(14) 0.44583(13) 0.10122(11) 0.0168(3) Uani d 1 . .
    H H1N2 0.617(2) 0.4267(19) 0.0507(16) 0.032(6) Uiso d 1 . .
    N N3A 0.45512(13) 0.54155(13) 0.23929(11) 0.0180(3) Uani d 1 . .
    H H1N3 0.387(2) 0.5075(19) 0.2500(16) 0.031(6) Uiso d 1 . .
    C C1A 0.23068(15) 0.20058(15) 0.22090(12) 0.0166(3) Uani d 1 . .
    C C2A 0.13421(16) 0.11183(15) 0.25585(13) 0.0180(3) Uani d 1 . .
    C C3A 0.15680(17) 0.01785(16) 0.20070(13) 0.0212(4) Uani d 1 . .
    H H3AA 0.0925 -0.0427 0.2231 0.025 Uiso calc 1 . .
    C C4A 0.27061(17) 0.00986(16) 0.11389(14) 0.0219(4) Uani d 1 . .
    H H4AA 0.2840 -0.0557 0.0779 0.026 Uiso calc 1 . .
    C C5A 0.36387(17) 0.09792(16) 0.08048(13) 0.0204(3) Uani d 1 . .
    H H5AA 0.4412 0.0933 0.0206 0.024 Uiso calc 1 . .
    C C6A 0.34648(16) 0.19418(15) 0.13340(12) 0.0163(3) Uani d 1 . .
    C C7A 0.45032(16) 0.28267(15) 0.09523(13) 0.0173(3) Uani d 1 . .
    H H7AA 0.5243 0.2759 0.0337 0.021 Uiso calc 1 . .
    C C8A 0.55885(15) 0.52858(15) 0.15423(12) 0.0154(3) Uani d 1 . .
    C C9A 0.44553(15) 0.62215(16) 0.30920(12) 0.0175(3) Uani d 1 . .
    H H9AA 0.5368 0.6226 0.3119 0.021 Uiso calc 1 . .
    C C10A 0.39567(17) 0.75839(16) 0.27188(14) 0.0223(4) Uani d 1 . .
    H H10A 0.3072 0.7594 0.2653 0.027 Uiso calc 1 . .
    H H10B 0.4588 0.7950 0.2024 0.027 Uiso calc 1 . .
    C C11A 0.38338(17) 0.83900(17) 0.34832(14) 0.0249(4) Uani d 1 . .
    H H11A 0.4734 0.8448 0.3495 0.030 Uiso calc 1 . .
    H H11B 0.3465 0.9261 0.3246 0.030 Uiso calc 1 . .
    C C12A 0.29295(17) 0.78223(19) 0.45741(15) 0.0300(4) Uani d 1 . .
    H H12A 0.2924 0.8328 0.5059 0.036 Uiso calc 1 . .
    H H12B 0.2002 0.7864 0.4580 0.036 Uiso calc 1 . .
    C C13A 0.3395(2) 0.64536(19) 0.49414(14) 0.0334(5) Uani d 1 . .
    H H13A 0.2742 0.6092 0.5627 0.040 Uiso calc 1 . .
    H H13B 0.4269 0.6425 0.5031 0.040 Uiso calc 1 . .
    C C14A 0.35411(18) 0.56458(17) 0.41752(13) 0.0253(4) Uani d 1 . .
    H H14A 0.3914 0.4777 0.4415 0.030 Uiso calc 1 . .
    H H14B 0.2648 0.5581 0.4153 0.030 Uiso calc 1 . .
    C C15A 0.01137(16) 0.12174(18) 0.34918(14) 0.0246(4) Uani d 1 . .
    H H15A -0.0495 0.0589 0.3588 0.037 Uiso calc 1 . .
    H H15B -0.0337 0.2073 0.3387 0.037 Uiso calc 1 . .
    H H15C 0.0371 0.1055 0.4111 0.037 Uiso calc 1 . .
    S S1B 1.20980(4) 0.63000(4) 0.11943(3) 0.01957(11) Uani d 1 . .
    O O1B 0.72600(12) 0.31105(11) 0.27336(9) 0.0204(3) Uani d 1 . .
    H H1O2 0.790(2) 0.358(2) 0.2455(18) 0.042(7) Uiso d 1 . .
    N N1B 0.96393(13) 0.38885(13) 0.14385(10) 0.0165(3) Uani d 1 . .
    N N2B 1.07086(14) 0.46229(13) 0.10739(11) 0.0183(3) Uani d 1 . .
    H H2N2 1.141(2) 0.4453(19) 0.0585(17) 0.035(6) Uiso d 1 . .
    N N3B 0.95163(13) 0.58802(14) 0.22201(11) 0.0191(3) Uani d 1 . .
    H H2N3 0.8858(19) 0.5517(18) 0.2277(14) 0.023(5) Uiso d 1 . .
    C C1B 0.74994(15) 0.22243(15) 0.21634(12) 0.0160(3) Uani d 1 . .
    C C2B 0.64909(16) 0.14034(16) 0.24528(13) 0.0182(3) Uani d 1 . .
    C C3B 0.67030(16) 0.04933(16) 0.18792(13) 0.0212(4) Uani d 1 . .
    H H3BA 0.6019 -0.0055 0.2052 0.025 Uiso calc 1 . .
    C C4B 0.78870(17) 0.03605(16) 0.10606(14) 0.0221(4) Uani d 1 . .
    H H4BA 0.8018 -0.0285 0.0692 0.027 Uiso calc 1 . .
    C C5B 0.88741(16) 0.11750(16) 0.07866(13) 0.0198(3) Uani d 1 . .
    H H5BA 0.9683 0.1087 0.0224 0.024 Uiso calc 1 . .
    C C6B 0.87008(15) 0.21254(15) 0.13242(12) 0.0168(3) Uani d 1 . .
    C C7B 0.97581(16) 0.29730(15) 0.09955(13) 0.0178(3) Uani d 1 . .
    H H7BA 1.0559 0.2846 0.0438 0.021 Uiso calc 1 . .
    C C8B 1.06817(16) 0.55741(15) 0.15303(12) 0.0165(3) Uani d 1 . .
    C C9B 0.93058(15) 0.68143(15) 0.28450(12) 0.0171(3) Uani d 1 . .
    H H9BA 0.9867 0.7537 0.2406 0.021 Uiso calc 1 . .
    C C10B 0.97252(16) 0.62377(16) 0.37971(13) 0.0200(3) Uani d 1 . .
    H H10C 1.0684 0.5927 0.3570 0.024 Uiso calc 1 . .
    H H10D 0.9197 0.5504 0.4230 0.024 Uiso calc 1 . .
    C C11B 0.95005(16) 0.72239(16) 0.44436(13) 0.0214(4) Uani d 1 . .
    H H11C 0.9730 0.6819 0.5077 0.026 Uiso calc 1 . .
    H H11D 1.0100 0.7914 0.4034 0.026 Uiso calc 1 . .
    C C12B 0.80487(16) 0.77855(17) 0.47574(13) 0.0219(4) Uani d 1 . .
    H H12C 0.7460 0.7118 0.5248 0.026 Uiso calc 1 . .
    H H12D 0.7953 0.8471 0.5120 0.026 Uiso calc 1 . .
    C C13B 0.76067(17) 0.83197(17) 0.38142(14) 0.0224(4) Uani d 1 . .
    H H13C 0.8111 0.9065 0.3372 0.027 Uiso calc 1 . .
    H H13D 0.6642 0.8610 0.4051 0.027 Uiso calc 1 . .
    C C14B 0.78417(15) 0.73274(16) 0.31723(13) 0.0201(4) Uani d 1 . .
    H H14C 0.7268 0.6620 0.3590 0.024 Uiso calc 1 . .
    H H14D 0.7592 0.7717 0.2546 0.024 Uiso calc 1 . .
    C C15B 0.52399(16) 0.15270(17) 0.33654(14) 0.0237(4) Uani d 1 . .
    H H15D 0.4569 0.1011 0.3383 0.036 Uiso calc 1 . .
    H H15E 0.4886 0.2420 0.3299 0.036 Uiso calc 1 . .
    H H15F 0.5447 0.1231 0.4010 0.036 Uiso calc 1 . .
loop_
    _atom_site_aniso_label
    _atom_site_aniso_U_11
    _atom_site_aniso_U_22
    _atom_site_aniso_U_33
    _atom_site_aniso_U_12
    _atom_site_aniso_U_13
    _atom_site_aniso_U_23
    S1A 0.01576(19) 0.0224(2) 0.0179(2) -0.00439(16) -0.00298(16) -0.00655(17)
    O1A 0.0200(6) 0.0223(7) 0.0185(6) -0.0050(5) -0.0019(5) -0.0086(5)
    N1A 0.0150(6) 0.0159(7) 0.0166(7) -0.0018(5) -0.0052(5) -0.0041(5)
    N2A 0.0155(6) 0.0188(7) 0.0155(7) -0.0032(5) -0.0014(6) -0.0072(6)
    N3A 0.0142(6) 0.0223(8) 0.0187(7) -0.0050(6) -0.0020(6) -0.0095(6)
    C1A 0.0199(8) 0.0162(8) 0.0153(8) -0.0006(6) -0.0079(6) -0.0036(6)
    C2A 0.0177(7) 0.0191(8) 0.0173(8) -0.0022(6) -0.0080(6) -0.0012(7)
    C3A 0.0238(8) 0.0177(9) 0.0244(9) -0.0054(7) -0.0118(7) -0.0013(7)
    C4A 0.0291(9) 0.0168(9) 0.0238(9) -0.0012(7) -0.0122(7) -0.0070(7)
    C5A 0.0238(8) 0.0177(9) 0.0187(9) 0.0002(7) -0.0056(7) -0.0061(7)
    C6A 0.0197(8) 0.0146(8) 0.0151(8) -0.0009(6) -0.0074(6) -0.0025(6)
    C7A 0.0180(7) 0.0175(8) 0.0146(8) -0.0015(6) -0.0032(6) -0.0043(6)
    C8A 0.0158(7) 0.0158(8) 0.0153(8) -0.0003(6) -0.0072(6) -0.0024(6)
    C9A 0.0162(7) 0.0223(9) 0.0159(8) -0.0045(6) -0.0036(6) -0.0081(7)
    C10A 0.0248(8) 0.0215(9) 0.0225(9) -0.0012(7) -0.0091(7) -0.0072(7)
    C11A 0.0223(8) 0.0248(10) 0.0327(10) 0.0003(7) -0.0109(8) -0.0142(8)
    C12A 0.0206(8) 0.0435(12) 0.0320(11) -0.0055(8) -0.0022(8) -0.0262(9)
    C13A 0.0415(11) 0.0405(12) 0.0187(10) -0.0133(9) -0.0027(8) -0.0120(8)
    C14A 0.0295(9) 0.0272(10) 0.0180(9) -0.0086(8) -0.0031(7) -0.0066(7)
    C15A 0.0198(8) 0.0282(10) 0.0244(9) -0.0067(7) -0.0040(7) -0.0056(8)
    S1B 0.01561(19) 0.0223(2) 0.0206(2) -0.00340(16) -0.00332(16) -0.00756(17)
    O1B 0.0204(6) 0.0208(6) 0.0198(6) -0.0032(5) -0.0019(5) -0.0106(5)
    N1B 0.0154(6) 0.0169(7) 0.0173(7) -0.0020(5) -0.0052(5) -0.0042(6)
    N2B 0.0155(7) 0.0203(8) 0.0177(7) -0.0029(6) -0.0013(6) -0.0074(6)
    N3B 0.0148(6) 0.0217(8) 0.0227(8) -0.0024(6) -0.0035(6) -0.0117(6)
    C1B 0.0185(7) 0.0145(8) 0.0151(8) 0.0014(6) -0.0067(6) -0.0039(6)
    C2B 0.0179(7) 0.0185(8) 0.0176(8) -0.0002(6) -0.0072(6) -0.0022(7)
    C3B 0.0217(8) 0.0200(9) 0.0244(9) -0.0034(7) -0.0103(7) -0.0047(7)
    C4B 0.0275(9) 0.0198(9) 0.0246(9) -0.0003(7) -0.0117(7) -0.0109(7)
    C5B 0.0208(8) 0.0211(9) 0.0176(8) 0.0000(7) -0.0041(7) -0.0095(7)
    C6B 0.0179(7) 0.0171(8) 0.0163(8) -0.0011(6) -0.0066(6) -0.0042(6)
    C7B 0.0175(7) 0.0186(8) 0.0158(8) 0.0003(6) -0.0042(6) -0.0049(7)
    C8B 0.0186(7) 0.0160(8) 0.0142(8) -0.0011(6) -0.0059(6) -0.0021(6)
    C9B 0.0178(7) 0.0179(8) 0.0167(8) -0.0032(6) -0.0035(6) -0.0079(7)
    C10B 0.0183(8) 0.0215(9) 0.0199(9) 0.0017(6) -0.0066(7) -0.0063(7)
    C11B 0.0228(8) 0.0252(9) 0.0188(9) -0.0011(7) -0.0096(7) -0.0063(7)
    C12B 0.0225(8) 0.0247(9) 0.0196(9) -0.0005(7) -0.0062(7) -0.0092(7)
    C13B 0.0207(8) 0.0245(9) 0.0262(10) 0.0035(7) -0.0107(7) -0.0121(8)
    C14B 0.0179(8) 0.0236(9) 0.0218(9) -0.0006(7) -0.0081(7) -0.0087(7)
    C15B 0.0199(8) 0.0253(9) 0.0231(9) -0.0036(7) -0.0036(7) -0.0048(7)
_geom_special_details
;
 All esds (except the esd in the dihedral angle between two l.s. planes)
 are estimated using the full covariance matrix.  The cell esds are taken
 into account individually in the estimation of esds in distances, angles
 and torsion angles; correlations between esds in cell parameters are only
 used when they are defined by crystal symmetry.  An approximate (isotropic)
 treatment of cell esds is used for estimating esds involving l.s. planes.
;
loop_
    _geom_bond_atom_site_label_1
    _geom_bond_atom_site_label_2
    _geom_bond_site_symmetry_2
    _geom_bond_distance
    _geom_bond_publ_flag
    S1A C8A . 1.6897(15) ?
    O1A C1A . 1.3583(19) ?
    O1A H1O1 . 0.80(2) ?
    N1A C7A . 1.289(2) ?
    N1A N2A . 1.3758(18) ?
    N2A C8A . 1.357(2) ?
    N2A H1N2 . 0.85(2) ?
    N3A C8A . 1.328(2) ?
    N3A C9A . 1.461(2) ?
    N3A H1N3 . 0.82(2) ?
    C1A C6A . 1.404(2) ?
    C1A C2A . 1.406(2) ?
    C2A C3A . 1.390(2) ?
    C2A C15A . 1.499(2) ?
    C3A C4A . 1.390(2) ?
    C3A H3AA . 0.9500 ?
    C4A C5A . 1.378(2) ?
    C4A H4AA . 0.9500 ?
    C5A C6A . 1.400(2) ?
    C5A H5AA . 0.9500 ?
    C6A C7A . 1.458(2) ?
    C7A H7AA . 0.9500 ?
    C9A C14A . 1.517(2) ?
    C9A C10A . 1.520(2) ?
    C9A H9AA . 1.0000 ?
    C10A C11A . 1.529(2) ?
    C10A H10A . 0.9900 ?
    C10A H10B . 0.9900 ?
    C11A C12A . 1.519(3) ?
    C11A H11A . 0.9900 ?
    C11A H11B . 0.9900 ?
    C12A C13A . 1.513(3) ?
    C12A H12A . 0.9900 ?
    C12A H12B . 0.9900 ?
    C13A C14A . 1.526(2) ?
    C13A H13A . 0.9900 ?
    C13A H13B . 0.9900 ?
    C14A H14A . 0.9900 ?
    C14A H14B . 0.9900 ?
    C15A H15A . 0.9800 ?
    C15A H15B . 0.9800 ?
    C15A H15C . 0.9800 ?
    S1B C8B . 1.6914(16) ?
    O1B C1B . 1.3569(19) ?
    O1B H1O2 . 0.83(2) ?
    N1B C7B . 1.284(2) ?
    N1B N2B . 1.3762(18) ?
    N2B C8B . 1.357(2) ?
    N2B H2N2 . 0.85(2) ?
    N3B C8B . 1.330(2) ?
    N3B C9B . 1.463(2) ?
    N3B H2N3 . 0.840(19) ?
    C1B C2B . 1.401(2) ?
    C1B C6B . 1.409(2) ?
    C2B C3B . 1.387(2) ?
    C2B C15B . 1.500(2) ?
    C3B C4B . 1.388(2) ?
    C3B H3BA . 0.9500 ?
    C4B C5B . 1.382(2) ?
    C4B H4BA . 0.9500 ?
    C5B C6B . 1.397(2) ?
    C5B H5BA . 0.9500 ?
    C6B C7B . 1.453(2) ?
    C7B H7BA . 0.9500 ?
    C9B C14B . 1.522(2) ?
    C9B C10B . 1.526(2) ?
    C9B H9BA . 1.0000 ?
    C10B C11B . 1.530(2) ?
    C10B H10C . 0.9900 ?
    C10B H10D . 0.9900 ?
    C11B C12B . 1.526(2) ?
    C11B H11C . 0.9900 ?
    C11B H11D . 0.9900 ?
    C12B C13B . 1.523(2) ?
    C12B H12C . 0.9900 ?
    C12B H12D . 0.9900 ?
    C13B C14B . 1.529(2) ?
    C13B H13C . 0.9900 ?
    C13B H13D . 0.9900 ?
    C14B H14C . 0.9900 ?
    C14B H14D . 0.9900 ?
    C15B H15D . 0.9800 ?
    C15B H15E . 0.9800 ?
    C15B H15F . 0.9800 ?
loop_
    _geom_angle_atom_site_label_1
    _geom_angle_atom_site_label_2
    _geom_angle_atom_site_label_3
    _geom_angle_site_symmetry_1
    _geom_angle_site_symmetry_3
    _geom_angle
    _geom_angle_publ_flag
    C1A O1A H1O1 . . 108.6(17) ?
    C7A N1A N2A . . 116.82(13) ?
    C8A N2A N1A . . 119.82(13) ?
    C8A N2A H1N2 . . 120.7(13) ?
    N1A N2A H1N2 . . 117.8(14) ?
    C8A N3A C9A . . 125.71(13) ?
    C8A N3A H1N3 . . 117.1(14) ?
    C9A N3A H1N3 . . 116.9(14) ?
    O1A C1A C6A . . 122.24(14) ?
    O1A C1A C2A . . 116.68(14) ?
    C6A C1A C2A . . 121.08(15) ?
    C3A C2A C1A . . 117.85(15) ?
    C3A C2A C15A . . 122.40(14) ?
    C1A C2A C15A . . 119.74(15) ?
    C4A C3A C2A . . 122.00(15) ?
    C4A C3A H3AA . . 119.0 ?
    C2A C3A H3AA . . 119.0 ?
    C5A C4A C3A . . 119.37(16) ?
    C5A C4A H4AA . . 120.3 ?
    C3A C4A H4AA . . 120.3 ?
    C4A C5A C6A . . 121.01(16) ?
    C4A C5A H5AA . . 119.5 ?
    C6A C5A H5AA . . 119.5 ?
    C5A C6A C1A . . 118.68(14) ?
    C5A C6A C7A . . 118.22(15) ?
    C1A C6A C7A . . 123.09(14) ?
    N1A C7A C6A . . 121.83(15) ?
    N1A C7A H7AA . . 119.1 ?
    C6A C7A H7AA . . 119.1 ?
    N3A C8A N2A . . 116.73(14) ?
    N3A C8A S1A . . 123.76(12) ?
    N2A C8A S1A . . 119.51(12) ?
    N3A C9A C14A . . 108.61(13) ?
    N3A C9A C10A . . 112.01(13) ?
    C14A C9A C10A . . 111.06(14) ?
    N3A C9A H9AA . . 108.4 ?
    C14A C9A H9AA . . 108.4 ?
    C10A C9A H9AA . . 108.4 ?
    C9A C10A C11A . . 110.55(14) ?
    C9A C10A H10A . . 109.5 ?
    C11A C10A H10A . . 109.5 ?
    C9A C10A H10B . . 109.5 ?
    C11A C10A H10B . . 109.5 ?
    H10A C10A H10B . . 108.1 ?
    C12A C11A C10A . . 111.31(14) ?
    C12A C11A H11A . . 109.4 ?
    C10A C11A H11A . . 109.4 ?
    C12A C11A H11B . . 109.4 ?
    C10A C11A H11B . . 109.4 ?
    H11A C11A H11B . . 108.0 ?
    C13A C12A C11A . . 111.40(15) ?
    C13A C12A H12A . . 109.3 ?
    C11A C12A H12A . . 109.3 ?
    C13A C12A H12B . . 109.3 ?
    C11A C12A H12B . . 109.3 ?
    H12A C12A H12B . . 108.0 ?
    C12A C13A C14A . . 111.91(16) ?
    C12A C13A H13A . . 109.2 ?
    C14A C13A H13A . . 109.2 ?
    C12A C13A H13B . . 109.2 ?
    C14A C13A H13B . . 109.2 ?
    H13A C13A H13B . . 107.9 ?
    C9A C14A C13A . . 111.02(14) ?
    C9A C14A H14A . . 109.4 ?
    C13A C14A H14A . . 109.4 ?
    C9A C14A H14B . . 109.4 ?
    C13A C14A H14B . . 109.4 ?
    H14A C14A H14B . . 108.0 ?
    C2A C15A H15A . . 109.5 ?
    C2A C15A H15B . . 109.5 ?
    H15A C15A H15B . . 109.5 ?
    C2A C15A H15C . . 109.5 ?
    H15A C15A H15C . . 109.5 ?
    H15B C15A H15C . . 109.5 ?
    C1B O1B H1O2 . . 107.4(15) ?
    C7B N1B N2B . . 116.97(14) ?
    C8B N2B N1B . . 120.46(14) ?
    C8B N2B H2N2 . . 119.4(14) ?
    N1B N2B H2N2 . . 120.0(14) ?
    C8B N3B C9B . . 124.99(13) ?
    C8B N3B H2N3 . . 116.0(13) ?
    C9B N3B H2N3 . . 118.9(13) ?
    O1B C1B C2B . . 116.63(14) ?
    O1B C1B C6B . . 122.02(14) ?
    C2B C1B C6B . . 121.35(15) ?
    C3B C2B C1B . . 117.95(15) ?
    C3B C2B C15B . . 122.57(15) ?
    C1B C2B C15B . . 119.48(15) ?
    C2B C3B C4B . . 121.87(15) ?
    C2B C3B H3BA . . 119.1 ?
    C4B C3B H3BA . . 119.1 ?
    C5B C4B C3B . . 119.48(15) ?
    C5B C4B H4BA . . 120.3 ?
    C3B C4B H4BA . . 120.3 ?
    C4B C5B C6B . . 120.98(16) ?
    C4B C5B H5BA . . 119.5 ?
    C6B C5B H5BA . . 119.5 ?
    C5B C6B C1B . . 118.35(14) ?
    C5B C6B C7B . . 118.96(15) ?
    C1B C6B C7B . . 122.70(14) ?
    N1B C7B C6B . . 121.80(15) ?
    N1B C7B H7BA . . 119.1 ?
    C6B C7B H7BA . . 119.1 ?
    N3B C8B N2B . . 116.78(14) ?
    N3B C8B S1B . . 124.07(12) ?
    N2B C8B S1B . . 119.15(12) ?
    N3B C9B C14B . . 109.69(12) ?
    N3B C9B C10B . . 111.20(13) ?
    C14B C9B C10B . . 110.58(13) ?
    N3B C9B H9BA . . 108.4 ?
    C14B C9B H9BA . . 108.4 ?
    C10B C9B H9BA . . 108.4 ?
    C9B C10B C11B . . 110.68(13) ?
    C9B C10B H10C . . 109.5 ?
    C11B C10B H10C . . 109.5 ?
    C9B C10B H10D . . 109.5 ?
    C11B C10B H10D . . 109.5 ?
    H10C C10B H10D . . 108.1 ?
    C12B C11B C10B . . 111.23(13) ?
    C12B C11B H11C . . 109.4 ?
    C10B C11B H11C . . 109.4 ?
    C12B C11B H11D . . 109.4 ?
    C10B C11B H11D . . 109.4 ?
    H11C C11B H11D . . 108.0 ?
    C13B C12B C11B . . 111.49(14) ?
    C13B C12B H12C . . 109.3 ?
    C11B C12B H12C . . 109.3 ?
    C13B C12B H12D . . 109.3 ?
    C11B C12B H12D . . 109.3 ?
    H12C C12B H12D . . 108.0 ?
    C12B C13B C14B . . 111.59(14) ?
    C12B C13B H13C . . 109.3 ?
    C14B C13B H13C . . 109.3 ?
    C12B C13B H13D . . 109.3 ?
    C14B C13B H13D . . 109.3 ?
    H13C C13B H13D . . 108.0 ?
    C9B C14B C13B . . 110.42(13) ?
    C9B C14B H14C . . 109.6 ?
    C13B C14B H14C . . 109.6 ?
    C9B C14B H14D . . 109.6 ?
    C13B C14B H14D . . 109.6 ?
    H14C C14B H14D . . 108.1 ?
    C2B C15B H15D . . 109.5 ?
    C2B C15B H15E . . 109.5 ?
    H15D C15B H15E . . 109.5 ?
    C2B C15B H15F . . 109.5 ?
    H15D C15B H15F . . 109.5 ?
    H15E C15B H15F . . 109.5 ?
loop_
    _geom_torsion_atom_site_label_1
    _geom_torsion_atom_site_label_2
    _geom_torsion_atom_site_label_3
    _geom_torsion_atom_site_label_4
    _geom_torsion_site_symmetry_1
    _geom_torsion_site_symmetry_2
    _geom_torsion_site_symmetry_3
    _geom_torsion_site_symmetry_4
    _geom_torsion
    _geom_torsion_publ_flag
    C7A N1A N2A C8A . . . . -171.68(14) ?
    O1A C1A C2A C3A . . . . 179.53(14) ?
    C6A C1A C2A C3A . . . . -0.3(2) ?
    O1A C1A C2A C15A . . . . 0.2(2) ?
    C6A C1A C2A C15A . . . . -179.68(15) ?
    C1A C2A C3A C4A . . . . 0.3(2) ?
    C15A C2A C3A C4A . . . . 179.61(16) ?
    C2A C3A C4A C5A . . . . -0.5(3) ?
    C3A C4A C5A C6A . . . . 0.8(3) ?
    C4A C5A C6A C1A . . . . -0.9(2) ?
    C4A C5A C6A C7A . . . . 178.73(15) ?
    O1A C1A C6A C5A . . . . -179.23(14) ?
    C2A C1A C6A C5A . . . . 0.6(2) ?
    O1A C1A C6A C7A . . . . 1.2(2) ?
    C2A C1A C6A C7A . . . . -178.96(14) ?
    N2A N1A C7A C6A . . . . 178.28(13) ?
    C5A C6A C7A N1A . . . . -176.61(15) ?
    C1A C6A C7A N1A . . . . 3.0(2) ?
    C9A N3A C8A N2A . . . . 178.07(14) ?
    C9A N3A C8A S1A . . . . -2.3(2) ?
    N1A N2A C8A N3A . . . . -7.4(2) ?
    N1A N2A C8A S1A . . . . 172.92(11) ?
    C8A N3A C9A C14A . . . . -151.70(16) ?
    C8A N3A C9A C10A . . . . 85.26(19) ?
    N3A C9A C10A C11A . . . . 178.51(13) ?
    C14A C9A C10A C11A . . . . 56.87(18) ?
    C9A C10A C11A C12A . . . . -56.18(19) ?
    C10A C11A C12A C13A . . . . 54.83(19) ?
    C11A C12A C13A C14A . . . . -54.1(2) ?
    N3A C9A C14A C13A . . . . -179.67(15) ?
    C10A C9A C14A C13A . . . . -56.06(19) ?
    C12A C13A C14A C9A . . . . 54.7(2) ?
    C7B N1B N2B C8B . . . . -177.23(14) ?
    O1B C1B C2B C3B . . . . 179.53(14) ?
    C6B C1B C2B C3B . . . . -0.7(2) ?
    O1B C1B C2B C15B . . . . -1.0(2) ?
    C6B C1B C2B C15B . . . . 178.77(15) ?
    C1B C2B C3B C4B . . . . 1.9(2) ?
    C15B C2B C3B C4B . . . . -177.57(16) ?
    C2B C3B C4B C5B . . . . -1.7(3) ?
    C3B C4B C5B C6B . . . . 0.3(3) ?
    C4B C5B C6B C1B . . . . 0.8(2) ?
    C4B C5B C6B C7B . . . . -178.94(15) ?
    O1B C1B C6B C5B . . . . 179.16(14) ?
    C2B C1B C6B C5B . . . . -0.6(2) ?
    O1B C1B C6B C7B . . . . -1.1(2) ?
    C2B C1B C6B C7B . . . . 179.12(15) ?
    N2B N1B C7B C6B . . . . 179.20(14) ?
    C5B C6B C7B N1B . . . . 177.83(15) ?
    C1B C6B C7B N1B . . . . -1.9(2) ?
    C9B N3B C8B N2B . . . . 175.59(14) ?
    C9B N3B C8B S1B . . . . -4.8(2) ?
    N1B N2B C8B N3B . . . . -10.2(2) ?
    N1B N2B C8B S1B . . . . 170.21(11) ?
    C8B N3B C9B C14B . . . . 155.77(15) ?
    C8B N3B C9B C10B . . . . -81.60(19) ?
    N3B C9B C10B C11B . . . . 179.99(13) ?
    C14B C9B C10B C11B . . . . -57.90(17) ?
    C9B C10B C11B C12B . . . . 55.88(18) ?
    C10B C11B C12B C13B . . . . -54.08(19) ?
    C11B C12B C13B C14B . . . . 54.32(19) ?
    N3B C9B C14B C13B . . . . -179.21(14) ?
    C10B C9B C14B C13B . . . . 57.79(18) ?
    C12B C13B C14B C9B . . . . -56.10(19) ?
loop_
    _geom_hbond_atom_site_label_D
    _geom_hbond_atom_site_label_H
    _geom_hbond_atom_site_label_A
    _geom_hbond_site_symmetry_A
    _geom_hbond_distance_DH
    _geom_hbond_distance_HA
    _geom_hbond_distance_DA
    _geom_hbond_angle_DHA
    _geom_hbond_publ_flag
    O1A H1O1 N1A . 0.80(2) 1.98(2) 2.6844(19) 146(2) yes
    O1B H1O2 N1B . 0.84(2) 1.91(2) 2.664(2) 148(2) yes
    N2A H1N2 S1B 2_765 0.85(2) 2.60(2) 3.4414(16) 170(2) yes
    N2B H2N2 S1A 2_765 0.85(2) 2.53(2) 3.3568(15) 164(2) yes
    C11A H11B Cg1 1_565 0.99 2.93 3.801(2) 148 yes
_shelx_space_group_comment
;
The symmetry employed for this shelxl refinement is uniquely defined
by the following loop, which should always be used as a source of
symmetry information in preference to the above space-group names.
They are only intended as comments.
;
_shelx_estimated_absorpt_T_min     0.930
_shelx_estimated_absorpt_T_max     0.979
_shelx_hkl_file
;
  -1   0   0 -0.1660 0.21636   3
  -1   0   0 0.11096 0.39802   8
  -1   0   0 0.16671 0.19691   6
  -1   0   0 -0.0410 0.20706   6
  -1   0   0 -0.0112 0.14631   1
  -1   0   0 0.01533 0.21919   5
  -1   0   0 -0.0454 0.17583   1
  -1   0   0 -0.1191 0.21119   4
   1   0   0 0.38300 0.36903   8
   1   0   0 0.31951 0.26972   7
   1   0   0 -0.0834 0.20787   5
   1   0   0 0.15899 0.26192   4
   1   0   0 -0.0162 0.26480   3
   1   0   0 -0.0316 0.16452   1
   1   0   0 0.05023 0.16375   6
   1   0   0 0.23705 0.15020   1
   1   0   0 0.07374 0.25151   2
  -2   0   0 59.4965 2.40902   5
  -2   0   0 63.4187 2.21660   6
  -2   0   0 58.4732 2.00481   1
  -2   0   0 61.1714 2.65778   3
   2   0   0 58.9577 2.52786   5
   2   0   0 64.1342 2.68092   4
   2   0   0 53.9936 2.87076   2
   2   0   0 56.1173 2.82671   7
   2   0   0 63.0382 2.79062   3
   2   0   0 61.4413 2.11218   1
   2   0   0 58.6497 3.22059   8
  -3   0   0 124.985 3.75785   1
  -3   0   0 121.221 4.74117   3
  -3   0   0 121.910 4.44648   5
  -3   0   0 125.639 4.07308   6
   3   0   0 107.391 5.03261   7
   3   0   0 125.999 3.93014   1
   3   0   0 132.664 5.10336   3
   3   0   0 126.294 4.82472   4
   3   0   0 116.099 5.68487   8
   3   0   0 124.783 5.34309   2
  -4   0   0 375.353 11.0617   5
  -4   0   0 378.738 10.3771   6
  -4   0   0 392.199 9.92042   1
  -4   0   0 398.232 11.6756   3
   4   0   0 394.741 11.6631   4
   4   0   0 408.729 12.6789   2
   4   0   0 337.144 12.1005   7
   4   0   0 399.814 13.5615   8
   4   0   0 392.890 12.0547   3
  -5   0   0 32.3464 2.84757   3
  -5   0   0 38.7878 2.15472   1
  -5   0   0 33.8632 2.63657   5
  -5   0   0 30.9588 2.24963   6
   5   0   0 33.5672 3.83107   8
   5   0   0 35.0552 4.08907   2
   5   0   0 30.3812 3.77842   7
   5   0   0 46.3316 3.56171   3
   5   0   0 32.6047 2.87031   4
  -6   0   0 10.2331 1.78612   6
  -6   0   0 8.97099 1.43144   1
  -6   0   0 5.18637 1.66003   3
  -6   0   0 7.28792 1.72389   5
   6   0   0 5.75924 2.00215   7
   6   0   0 5.01319 1.72962   3
   6   0   0 5.86635 2.50358   8
   6   0   0 7.82861 2.00639   4
   6   0   0 7.25012 2.36464   2
  -7   0   0 31.2546 3.26256   6
  -7   0   0 31.8301 3.98997   3
  -7   0   0 28.4635 2.45114   1
  -7   0   0 37.2405 3.91139   5
   7   0   0 30.6747 4.48679   7
   7   0   0 34.6961 4.52118   3
   7   0   0 34.9210 6.02449   8
   7   0   0 31.3693 3.23341   4
   7   0   0 41.9472 5.49546   2
  -8   0   0 127.189 5.93113   6
  -8   0   0 129.341 7.23211   3
  -8   0   0 105.403 6.20422   5
   8   0   0 119.528 7.49691   3
   8   0   0 102.440 7.62600   2
   8   0   0 128.021 8.34853   7
   8   0   0 115.669 8.92570   8
  -9   0   0 61.9167 5.30949   3
  -9   0   0 62.5150 4.56280   6
  -9   0   0 66.0419 5.15673   5
   9   0   0 67.9045 7.19960   8
   9   0   0 68.7488 6.63539   2
   9   0   0 62.5200 7.01132   3
   9   0   0 75.5527 6.81231   7
 -10   0   0 4.14933 1.94731   3
 -10   0   0 13.3162 3.13585   5
 -10   0   0 3.57173 1.95760   6
  10   0   0 13.7697 4.38197   8
  10   0   0 10.0694 3.44379   7
  10   0   0 15.5093 4.15414   2
  10   0   0 9.87383 3.31826   3
 -11   0   0 1.23908 1.94266   5
 -11   0   0 1.70172 1.95150   3
  11   0   0 1.81007 1.98219   7
  11   0   0 2.99711 2.53225   3
  11   0   0 1.54071 2.41488   2
  11   0   0 8.27715 3.38249   8
 -12   0   0 140.570 9.35632   5
 -12   0   0 160.778 10.4673   3
 -12   0   0 163.465 11.1463   7
  12   0   0 174.539 12.4923   7
  12   0   0 158.507 12.0586   2
  12   0   0 160.406 11.4405   3
 -13   0   0 1.19850 2.80613   3
 -13   0   0 2.50779 3.19666   5
 -13   0   0 2.44056 2.93894   7
  13   0   0 10.4402 4.56141   7
  13   0   0 7.88291 3.96263   2
  13  -1   0 18.0660 5.53843   2
  13  -1   0 18.5345 5.60302   7
 -13   1   0 16.4312 4.43406   3
 -13   1   0 11.9200 4.04293   5
 -13   1   0 10.0033 3.86910   7
  12  -1   0 9.91475 4.06164   2
  12  -1   0 26.2932 6.44186   8
  12  -1   0 11.7540 4.24293   7
 -12   1   0 10.6932 3.61447   5
 -12   1   0 20.6396 4.82860   7
 -12   1   0 11.3620 3.41154   3
  11  -1   0 21.3006 5.95734   8
  11  -1   0 10.1754 3.66287   2
  11  -1   0 9.23314 3.48947   7
 -11   1   0 10.2428 3.54411   7
 -11   1   0 8.22502 2.92226   5
 -11   1   0 10.6444 3.60656   3
  10  -1   0 2.55638 2.02469   7
  10  -1   0 6.54780 3.55492   8
  10  -1   0 6.54823 2.90536   2
 -10   1   0 4.35278 2.10549   5
 -10   1   0 3.15874 2.09195   7
 -10   1   0 4.85987 2.30813   3
   9  -1   0 21.6977 4.22998   3
   9  -1   0 22.8084 4.65834   7
   9  -1   0 25.2497 5.98472   8
   9  -1   0 24.9776 5.05359   2
  -9   1   0 20.8484 2.91992   6
  -9   1   0 24.1582 4.07813   3
  -9   1   0 26.0369 3.82195   5
   8  -1   0 268.667 12.7076   7
   8  -1   0 239.662 11.4139   3
   8  -1   0 252.319 14.3176   8
   8  -1   0 227.731 11.0900   4
   8  -1   0 253.250 12.7002   2
  -8   1   0 261.207 10.9947   3
  -8   1   0 253.608 8.77726   6
  -8   1   0 251.807 10.0526   5
   7  -1   0 29.7669 3.64171   4
   7  -1   0 37.5657 5.34868   2
   7  -1   0 35.3241 4.47032   3
   7  -1   0 41.2351 5.37538   7
   7  -1   0 29.7158 5.89078   8
  -7   1   0 30.5402 3.96563   3
  -7   1   0 37.7022 2.83286   6
  -7   1   0 33.7824 2.16294   1
  -7   1   0 41.4688 3.43008   5
   6  -1   0 149.404 8.34971   2
   6  -1   0 162.062 8.10176   4
   6  -1   0 176.478 8.06466   3
   6  -1   0 159.617 9.74307   8
   6  -1   0 158.946 8.29820   7
  -6   1   0 164.860 5.11660   1
  -6   1   0 168.548 7.46263   3
  -6   1   0 166.531 5.86909   6
  -6   1   0 165.499 6.83115   5
   5  -1   0 37.3344 3.18237   3
   5  -1   0 43.7264 3.98587   2
   5  -1   0 40.9762 3.69380   7
   5  -1   0 40.9648 2.12436   1
   5  -1   0 45.2021 4.75248   8
   5  -1   0 41.5598 3.66490   4
  -5   1   0 44.4239 2.05740   1
  -5   1   0 44.1769 2.43021   6
  -5   1   0 41.0015 3.16664   3
  -5   1   0 35.4091 2.68905   5
   4  -1   0 137.751 5.98550   3
   4  -1   0 139.891 4.39752   1
   4  -1   0 150.149 6.63350   7
   4  -1   0 135.690 6.45187   4
   4  -1   0 146.600 6.81929   2
   4  -1   0 134.704 7.64390   8
  -4   1   0 128.169 5.51933   3
  -4   1   0 144.248 5.29085   5
  -4   1   0 147.384 4.56999   6
   3  -1   0 64.9738 3.86013   2
   3  -1   0 73.0322 3.59657   3
   3  -1   0 65.4153 4.67059   8
   3  -1   0 71.3419 4.14066   4
   3  -1   0 69.7140 2.53604   1
   3  -1   0 68.5927 3.85812   7
  -3   1   0 73.0030 3.07808   5
  -3   1   0 78.4005 2.55912   6
  -3   1   0 65.9433 3.23992   3
   2  -1   0 77.7562 3.98818   4
   2  -1   0 80.4487 3.58846   7
   2  -1   0 77.1724 4.46023   8
   2  -1   0 79.7932 3.74850   2
   2  -1   0 77.7299 2.52635   1
  -2   1   0 77.5774 3.09944   3
  -2   1   0 79.9047 2.71018   1
  -2   1   0 81.7555 2.83641   5
  -2   1   0 78.5015 2.29197   6
   1  -1   0 3.29423 0.51698   1
   1  -1   0 3.15533 0.77406   2
   1  -1   0 2.49024 0.68892   7
   1  -1   0 3.27845 0.97706   4
   1  -1   0 3.30428 1.05376   8
  -1   1   0 3.61917 0.56160   1
  -1   1   0 2.52158 0.58002   7
  -1   1   0 2.93142 0.58485   3
  -1   1   0 3.56546 0.48831   5
   0  -1   0 724.201 16.4607   2
   0  -1   0 713.693 16.1274   5
   0  -1   0 697.592 17.2235   4
   0  -1   0 710.528 16.5271   1
   0  -1   0 705.281 16.8488   8
   0  -1   0 718.454 16.0528   6
   0  -1   0 685.082 16.2741   2
   0   1   0 739.470 16.4637   2
   0   1   0 725.308 16.1447   5
   0   1   0 717.936 16.3119   2
   0   1   0 721.324 16.8464   8
   0   1   0 704.480 16.6487   7
   0   1   0 710.531 16.5425   3
  -1  -1   0 10.4736 0.82083   6
  -1  -1   0 10.1848 0.97247   4
  -1  -1   0 10.2315 0.91446   1
   1   1   0 9.19384 0.88803   4
   1   1   0 12.3487 0.93173   5
   1   1   0 9.73975 1.09819   7
   1   1   0 9.39410 0.91273   2
   1   1   0 9.82106 0.87301   3
  -2  -1   0 1378.77 32.4461   1
  -2  -1   0 1410.52 32.0014   4
  -2  -1   0 1397.57 32.1855   4
  -2  -1   0 1417.61 32.5218   6
  -2  -1   0 1400.41 32.7387   5
   2   1   0 1433.58 32.8707   8
   2   1   0 1439.60 32.9878   5
   2   1   0 1453.09 33.3084   3
   2   1   0 1426.00 33.2216   2
   2   1   0 1403.47 33.4910   7
   2   1   0 1434.96 32.0561   4
  -3  -1   0 0.70128 0.69384   4
  -3  -1   0 2.31945 0.81062   6
  -3  -1   0 2.54373 0.95799   1
  -3  -1   0 0.76093 0.57623   4
  -3  -1   0 1.33556 0.77147   5
   3   1   0 0.97020 0.90918   7
   3   1   0 2.40015 0.70482   4
   3   1   0 1.46630 0.90506   3
   3   1   0 0.97654 1.13696   2
   3   1   0 1.19862 0.75414   5
   3   1   0 -1.2392 0.94297   8
  -4  -1   0 153.161 5.01546   4
  -4  -1   0 145.722 5.73503   5
  -4  -1   0 157.437 5.42481   6
  -4  -1   0 158.646 5.17959   1
   4   1   0 153.430 6.06188   5
   4   1   0 156.514 6.45170   3
   4   1   0 142.489 6.52136   7
   4   1   0 144.969 5.17150   4
   4   1   0 138.192 6.38646   2
   4   1   0 143.276 6.55765   8
  -5  -1   0 10.7331 1.67651   1
  -5  -1   0 9.48439 1.68095   6
  -5  -1   0 9.20881 1.81032   5
   5   1   0 8.31167 2.00413   3
   5   1   0 10.2110 2.03578   5
   5   1   0 9.46136 1.66824   4
   5   1   0 7.89476 2.25268   8
   5   1   0 8.64032 2.12630   7
   5   1   0 8.50863 2.18351   2
  -6  -1   0 18.4411 1.79356   4
  -6  -1   0 18.7432 2.43216   6
  -6  -1   0 19.7555 2.74707   5
  -6  -1   0 13.5821 2.53781   3
  -6  -1   0 21.2235 2.39890   1
   6   1   0 12.2439 2.86150   7
   6   1   0 14.7667 3.27350   8
   6   1   0 15.7567 1.92581   4
   6   1   0 18.3008 3.36604   2
   6   1   0 16.3812 2.83697   3
  -7  -1   0 27.8300 2.45229   4
  -7  -1   0 25.2226 3.33384   5
  -7  -1   0 23.9704 2.81412   1
  -7  -1   0 28.3925 3.82006   3
  -7  -1   0 29.4877 3.37836   6
   7   1   0 30.0835 4.20798   3
   7   1   0 27.8623 2.60784   4
   7   1   0 29.6305 4.47731   2
   7   1   0 29.4866 4.62904   7
   7   1   0 27.8025 4.92533   8
  -8  -1   0 328.980 11.5204   6
  -8  -1   0 366.618 13.6287   3
  -8  -1   0 329.365 12.4388   5
  -8  -1   0 310.743 11.1138   1
   8   1   0 345.565 14.0911   3
   8   1   0 333.608 15.3061   8
   8   1   0 338.543 14.7380   7
   8   1   0 357.648 14.8514   2
  -9  -1   0 0.92885 1.43212   3
  -9  -1   0 2.38639 1.86591   6
  -9  -1   0 2.57737 1.75858   5
   9   1   0 4.53428 2.44292   8
   9   1   0 4.69653 2.55502   7
   9   1   0 1.41924 1.76732   3
   9   1   0 0.49639 1.58899   2
 -10  -1   0 -0.1283 1.45807   5
 -10  -1   0 0.79604 1.41885   3
 -10  -1   0 -0.8103 1.74234   6
  10   1   0 1.16284 1.54836   3
  10   1   0 -0.4431 1.66093   2
  10   1   0 4.70998 2.57502   8
  10   1   0 -0.0832 1.63398   7
 -11  -1   0 3.01792 2.13172   5
 -11  -1   0 6.72754 2.69045   3
 -11  -1   0 2.27203 2.59945   6
  11   1   0 5.24616 2.89086   7
  11   1   0 11.1901 3.53584   2
  11   1   0 6.43795 3.12245   3
 -12  -1   0 77.8148 8.56439   3
 -12  -1   0 87.3822 7.24761   5
  12   1   0 91.0897 10.7547   7
  12   1   0 68.6019 9.21770   2
  12   1   0 85.4020 9.81597   3
 -13  -1   0 1.25727 2.55006   3
 -13  -1   0 -3.2739 2.05022   5
  13   1   0 2.69133 2.59540   3
  13   1   0 6.65981 3.25113   2
  13   1   0 2.04052 3.09371   7
  13  -2   0 -1.8116 2.63659   2
  13  -2   0 -0.8071 2.90153   7
 -13   2   0 2.81966 2.92662   3
 -13   2   0 0.27577 2.75168   5
 -13   2   0 0.64896 2.37666   7
  12  -2   0 25.0151 6.29829   2
  12  -2   0 34.3726 7.58140   8
  12  -2   0 16.4497 4.88688   7
 -12   2   0 26.2491 5.01613   5
 -12   2   0 22.6183 5.06696   7
 -12   2   0 23.7665 5.13292   3
  11  -2   0 -0.6998 1.54589   7
  11  -2   0 0.51034 2.52953   2
  11  -2   0 7.40811 3.66496   8
 -11   2   0 0.67713 1.64727   3
 -11   2   0 0.48502 2.01313   5
 -11   2   0 1.96654 1.61659   7
  10  -2   0 6.05967 3.86000   8
  10  -2   0 1.15773 2.23731   2
  10  -2   0 -0.7875 1.66083   7
 -10   2   0 0.42595 1.47181   3
 -10   2   0 1.09875 1.81023   5
 -10   2   0 1.68255 1.77507   7
   9  -2   0 14.9534 4.01530   2
   9  -2   0 25.2053 6.36477   8
   9  -2   0 21.9567 4.60903   7
  -9   2   0 17.6165 3.52516   3
  -9   2   0 17.1689 3.24480   5
  -9   2   0 12.4516 3.09958   7
   8  -2   0 120.881 10.1605   8
   8  -2   0 102.559 7.54900   7
   8  -2   0 108.744 8.11782   2
   8  -2   0 116.203 8.07873   4
  -8   2   0 111.039 7.23807   7
  -8   2   0 112.181 6.83725   3
  -8   2   0 110.275 6.29341   5
  -8   2   0 110.410 5.02220   6
   7  -2   0 -1.0041 1.12550   7
   7  -2   0 0.85402 1.53331   4
   7  -2   0 -1.0088 1.79515   8
   7  -2   0 1.62048 1.59818   2
  -7   2   0 0.46703 1.07486   5
  -7   2   0 -0.4041 0.94340   6
  -7   2   0 0.66160 1.09835   7
  -7   2   0 1.03680 1.12886   3
   6  -2   0 157.251 10.1494   8
   6  -2   0 149.037 8.01933   7
   6  -2   0 148.851 4.98999   1
   6  -2   0 153.439 8.51750   4
   6  -2   0 143.609 8.33155   2
  -6   2   0 154.818 4.81974   1
  -6   2   0 148.478 7.52122   7
  -6   2   0 151.171 5.16031   6
  -6   2   0 144.094 6.99997   3
  -6   2   0 152.102 6.44326   5
   5  -2   0 80.6366 5.53289   2
   5  -2   0 71.9982 6.38151   8
   5  -2   0 71.7875 5.34005   4
   5  -2   0 70.3041 3.03509   1
   5  -2   0 70.8925 4.90411   7
  -5   2   0 73.7863 2.95576   6
  -5   2   0 79.4184 4.83181   7
  -5   2   0 77.4626 4.47539   3
  -5   2   0 77.6813 3.99456   5
   4  -2   0 717.637 17.5137   1
   4  -2   0 753.126 20.6810   7
   4  -2   0 723.658 21.6545   4
   4  -2   0 706.386 23.0921   8
   4  -2   0 728.855 21.0451   2
  -4   2   0 732.640 18.4272   5
  -4   2   0 717.443 16.8877   6
  -4   2   0 703.563 19.2102   3
  -4   2   0 691.483 19.7144   7
   3  -2   0 99.4363 3.43183   1
   3  -2   0 95.7573 4.83192   7
   3  -2   0 99.7202 5.05145   2
   3  -2   0 88.4651 5.39033   4
   3  -2   0 88.2552 5.97136   8
  -3   2   0 97.6048 4.49410   7
  -3   2   0 96.2452 4.24794   3
  -3   2   0 94.1089 2.67414   6
  -3   2   0 96.5625 3.70929   5
  -3   2   0 91.6771 3.48349   6
   2  -2   0 356.615 11.9959   4
   2  -2   0 349.304 12.3939   8
   2  -2   0 374.572 10.9780   2
   2  -2   0 366.339 9.46162   1
   2  -2   0 362.767 10.7169   7
  -2   2   0 332.042 10.1364   7
  -2   2   0 383.224 10.2253   3
  -2   2   0 368.421 9.35689   5
   1  -2   0 0.62065 0.95004   1
   1  -2   0 0.12750 0.65617   2
   1  -2   0 -1.5657 1.43819   4
   1  -2   0 -0.0252 1.18092   8
   1  -2   0 2.75235 0.32395   6
   1  -2   0 1.22920 0.26025   6
  -1   2   0 0.51825 0.49712   7
  -1   2   0 1.45086 0.71622   3
  -1   2   0 1.97561 0.54567   5
  -1   2   0 1.67147 0.27320   6
   0  -2   0 224.926 6.56108   1
   0  -2   0 209.673 7.55645   4
   0  -2   0 226.386 5.69112   6
   0  -2   0 224.075 7.03309   8
   0   2   0 209.074 6.05216   2
   0   2   0 225.692 6.75774   7
   0   2   0 223.670 5.83203   5
   0   2   0 227.086 6.56546   3
  -1  -2   0 71.5527 3.30507   1
  -1  -2   0 70.3732 3.68443   4
  -1  -2   0 71.8888 2.49849   8
  -1  -2   0 71.5537 2.70999   6
   1   2   0 73.6441 3.39115   7
   1   2   0 70.6002 2.80179   5
   1   2   0 74.6149 2.52486   8
   1   2   0 73.1330 3.11525   3
   1   2   0 73.5319 2.93137   2
  -2  -2   0 161.744 4.11931   8
  -2  -2   0 165.790 5.32736   5
  -2  -2   0 163.297 5.78639   4
  -2  -2   0 167.252 5.67782   1
  -2  -2   0 163.639 5.23341   6
   2   2   0 156.632 4.25055   8
   2   2   0 143.202 5.69652   7
   2   2   0 167.307 5.77125   2
   2   2   0 163.069 5.46700   5
   2   2   0 163.747 5.75623   3
  -3  -2   0 122.194 4.52147   4
  -3  -2   0 127.779 4.94070   5
  -3  -2   0 126.578 4.90375   1
  -3  -2   0 133.899 4.85785   6
   3   2   0 119.446 5.43603   7
   3   2   0 131.042 4.48280   8
   3   2   0 136.828 5.55984   3
   3   2   0 126.172 5.10910   5
   3   2   0 124.510 5.28669   2
  -4  -2   0 12.0248 1.87217   5
  -4  -2   0 16.6153 1.65432   4
  -4  -2   0 17.4804 2.37856   1
  -4  -2   0 18.7088 2.19420   6
   4   2   0 16.6873 2.31854   5
   4   2   0 12.2485 2.17668   3
   4   2   0 16.6202 2.66513   2
   4   2   0 17.0181 2.43989   8
   4   2   0 13.2068 2.33502   7
  -5  -2   0 67.8397 2.98244   4
  -5  -2   0 64.4753 3.63080   6
  -5  -2   0 65.4074 3.76641   1
  -5  -2   0 66.3338 3.96169   5
   5   2   0 66.5810 4.52965   3
   5   2   0 66.5531 4.31075   8
   5   2   0 62.2624 4.60872   7
   5   2   0 67.1130 4.16830   5
   5   2   0 70.6052 4.65845   2
  -6  -2   0 91.8349 4.91208   6
  -6  -2   0 101.844 3.95997   4
  -6  -2   0 99.3824 4.95823   1
  -6  -2   0 116.319 5.75210   5
   6   2   0 109.084 6.42726   2
   6   2   0 105.352 5.89822   5
   6   2   0 112.144 6.38825   8
   6   2   0 100.406 6.10325   3
   6   2   0 92.5356 6.18514   7
  -7  -2   0 35.5673 3.75807   1
  -7  -2   0 28.2249 3.36727   6
  -7  -2   0 39.6493 4.19466   5
  -7  -2   0 31.9193 4.09353   3
   7   2   0 37.1965 4.95883   2
   7   2   0 49.6450 5.11721   5
   7   2   0 36.7916 5.08257   7
   7   2   0 40.3615 4.99698   3
   7   2   0 34.3666 3.97633   8
  -8  -2   0 0.21924 1.17640   5
  -8  -2   0 -1.6167 1.85178   1
  -8  -2   0 -0.8668 1.11183   3
  -8  -2   0 0.95091 1.56757   6
   8   2   0 -0.1347 1.63824   7
   8   2   0 0.09902 1.27194   3
   8   2   0 -1.5197 1.46172   2
   8   2   0 -0.2138 1.53028   8
  -9  -2   0 38.3017 5.13763   3
  -9  -2   0 41.6102 5.04671   5
  -9  -2   0 35.8237 4.31020   6
   9   2   0 44.0307 6.36887   7
   9   2   0 38.9178 6.28418   8
   9   2   0 32.0859 5.19911   3
   9   2   0 35.3536 5.58426   2
 -10  -2   0 46.9383 5.30222   6
 -10  -2   0 42.7323 5.90424   3
 -10  -2   0 44.7817 5.46395   5
  10   2   0 38.6247 6.28475   2
  10   2   0 40.9561 6.05835   3
  10   2   0 33.4297 5.78516   7
 -11  -2   0 10.5666 3.09664   6
 -11  -2   0 14.5153 3.57622   5
 -11  -2   0 19.0412 4.24109   3
  11   2   0 14.2968 4.17794   2
  11   2   0 13.9931 4.46024   7
  11   2   0 19.1730 4.63679   3
 -12  -2   0 4.72141 2.62123   5
 -12  -2   0 1.55633 2.55816   6
 -12  -2   0 13.5161 4.11908   3
  12   2   0 13.1273 4.29338   7
  12   2   0 8.67787 3.70713   3
  12   2   0 8.08924 3.25840   2
 -13  -2   0 10.0115 3.64817   3
 -13  -2   0 8.36536 3.69141   5
  13   2   0 14.9955 4.54178   2
  13   2   0 7.27273 3.60272   3
  13   2   0 15.0823 5.25718   7
  13  -3   0 1.75294 3.92566   2
 -13   3   0 -1.3433 2.91503   3
  12  -3   0 73.1187 13.1390   8
  12  -3   0 39.4840 7.46585   2
  12  -3   0 24.1007 5.90101   7
 -12   3   0 40.3506 6.82641   3
 -12   3   0 45.0634 7.07177   7
 -12   3   0 41.8155 6.25416   5
  11  -3   0 11.1468 4.26741   8
  11  -3   0 2.12522 2.27092   7
  11  -3   0 0.89562 2.70901   2
 -11   3   0 -0.3229 1.73448   3
 -11   3   0 -0.7613 1.30312   7
 -11   3   0 0.37384 2.08896   5
  10  -3   0 9.29221 3.78909   2
  10  -3   0 11.5690 5.26453   8
  10  -3   0 8.79259 3.29911   7
 -10   3   0 8.55055 2.95223   7
 -10   3   0 7.95055 2.79029   5
 -10   3   0 5.37454 2.49633   3
   9  -3   0 1.17072 2.40171   8
   9  -3   0 0.90811 1.67490   7
   9  -3   0 -1.1445 1.55370   2
   9  -3   0 -0.3094 2.03553   4
  -9   3   0 0.46755 1.56630   7
  -9   3   0 0.88632 1.72583   5
  -9   3   0 2.41528 1.66783   3
   8  -3   0 32.8363 5.75671   2
   8  -3   0 62.2691 10.0621   8
   8  -3   0 44.1225 6.12850   7
   8  -3   0 46.4191 7.01143   4
  -8   3   0 46.5856 5.41560   3
  -8   3   0 47.3385 4.75816   5
  -8   3   0 42.8331 5.44576   7
   7  -3   0 2.83473 2.15706   2
   7  -3   0 1.80022 2.59443   8
   7  -3   0 4.92249 2.02105   7
   7  -3   0 1.60899 2.02365   4
  -7   3   0 2.25734 1.39013   7
  -7   3   0 5.15787 1.63760   5
  -7   3   0 6.43990 1.95638   3
   6  -3   0 113.237 9.24459   8
   6  -3   0 118.497 7.70050   2
   6  -3   0 123.940 4.60673   1
   6  -3   0 112.655 7.96669   4
   6  -3   0 116.533 7.21956   7
  -6   3   0 126.610 5.74625   5
  -6   3   0 116.294 6.31253   3
  -6   3   0 117.025 3.99087   6
  -6   3   0 121.574 6.77541   7
   5  -3   0 0.08993 0.54603   1
   5  -3   0 0.02448 0.65587   7
   5  -3   0 -0.1675 1.52065   8
   5  -3   0 -0.5626 1.25694   4
   5  -3   0 0.39915 0.98081   2
  -5   3   0 0.51789 0.82822   5
  -5   3   0 -0.0691 0.46166   6
  -5   3   0 -0.2672 0.43281   3
  -5   3   0 1.28910 0.92948   7
   4  -3   0 770.686 22.9589   2
   4  -3   0 814.110 19.7285   1
   4  -3   0 810.419 26.1547   8
   4  -3   0 773.686 24.4830   4
   4  -3   0 806.980 22.7130   7
  -4   3   0 808.838 20.1780   5
  -4   3   0 785.643 17.8998   6
  -4   3   0 731.370 17.8994   6
  -4   3   0 833.573 22.0457   7
  -4   3   0 822.036 21.5794   3
   3  -3   0 12.0847 1.68540   1
   3  -3   0 10.0381 3.13566   8
   3  -3   0 12.8029 2.47570   2
   3  -3   0 10.1666 1.96638   7
   3  -3   0 12.2251 3.20654   4
  -3   3   0 9.33274 1.38416   5
  -3   3   0 14.6826 2.19461   7
  -3   3   0 10.0026 1.78310   3
   2  -3   0 280.685 11.3923   8
   2  -3   0 290.419 8.51166   1
   2  -3   0 293.269 9.71983   2
   2  -3   0 278.860 11.2175   4
  -2   3   0 280.148 9.13898   7
  -2   3   0 290.905 9.12807   3
  -2   3   0 290.643 7.99907   5
   1  -3   0 30.5667 4.19373   4
   1  -3   0 26.2033 2.97285   8
   1  -3   0 35.8900 2.69178   1
   1  -3   0 30.3982 2.32870   2
   1  -3   0 31.9052 1.31145   6
  -1   3   0 29.6108 2.06873   2
  -1   3   0 27.7383 1.63283   5
  -1   3   0 30.8847 2.32060   7
  -1   3   0 29.6450 2.36064   3
   0  -3   0 39.0180 1.83932   6
   0  -3   0 40.0592 2.98200   1
   0  -3   0 36.3739 2.95991   8
   0  -3   0 35.8773 3.82021   4
   0   3   0 38.1716 1.93397   5
   0   3   0 40.4974 2.61629   3
   0   3   0 36.7458 2.10624   2
   0   3   0 43.0136 2.87835   7
  -1  -3   0 361.054 11.7530   4
  -1  -3   0 366.553 10.6586   1
  -1  -3   0 349.218 9.47328   6
  -1  -3   0 352.162 9.91301   8
   1   3   0 372.712 9.74806   5
   1   3   0 345.737 10.7243   7
   1   3   0 327.258 10.1463   3
   1   3   0 361.190 9.84458   2
  -2  -3   0 89.5256 3.75130   6
  -2  -3   0 92.4893 4.95312   4
  -2  -3   0 96.7531 4.63493   1
   2   3   0 92.9155 2.66478   8
   2   3   0 78.9485 4.35828   7
   2   3   0 94.3468 2.76517   8
   2   3   0 90.9266 3.96755   5
   2   3   0 87.3636 4.20610   3
   2   3   0 96.2064 4.29593   2
  -3  -3   0 1.34644 0.81810   5
  -3  -3   0 2.30330 1.69017   4
  -3  -3   0 1.81755 1.38251   1
  -3  -3   0 1.24604 0.86735   6
  -3  -3   0 1.64591 0.35015   8
   3   3   0 2.78376 1.01951   5
   3   3   0 0.57217 0.92125   3
   3   3   0 1.61955 0.98609   7
   3   3   0 2.79929 1.55149   2
   3   3   0 1.44722 0.38453   8
  -4  -3   0 9.23474 2.08867   1
  -4  -3   0 10.0318 2.12788   4
  -4  -3   0 9.65224 1.77545   5
  -4  -3   0 6.55912 1.44951   6
   4   3   0 8.71825 2.07245   2
   4   3   0 6.47928 1.62033   5
   4   3   0 5.63489 1.58960   3
   4   3   0 8.55038 1.36311   8
   4   3   0 7.96407 2.02414   7
  -5  -3   0 76.0738 3.93279   4
  -5  -3   0 81.1402 4.39572   6
  -5  -3   0 72.8120 4.45898   1
  -5  -3   0 81.9661 4.55442   5
   5   3   0 76.7174 5.36755   7
   5   3   0 82.8148 4.14587   8
   5   3   0 74.6232 4.60069   5
   5   3   0 86.1117 5.34004   3
   5   3   0 79.3261 5.04283   2
  -6  -3   0 195.659 8.22795   1
  -6  -3   0 203.825 6.71723   4
  -6  -3   0 200.787 8.51565   5
  -6  -3   0 209.528 8.22612   6
   6   3   0 222.055 9.75428   3
   6   3   0 236.332 10.4026   7
   6   3   0 214.740 9.10001   5
   6   3   0 218.795 9.45603   2
   6   3   0 218.035 8.58462   8
  -7  -3   0 28.4895 3.73156   5
  -7  -3   0 30.0924 3.93576   1
  -7  -3   0 33.3453 3.77773   6
   7   3   0 32.6572 4.67972   2
   7   3   0 32.2651 3.52374   8
   7   3   0 26.3495 4.29246   7
   7   3   0 28.1539 4.02266   5
   7   3   0 28.7034 4.29986   3
  -8  -3   0 796.797 23.2716   5
  -8  -3   0 770.827 22.3298   6
  -8  -3   0 760.805 21.8518   1
   8   3   0 767.279 24.0965   5
   8   3   0 757.847 24.7372   2
   8   3   0 699.706 24.2709   3
   8   3   0 809.833 26.1396   7
  -9  -3   0 0.66976 1.48511   5
  -9  -3   0 -1.1832 1.45602   6
  -9  -3   0 1.64007 1.51678   3
   9   3   0 1.76617 1.41228   3
   9   3   0 3.84535 2.04761   2
   9   3   0 0.01330 1.72941   7
 -10  -3   0 39.4066 5.63176   3
 -10  -3   0 57.9611 6.45359   5
 -10  -3   0 52.4508 5.63845   6
  10   3   0 43.3743 6.43350   2
  10   3   0 50.9715 7.29601   7
  10   3   0 48.7889 6.79430   3
 -11  -3   0 18.5774 3.87911   6
 -11  -3   0 9.05486 3.11497   3
 -11  -3   0 19.9059 4.04703   5
  11   3   0 14.3991 4.14938   3
  11   3   0 15.9551 4.47221   7
  11   3   0 15.2860 4.02463   2
 -12  -3   0 0.79582 2.26510   3
 -12  -3   0 -2.0249 2.69103   6
 -12  -3   0 1.56054 2.17518   5
  12   3   0 5.28829 2.76554   2
  12   3   0 3.04607 3.14764   3
  12   3   0 2.40830 2.86548   7
 -13  -3   0 14.7591 4.42556   5
 -13  -3   0 13.5659 4.36784   3
 -13  -3   0 26.1460 5.54256   6
  13   3   0 20.2972 5.44877   3
  13   3   0 17.1323 4.70271   2
  13   3   0 16.6207 5.10017   7
  12  -4   0 13.3404 4.74120   7
  12  -4   0 34.5809 8.64348   8
  12  -4   0 11.3131 4.75395   2
 -12   4   0 14.4538 4.20666   3
 -12   4   0 14.6601 4.32201   7
  11  -4   0 3.70896 3.22561   2
  11  -4   0 16.7026 4.75354   8
  11  -4   0 0.25548 1.75060   7
 -11   4   0 -0.9217 2.66233   5
 -11   4   0 1.78766 2.15709   7
 -11   4   0 0.57368 2.21835   3
  10  -4   0 56.1245 8.15726   2
  10  -4   0 54.7498 7.75792   7
  10  -4   0 76.1777 13.0090   8
 -10   4   0 52.6736 6.63137   3
 -10   4   0 55.7611 6.26730   5
 -10   4   0 48.6358 6.63876   7
   9  -4   0 1.40248 3.09190   8
   9  -4   0 4.82288 2.71694   2
   9  -4   0 0.14621 1.73849   7
   9  -4   0 2.05451 2.49565   4
  -9   4   0 0.27425 1.50325   7
  -9   4   0 1.04428 1.72829   5
  -9   4   0 2.65817 2.20660   3
   8  -4   0 -1.6047 1.32332   7
   8  -4   0 1.55670 1.91250   4
   8  -4   0 0.26785 2.24099   8
   8  -4   0 -0.3540 1.21229   2
  -8   4   0 0.55304 1.41105   7
  -8   4   0 0.32386 1.32023   3
  -8   4   0 -0.9720 1.13918   5
   7  -4   0 1.06000 1.53955   2
   7  -4   0 0.20675 1.54309   7
   7  -4   0 1.09473 3.09699   8
   7  -4   0 -0.9635 1.58854   4
  -7   4   0 0.65729 1.34969   3
  -7   4   0 0.58816 1.34820   5
  -7   4   0 2.77455 1.64393   7
   6  -4   0 79.9789 8.14323   8
   6  -4   0 81.3235 7.31339   4
   6  -4   0 87.2484 4.10503   1
   6  -4   0 98.1321 6.76613   7
   6  -4   0 100.651 7.12795   2
  -6   4   0 86.4677 4.83459   5
  -6   4   0 76.5138 5.56565   7
  -6   4   0 88.2980 5.67648   3
   5  -4   0 11.6389 1.75783   1
   5  -4   0 8.93854 3.52629   8
   5  -4   0 6.67689 2.21090   2
   5  -4   0 8.78528 2.39258   7
   5  -4   0 8.63769 3.25729   4
  -5   4   0 9.82602 2.21074   3
  -5   4   0 8.36534 2.10413   7
  -5   4   0 10.3328 1.80040   5
   4  -4   0 76.5212 3.72021   1
   4  -4   0 66.9986 5.06323   2
   4  -4   0 68.3196 6.07236   4
   4  -4   0 68.2133 6.53357   8
  -4   4   0 74.6117 3.73693   5
  -4   4   0 71.6955 4.56473   3
  -4   4   0 67.3758 4.48590   7
   3  -4   0 14.9927 3.58757   4
   3  -4   0 17.0790 4.09577   8
   3  -4   0 15.6150 2.82554   2
   3  -4   0 18.6946 2.36691   1
  -3   4   0 18.5335 2.66486   7
  -3   4   0 13.2665 2.23203   3
  -3   4   0 13.9210 1.83050   5
   2  -4   0 39.7767 1.38472   6
   2  -4   0 37.6846 4.21947   8
   2  -4   0 40.9671 3.03410   1
   2  -4   0 41.1666 3.24055   2
   2  -4   0 41.8026 1.36313   6
   2  -4   0 40.5877 5.63434   4
  -2   4   0 42.4518 2.98674   2
  -2   4   0 44.2100 2.36745   5
  -2   4   0 30.5684 2.73240   3
  -2   4   0 43.1334 3.21362   7
   1  -4   0 -1.2917 1.11536   8
   1  -4   0 0.67952 1.20287   1
   1  -4   0 0.14567 0.79003   2
   1  -4   0 -1.9808 1.49662   4
   1  -4   0 0.19483 0.43783   6
  -1   4   0 -0.0702 0.45977   2
  -1   4   0 -0.2653 0.76607   7
  -1   4   0 -0.4624 0.45002   5
  -1   4   0 -0.6927 0.76310   3
   0  -4   0 219.700 9.77094   4
   0  -4   0 227.459 6.39112   6
   0  -4   0 217.338 7.93518   1
   0  -4   0 214.569 8.69519   8
   0   4   0 230.229 8.36813   7
   0   4   0 209.250 7.71509   3
   0   4   0 217.712 6.59261   5
   0   4   0 217.630 7.15782   2
  -1  -4   0 3.93762 1.84057   1
  -1  -4   0 1.31500 0.95570   8
  -1  -4   0 1.05046 0.72670   6
  -1  -4   0 0.30156 1.77872   4
   1   4   0 0.55022 0.68904   2
   1   4   0 0.17034 0.92909   7
   1   4   0 0.40455 0.64127   3
   1   4   0 0.09473 0.54480   5
  -2  -4   0 16.7426 1.44498   8
  -2  -4   0 19.7243 2.96787   1
  -2  -4   0 17.1322 2.02617   6
  -2  -4   0 18.2400 3.48286   4
   2   4   0 20.3014 2.37948   5
   2   4   0 17.9666 1.30583   8
   2   4   0 15.6090 2.62680   7
   2   4   0 23.3558 2.67589   2
   2   4   0 20.0110 2.57738   3
  -3  -4   0 783.477 21.4144   1
  -3  -4   0 784.278 20.3085   6
  -3  -4   0 741.340 21.5824   4
   3   4   0 771.984 20.8085   2
   3   4   0 805.606 20.8906   5
   3   4   0 798.817 21.5715   3
   3   4   0 784.245 21.9300   7
  -4  -4   0 104.319 5.08982   5
  -4  -4   0 108.141 5.06597   6
  -4  -4   0 99.1925 5.60014   1
  -4  -4   0 100.553 5.43421   4
   4   4   0 101.442 5.28309   5
   4   4   0 101.345 5.42413   2
   4   4   0 102.124 6.00875   7
   4   4   0 103.627 5.69507   3
  -5  -4   0 0.42845 1.69015   1
  -5  -4   0 0.08081 1.56398   4
  -5  -4   0 -0.1701 0.73857   6
  -5  -4   0 -0.0371 0.59885   5
   5   4   0 0.10266 0.44615   8
   5   4   0 0.13724 0.80901   3
   5   4   0 0.51708 0.85442   5
   5   4   0 -0.3141 1.42116   2
   5   4   0 -1.3300 0.88499   7
  -6  -4   0 26.8049 3.38805   6
  -6  -4   0 25.4894 3.38912   5
  -6  -4   0 31.8462 4.31541   1
  -6  -4   0 26.5738 2.80331   4
   6   4   0 26.0696 2.26276   8
   6   4   0 27.6873 4.21349   3
   6   4   0 27.8513 4.42814   7
   6   4   0 29.3417 3.87286   5
   6   4   0 25.7490 3.93122   2
  -7  -4   0 1.18339 2.40476   1
  -7  -4   0 -0.4842 1.23847   6
  -7  -4   0 -1.3093 0.81938   5
   7   4   0 0.42972 1.11662   7
   7   4   0 -0.7682 1.26038   3
   7   4   0 -0.4801 1.01599   5
   7   4   0 0.82707 1.50792   2
  -8  -4   0 16.5619 3.36389   6
  -8  -4   0 11.3326 2.77530   5
  -8  -4   0 8.08800 3.17187   1
   8   4   0 7.99258 2.67395   2
   8   4   0 9.33179 2.95004   3
   8   4   0 13.0022 3.18333   5
   8   4   0 15.4023 3.76228   7
  -9  -4   0 78.0714 6.16836   1
  -9  -4   0 78.9324 6.03267   5
  -9  -4   0 88.1256 6.15454   6
   9   4   0 79.8369 7.29734   7
   9   4   0 88.5515 6.97662   2
   9   4   0 73.3432 8.00944   3
 -10  -4   0 1.19944 1.97670   3
 -10  -4   0 0.86267 2.10219   6
 -10  -4   0 1.52781 1.47880   5
  10   4   0 -0.1050 1.69916   7
  10   4   0 3.15596 1.90773   2
  10   4   0 2.60431 2.33063   3
 -11  -4   0 6.60157 2.91257   3
 -11  -4   0 2.30056 2.67236   6
 -11  -4   0 4.61107 2.24747   5
  11   4   0 11.9143 4.30393   7
  11   4   0 10.1700 3.26511   2
  11   4   0 6.52864 3.23689   3
 -12  -4   0 25.3804 5.03386   6
 -12  -4   0 39.2121 6.42760   3
 -12  -4   0 23.8362 4.81485   5
  12   4   0 35.7274 7.07848   7
  12   4   0 27.8687 6.12869   3
  12   4   0 47.0055 7.35999   2
 -13  -4   0 3.87085 3.18450   3
 -13  -4   0 7.25170 3.73574   6
 -13  -4   0 5.09373 3.32441   5
  13   4   0 8.35422 4.07679   7
  13   4   0 6.36058 4.30062   3
  13   4   0 7.29853 3.28656   2
  12  -5   0 2.61868 3.96794   7
  12  -5   0 3.78698 3.57299   2
  12  -5   0 14.7084 5.34944   8
 -12   5   0 3.01971 3.03442   7
 -12   5   0 3.98413 3.36354   3
  11  -5   0 14.2461 4.44681   8
  11  -5   0 2.81533 3.23315   7
  11  -5   0 3.33308 3.44398   2
 -11   5   0 0.41814 1.73294   3
 -11   5   0 1.43476 2.31681   7
  10  -5   0 17.2667 5.90067   8
  10  -5   0 0.84308 2.74046   7
  10  -5   0 2.28006 2.33285   2
 -10   5   0 1.05241 1.69796   3
 -10   5   0 2.77059 2.18074   7
   9  -5   0 3.60041 3.52206   8
   9  -5   0 7.17523 3.53781   4
   9  -5   0 4.25724 2.99314   2
   9  -5   0 1.68822 2.00429   7
  -9   5   0 -0.7790 1.36776   7
  -9   5   0 1.53520 1.89519   5
  -9   5   0 4.29376 2.25469   3
   8  -5   0 57.7124 8.86879   4
   8  -5   0 57.4491 10.3869   8
   8  -5   0 61.1731 7.59091   7
   8  -5   0 47.7570 7.02649   2
  -8   5   0 46.4517 6.10498   7
  -8   5   0 58.0584 6.53753   3
  -8   5   0 56.1186 4.74499   5
   7  -5   0 1.91209 2.36037   4
   7  -5   0 0.45418 2.10777   8
   7  -5   0 1.21479 1.31658   7
   7  -5   0 1.50379 1.90340   2
  -7   5   0 2.39163 1.72560   3
  -7   5   0 -0.1787 1.27040   5
  -7   5   0 1.42710 1.49269   7
   6  -5   0 72.8471 6.42370   2
   6  -5   0 63.7281 6.96927   4
   6  -5   0 66.6114 7.99689   8
  -6   5   0 81.0343 5.81170   7
  -6   5   0 78.2345 4.69584   5
  -6   5   0 73.2572 5.56193   3
   5  -5   0 2.19161 1.88729   2
   5  -5   0 4.70423 3.48853   8
   5  -5   0 3.80603 1.30811   1
   5  -5   0 0.79447 2.24772   4
  -5   5   0 2.87362 1.28660   5
  -5   5   0 1.51069 1.16071   7
  -5   5   0 2.78607 1.66268   3
   4  -5   0 0.24254 0.75282   1
   4  -5   0 -0.1910 1.14604   2
   4  -5   0 -0.7344 1.23584   8
   4  -5   0 -1.2553 1.54383   4
  -4   5   0 0.50280 1.22235   3
  -4   5   0 -0.3825 0.95937   7
  -4   5   0 -0.0557 0.81809   5
   3  -5   0 2.78281 1.49975   2
   3  -5   0 1.84772 2.12599   8
   3  -5   0 2.51668 1.27437   1
   3  -5   0 0.94526 1.69523   4
  -3   5   0 0.54758 0.82805   2
  -3   5   0 2.39385 1.31926   3
  -3   5   0 2.12883 0.90242   5
  -3   5   0 0.46182 0.87723   7
   2  -5   0 38.6499 3.42985   2
   2  -5   0 35.4779 3.15458   1
   2  -5   0 40.3297 5.87138   8
   2  -5   0 40.1591 1.62384   6
   2  -5   0 42.0354 5.07229   4
  -2   5   0 41.4129 3.21901   2
  -2   5   0 38.4798 3.38099   7
  -2   5   0 39.2341 3.35505   3
  -2   5   0 38.1841 2.38013   5
   1  -5   0 0.19448 0.90261   2
   1  -5   0 0.34142 1.60282   1
   1  -5   0 0.36830 2.51678   4
   1  -5   0 0.71851 0.68109   6
   1  -5   0 -0.1678 1.43686   8
  -1   5   0 0.10311 0.69760   2
  -1   5   0 1.07123 1.14084   3
  -1   5   0 1.12496 1.01797   7
  -1   5   0 1.41631 0.71216   5
   0  -5   0 238.974 10.0034   8
   0  -5   0 239.007 9.10194   1
   0  -5   0 250.402 7.23660   6
   0  -5   0 229.283 11.0914   4
   0   5   0 232.127 8.12218   2
   0   5   0 242.900 9.52067   7
   0   5   0 227.097 8.80277   3
   0   5   0 248.161 7.54503   5
  -1  -5   0 40.0491 2.53621   6
  -1  -5   0 40.3264 3.37078   8
  -1  -5   0 41.7794 3.91458   1
  -1  -5   0 40.6706 4.61256   4
   1   5   0 42.4277 2.70683   5
   1   5   0 35.7967 2.78513   2
   1   5   0 33.8082 2.96927   3
   1   5   0 37.3662 3.45774   7
  -2  -5   0 538.066 14.7267   6
  -2  -5   0 515.813 17.6765   4
  -2  -5   0 522.942 14.5427   8
  -2  -5   0 533.855 16.4707   1
   2   5   0 525.411 14.9894   5
   2   5   0 522.507 15.2051   2
   2   5   0 559.394 16.9669   7
   2   5   0 561.324 16.2647   3
  -3  -5   0 33.0555 4.23254   1
  -3  -5   0 26.5624 2.90079   6
  -3  -5   0 37.9570 4.96247   4
   3   5   0 37.6714 3.98503   2
   3   5   0 29.2798 1.36448   8
   3   5   0 30.2442 1.50694   8
   3   5   0 31.9655 4.13006   7
   3   5   0 33.4600 3.80536   3
   3   5   0 34.7003 2.87248   5
  -4  -5   0 133.819 7.00722   4
  -4  -5   0 120.636 6.78910   1
  -4  -5   0 131.775 5.95833   6
  -4  -5   0 122.871 5.87054   5
   4   5   0 118.555 6.48248   3
   4   5   0 132.757 7.21442   7
   4   5   0 117.123 6.26990   2
   4   5   0 123.376 6.17300   5
  -5  -5   0 -0.0501 1.21701   6
  -5  -5   0 0.16702 0.77252   5
  -5  -5   0 0.94166 1.82799   4
  -5  -5   0 0.51756 2.36218   1
   5   5   0 0.21659 0.84414   3
   5   5   0 -1.1442 1.34534   7
   5   5   0 0.22918 1.57935   2
   5   5   0 0.47076 0.79717   5
  -6  -5   0 54.1607 5.83083   1
  -6  -5   0 39.3857 3.66441   4
  -6  -5   0 31.1558 3.82718   5
  -6  -5   0 44.0349 4.50877   6
   6   5   0 35.1969 4.56934   2
   6   5   0 37.6084 4.44717   5
   6   5   0 40.1701 5.35049   7
   6   5   0 38.4688 4.90845   3
  -7  -5   0 0.64501 1.14917   5
  -7  -5   0 3.44711 3.28161   1
  -7  -5   0 1.74192 1.97749   6
   7   5   0 -0.4858 1.13640   5
   7   5   0 -1.1013 1.48683   2
   7   5   0 -0.8399 0.96772   7
   7   5   0 0.04319 1.36088   3
  -8  -5   0 2.71077 2.19375   6
  -8  -5   0 1.15173 1.34106   5
  -8  -5   0 -0.2684 2.31084   1
   8   5   0 1.08540 1.61901   2
   8   5   0 0.52786 1.17463   3
   8   5   0 -0.7459 1.39097   7
   8   5   0 1.24911 1.56185   5
  -9  -5   0 0.39956 2.39550   1
  -9  -5   0 2.86325 1.70524   5
  -9  -5   0 2.73028 2.20157   6
   9   5   0 4.09255 2.49413   3
   9   5   0 1.12882 2.06350   7
   9   5   0 2.28400 1.78113   5
   9   5   0 4.70743 2.03706   2
 -10  -5   0 7.47032 3.00868   6
 -10  -5   0 7.52096 2.74469   5
  10   5   0 8.79784 3.05176   2
  10   5   0 8.18780 2.95675   3
  10   5   0 11.7953 3.85882   7
 -11  -5   0 79.4485 8.81690   3
 -11  -5   0 68.3662 7.62160   5
 -11  -5   0 52.3252 6.58901   6
  11   5   0 60.5329 7.78344   2
  11   5   0 51.5199 8.15394   7
  11   5   0 53.9821 7.72144   3
 -12  -5   0 16.5286 4.80171   6
 -12  -5   0 19.7013 4.96681   3
 -12  -5   0 14.5692 4.08885   5
  12   5   0 5.50162 3.54167   3
  12   5   0 23.1865 4.94792   2
  12   5   0 11.7675 4.62207   7
 -13  -5   0 14.5823 4.37129   3
 -13  -5   0 17.8547 5.33135   5
 -13  -5   0 14.1477 4.44239   6
  13   5   0 18.8333 5.81797   7
  13   5   0 12.0841 5.79865   3
  12  -6   0 36.5735 11.0056   8
 -12   6   0 18.7237 6.71536   3
  11  -6   0 2.05552 3.67234   2
  11  -6   0 14.6295 5.50307   8
 -11   6   0 7.26019 3.35680   3
 -11   6   0 2.10413 2.56882   7
  10  -6   0 35.2086 8.87060   8
  10  -6   0 18.1704 5.30507   2
 -10   6   0 21.8242 4.85090   7
 -10   6   0 15.8963 4.54485   3
   9  -6   0 9.40025 4.03802   4
   9  -6   0 12.3374 5.20851   8
   9  -6   0 4.65760 3.34145   2
  -9   6   0 5.50594 2.51346   7
  -9   6   0 4.95027 2.92211   3
   8  -6   0 59.0856 9.58552   4
   8  -6   0 48.6461 7.40376   2
   8  -6   0 64.1589 11.6307   8
  -8   6   0 56.1305 6.79611   7
  -8   6   0 62.4748 7.18735   3
   7  -6   0 1.66966 3.01598   8
   7  -6   0 2.88503 2.34185   4
   7  -6   0 -1.0708 1.90296   2
  -7   6   0 0.41231 1.49966   5
  -7   6   0 0.03243 1.33594   7
  -7   6   0 0.55275 1.55588   3
   6  -6   0 125.297 8.64579   2
   6  -6   0 108.376 9.62090   4
   6  -6   0 102.445 10.2718   8
  -6   6   0 117.987 7.55531   3
  -6   6   0 121.002 6.11296   5
  -6   6   0 111.815 7.38346   7
   5  -6   0 1.33591 1.05073   1
   5  -6   0 -0.4403 0.96008   2
   5  -6   0 -1.2172 2.45597   8
   5  -6   0 -2.1019 1.67097   4
  -5   6   0 -0.8727 0.59020   2
  -5   6   0 -0.2031 1.05872   5
  -5   6   0 0.27694 1.23239   7
  -5   6   0 -0.0634 1.34105   3
   4  -6   0 74.3454 4.58434   1
   4  -6   0 62.0428 7.22734   8
   4  -6   0 67.5625 7.21439   4
   4  -6   0 67.9189 5.53110   2
  -4   6   0 66.3177 5.08927   3
  -4   6   0 69.6573 3.93608   5
  -4   6   0 85.2298 5.80797   7
  -4   6   0 65.3244 4.94142   2
   3  -6   0 11.4428 4.05355   4
   3  -6   0 7.72841 2.28420   2
   3  -6   0 8.02631 2.12409   1
   3  -6   0 6.03340 3.18094   8
  -3   6   0 8.82262 1.64750   5
  -3   6   0 12.0077 2.43543   2
  -3   6   0 10.8439 2.52842   7
  -3   6   0 11.2274 2.47241   3
   2  -6   0 244.664 12.5697   8
   2  -6   0 244.602 9.50231   1
   2  -6   0 227.222 12.7079   4
   2  -6   0 235.008 6.46108   6
   2  -6   0 231.762 9.84864   2
  -2   6   0 233.543 9.88874   3
  -2   6   0 247.076 10.4462   7
  -2   6   0 242.364 7.70978   5
  -2   6   0 258.800 9.53908   2
   1  -6   0 91.2724 7.59538   4
   1  -6   0 85.5490 3.50913   6
   1  -6   0 84.7209 6.62834   8
   1  -6   0 87.6999 5.48661   1
  -1   6   0 86.4527 5.44832   3
  -1   6   0 92.2258 4.06256   5
  -1   6   0 103.639 5.19343   2
  -1   6   0 100.994 6.13800   7
   0  -6   0 14.4042 1.82823   6
   0  -6   0 14.8355 3.18942   8
   0  -6   0 14.5749 4.22333   4
   0  -6   0 16.7605 3.23757   1
   0   6   0 15.5711 2.00352   5
   0   6   0 11.2898 2.04949   2
   0   6   0 16.0387 2.83200   3
   0   6   0 16.5580 3.08096   7
  -1  -6   0 3.46802 2.61735   4
  -1  -6   0 2.94860 2.25748   1
  -1  -6   0 1.87872 1.54352   8
  -1  -6   0 5.55226 1.34110   6
   1   6   0 3.46472 1.36741   2
   1   6   0 3.30218 1.82928   7
   1   6   0 2.68611 1.28478   3
   1   6   0 4.93397 1.30882   5
  -2  -6   0 56.5132 3.75288   8
  -2  -6   0 61.7265 3.66876   6
  -2  -6   0 53.0297 5.64286   1
  -2  -6   0 50.2788 5.55750   4
   2   6   0 57.9532 4.30734   3
   2   6   0 54.3491 4.76027   7
   2   6   0 53.8193 3.52849   5
   2   6   0 59.0853 3.95889   2
  -3  -6   0 37.0061 3.59963   6
  -3  -6   0 33.5125 4.67189   1
  -3  -6   0 41.5954 5.68387   4
   3   6   0 34.3432 1.93873   8
   3   6   0 38.2083 3.58070   2
   3   6   0 35.7265 4.26518   3
   3   6   0 37.1235 4.84318   7
   3   6   0 37.0398 3.16315   5
  -4  -6   0 23.6670 3.02489   6
  -4  -6   0 22.1746 4.07483   1
  -4  -6   0 27.1121 3.35437   5
  -4  -6   0 19.6685 4.07866   4
   4   6   0 22.4922 3.60345   3
   4   6   0 23.7404 3.51753   2
   4   6   0 22.3753 3.21312   5
   4   6   0 24.9457 4.09819   7
  -5  -6   0 7.82554 3.22817   1
  -5  -6   0 14.1903 3.47892   4
  -5  -6   0 10.0517 2.38359   6
  -5  -6   0 7.20469 1.96702   5
   5   6   0 11.6576 3.05724   7
   5   6   0 13.2553 3.22462   2
   5   6   0 15.4297 3.05006   3
   5   6   0 10.8385 2.42213   5
  -6  -6   0 115.135 7.64039   1
  -6  -6   0 106.429 6.14448   6
  -6  -6   0 103.903 6.16567   5
   6   6   0 99.6789 6.43263   2
   6   6   0 94.9512 6.33418   5
   6   6   0 106.624 7.01499   3
   6   6   0 102.693 7.40913   7
  -7  -6   0 14.9359 4.00227   1
  -7  -6   0 5.96889 2.05249   5
  -7  -6   0 8.84638 2.78824   6
   7   6   0 10.2785 3.02792   2
   7   6   0 16.2341 3.96956   7
   7   6   0 8.76067 2.49506   5
   7   6   0 15.0416 3.39660   3
  -8  -6   0 -0.4278 2.91196   1
  -8  -6   0 0.73428 1.47206   5
  -8  -6   0 2.82894 2.16396   6
   8   6   0 3.51427 2.15384   3
   8   6   0 3.40459 1.84920   2
   8   6   0 0.60258 1.54196   5
   8   6   0 4.06450 2.52266   7
  -9  -6   0 5.07570 2.29119   5
  -9  -6   0 5.83657 3.27495   1
  -9  -6   0 3.79321 2.45413   6
   9   6   0 3.05382 2.28073   5
   9   6   0 4.23612 2.55280   7
   9   6   0 10.0885 2.84392   2
   9   6   0 4.66189 2.46371   3
 -10  -6   0 11.7190 3.64887   6
 -10  -6   0 2.41628 2.14875   5
  10   6   0 6.80613 3.13400   3
  10   6   0 8.39843 3.65014   7
  10   6   0 10.9223 2.91740   2
 -11  -6   0 17.0044 4.39133   6
 -11  -6   0 13.6457 3.51472   5
  11   6   0 12.0499 4.05213   7
  11   6   0 16.5035 4.93781   3
 -12  -6   0 -0.3546 2.13385   5
 -12  -6   0 -3.8147 3.38998   6
 -12  -6   0 6.47266 3.41618   3
  12   6   0 1.64639 3.04942   7
  12   6   0 4.90847 3.57368   3
  11  -7   0 25.1909 7.91034   8
  11  -7   0 2.33517 3.70113   2
 -11   7   0 2.50502 3.46693   3
 -11   7   0 5.16793 3.31035   2
 -11   7   0 3.22518 2.87350   7
  10  -7   0 15.5539 5.45913   4
  10  -7   0 16.7639 5.89598   8
  10  -7   0 7.29988 3.96937   2
 -10   7   0 6.29589 3.75808   3
 -10   7   0 10.7042 4.09864   2
 -10   7   0 6.30154 3.39294   7
   9  -7   0 31.4673 7.15521   4
   9  -7   0 22.7108 5.68319   2
   9  -7   0 23.2642 6.96853   8
  -9   7   0 20.2238 4.72784   7
  -9   7   0 16.8848 4.43489   3
  -9   7   0 17.5734 4.59555   2
   8  -7   0 5.37596 3.52054   4
   8  -7   0 2.38941 2.59537   2
   8  -7   0 6.01369 3.69238   8
  -8   7   0 6.91029 2.90311   2
  -8   7   0 3.78916 2.43127   7
  -8   7   0 3.76622 2.54973   3
   7  -7   0 37.6062 7.71576   4
   7  -7   0 23.4920 6.66635   8
   7  -7   0 38.4968 6.41620   2
  -7   7   0 30.5780 5.12076   2
  -7   7   0 25.0527 4.76054   3
  -7   7   0 24.8995 4.78065   7
   6  -7   0 25.0745 4.91657   2
   6  -7   0 27.3067 7.12682   8
   6  -7   0 32.0672 7.16630   4
  -6   7   0 35.7827 5.26470   3
  -6   7   0 31.1988 4.87407   2
  -6   7   0 25.7268 4.47605   7
   5  -7   0 4.46489 1.67661   1
   5  -7   0 -0.2383 2.64067   8
   5  -7   0 0.23346 1.69513   2
   5  -7   0 3.77147 3.26189   4
  -5   7   0 2.71208 1.56849   7
  -5   7   0 3.50497 1.78723   2
  -5   7   0 3.62652 2.24766   3
   4  -7   0 25.2486 6.47725   8
   4  -7   0 21.8056 4.04932   2
   4  -7   0 23.0551 6.14725   4
   4  -7   0 21.9264 3.47030   1
  -4   7   0 24.0314 4.19551   3
  -4   7   0 25.5913 4.36362   7
  -4   7   0 23.8944 3.83874   2
  -4   7   0 22.7986 2.81448   5
   3  -7   0 5.30089 2.15832   1
   3  -7   0 4.26208 3.05413   8
   3  -7   0 7.41430 2.42849   2
   3  -7   0 4.31945 3.38603   4
  -3   7   0 8.78949 2.39048   2
  -3   7   0 9.01151 1.74116   5
  -3   7   0 10.8862 2.85164   3
  -3   7   0 5.54298 2.26547   7
   2  -7   0 271.754 11.0386   1
   2  -7   0 279.224 11.5118   2
   2  -7   0 273.269 7.65793   6
   2  -7   0 259.351 13.9990   8
   2  -7   0 289.575 15.3040   4
  -2   7   0 288.983 8.96157   5
  -2   7   0 282.054 10.8261   2
  -2   7   0 280.822 12.0576   7
  -2   7   0 293.554 11.7880   3
   1  -7   0 -1.0214 1.70053   1
   1  -7   0 -0.9599 2.47840   4
   1  -7   0 -0.1461 1.50337   8
   1  -7   0 -0.0439 0.80446   6
  -1   7   0 -1.6085 0.91926   3
  -1   7   0 0.34093 0.72213   2
  -1   7   0 -0.1382 1.40883   7
  -1   7   0 -0.4256 0.66596   5
   0  -7   0 1.44990 2.79263   4
   0  -7   0 5.55696 1.41788   6
   0  -7   0 3.93154 2.21299   8
   0  -7   0 5.60626 2.70628   1
   0   7   0 6.60125 2.20207   3
   0   7   0 6.06587 2.39106   7
   0   7   0 7.55954 1.84263   2
   0   7   0 4.47764 1.29868   5
  -1  -7   0 33.2163 6.24795   4
  -1  -7   0 37.4101 4.09068   8
  -1  -7   0 37.1396 3.44067   6
  -1  -7   0 38.7029 5.15110   1
   1   7   0 34.8690 4.40855   3
   1   7   0 42.7070 3.12199   5
   1   7   0 40.0908 3.40343   2
   1   7   0 47.5372 5.55902   7
  -2  -7   0 0.00668 2.82859   4
  -2  -7   0 0.04747 1.19394   6
  -2  -7   0 2.62167 2.20831   1
  -2  -7   0 -0.3768 1.08350   8
   2   7   0 0.87059 1.83148   7
   2   7   0 0.75609 0.90535   5
   2   7   0 0.72591 1.02590   3
   2   7   0 1.56862 1.53897   2
  -3  -7   0 1.93071 1.45826   6
  -3  -7   0 -1.2718 1.96283   1
  -3  -7   0 0.25489 2.76342   4
  -3  -7   0 0.68606 1.02045   8
   3   7   0 0.55265 0.71298   8
   3   7   0 -0.1277 0.84877   5
   3   7   0 1.88582 2.05336   2
   3   7   0 0.88669 1.91094   7
   3   7   0 1.72580 1.50597   3
  -4  -7   0 27.4721 3.51301   5
  -4  -7   0 37.1539 5.48321   1
  -4  -7   0 37.6958 4.12433   6
  -4  -7   0 35.6999 5.81987   4
   4   7   0 37.0642 4.83734   2
   4   7   0 27.2528 4.52794   7
   4   7   0 30.1811 3.84806   5
   4   7   0 31.9053 4.49734   3
  -5  -7   0 14.5795 2.85013   5
  -5  -7   0 14.3889 3.75550   1
  -5  -7   0 14.8568 3.93403   4
  -5  -7   0 10.5388 2.62268   6
   5   7   0 16.3011 2.99399   5
   5   7   0 10.6112 2.81645   3
   5   7   0 12.5180 3.22494   7
   5   7   0 13.1335 3.39665   2
  -6  -7   0 49.8624 6.69095   1
  -6  -7   0 52.3456 4.48224   5
  -6  -7   0 55.0642 5.49509   6
   6   7   0 58.9505 6.61753   3
   6   7   0 61.0717 6.26770   5
   6   7   0 53.1090 5.16390   2
   6   7   0 48.2835 6.41943   7
  -7  -7   0 52.3841 5.87977   5
  -7  -7   0 54.4034 6.93270   1
  -7  -7   0 41.3513 5.17716   6
   7   7   0 49.8942 6.71280   7
   7   7   0 52.1577 5.93138   2
   7   7   0 53.1540 6.62880   3
   7   7   0 48.1769 5.74913   5
  -8  -7   0 27.7958 4.45028   5
  -8  -7   0 30.7358 5.65288   1
  -8  -7   0 22.0086 4.05135   6
   8   7   0 32.3913 4.83618   2
   8   7   0 30.6126 5.47880   3
   8   7   0 35.7987 6.01964   7
   8   7   0 20.5140 4.03095   5
  -9  -7   0 17.9573 3.81437   5
  -9  -7   0 15.2436 3.82699   6
  -9  -7   0 20.9753 4.97697   1
   9   7   0 20.6855 4.72186   3
   9   7   0 19.7256 4.56751   7
   9   7   0 17.4910 4.04449   5
 -10  -7   0 5.97776 3.22558   6
 -10  -7   0 13.9799 3.70539   5
 -10  -7   0 8.82748 4.05587   1
  10   7   0 12.7966 4.13791   7
  10   7   0 5.24242 3.01886   5
  10   7   0 8.88985 3.88611   3
 -11  -7   0 63.5014 7.59850   6
 -11  -7   0 46.4069 6.51805   5
  11   7   0 65.2102 8.73483   3
  11   7   0 56.7094 8.75524   7
 -12  -7   0 1.27233 1.76427   3
 -12  -7   0 -2.7637 3.24541   6
 -12  -7   0 -0.4301 2.09616   5
  12   7   0 0.85208 2.90349   7
  12   7   0 4.04888 3.85841   3
  10  -8   0 17.0268 5.98856   2
  10  -8   0 45.3010 10.4387   8
 -10   8   0 34.5304 6.70511   7
 -10   8   0 31.0740 6.49000   3
 -10   8   0 35.5382 6.87597   2
   9  -8   0 0.11917 2.92668   2
   9  -8   0 3.46684 3.95245   8
  -9   8   0 0.92478 2.07560   2
  -9   8   0 0.05448 1.65791   7
  -9   8   0 -0.8656 1.90381   3
   8  -8   0 6.03888 3.25161   4
   8  -8   0 0.40033 2.65048   2
   8  -8   0 9.07911 4.47613   8
  -8   8   0 0.82047 2.06486   7
  -8   8   0 2.55115 2.97549   3
  -8   8   0 3.20117 2.28202   2
   7  -8   0 21.0207 6.00921   4
   7  -8   0 16.2874 6.29401   8
   7  -8   0 11.2899 4.03951   2
  -7   8   0 18.6324 4.31310   7
  -7   8   0 15.7523 4.32945   3
  -7   8   0 10.9363 3.27608   2
   6  -8   0 9.40022 4.14838   4
   6  -8   0 5.60184 3.77021   8
   6  -8   0 5.70779 2.94700   2
  -6   8   0 4.09253 2.68401   3
  -6   8   0 4.63089 2.16922   2
  -6   8   0 0.96163 1.80294   7
   5  -8   0 53.0915 9.13340   4
   5  -8   0 47.8923 9.04004   8
   5  -8   0 49.9076 6.85459   2
   5  -8   0 49.7805 4.22960   1
  -5   8   0 40.4769 5.79927   7
  -5   8   0 63.3030 7.28416   3
  -5   8   0 54.4342 6.34643   2
   4  -8   0 2.81130 2.32930   2
   4  -8   0 7.93871 4.13017   8
   4  -8   0 7.88630 2.40804   1
   4  -8   0 9.53873 4.24442   4
  -4   8   0 6.31552 2.21340   2
  -4   8   0 3.71183 2.37240   3
  -4   8   0 5.97768 2.49972   7
   3  -8   0 66.7980 9.73500   8
   3  -8   0 56.0149 9.20092   4
   3  -8   0 59.7716 5.65267   2
   3  -8   0 66.0583 5.28964   1
  -3   8   0 59.8141 5.55400   7
  -3   8   0 55.7048 4.75383   2
  -3   8   0 52.3776 6.13249   3
   2  -8   0 -0.8353 2.69289   4
   2  -8   0 -0.9943 1.76607   1
   2  -8   0 1.46234 2.49124   8
  -2   8   0 0.27598 0.97727   5
  -2   8   0 -0.7447 1.46492   3
  -2   8   0 0.20391 1.04135   2
  -2   8   0 0.29489 1.49333   7
   1  -8   0 25.1321 4.42224   1
   1  -8   0 33.8030 6.05823   8
   1  -8   0 31.1258 6.76142   4
   1  -8   0 28.7212 2.63821   6
  -1   8   0 25.0369 4.42802   7
  -1   8   0 33.0363 4.62075   3
  -1   8   0 39.6994 4.52794   2
  -1   8   0 31.7004 3.13086   5
   0  -8   0 49.3692 5.40612   8
   0  -8   0 48.8243 3.33001   6
   0  -8   0 58.3229 6.55691   1
   0  -8   0 59.4627 8.90243   4
   0   8   0 56.7731 3.67827   5
   0   8   0 46.3236 4.06403   2
   0   8   0 52.7575 5.82983   3
   0   8   0 52.9250 6.30401   7
  -1  -8   0 34.7572 5.51616   1
  -1  -8   0 36.8130 3.66518   6
  -1  -8   0 36.2595 5.50441   8
  -1  -8   0 35.2724 6.97183   4
   1   8   0 30.8862 4.41606   3
   1   8   0 35.0707 3.65725   5
   1   8   0 33.0112 5.17152   7
   1   8   0 41.4788 4.60905   2
  -2  -8   0 16.0838 2.81137   6
  -2  -8   0 16.2322 5.04436   4
  -2  -8   0 19.4184 3.60639   8
  -2  -8   0 19.3782 4.45039   1
   2   8   0 18.5677 3.46412   2
   2   8   0 18.2250 3.50464   3
   2   8   0 14.3729 2.57865   5
   2   8   0 23.8128 4.46190   7
  -3  -8   0 20.0936 4.61924   1
  -3  -8   0 13.7517 2.67747   6
  -3  -8   0 15.7344 5.05875   4
   3   8   0 14.3234 3.51273   7
   3   8   0 17.5267 3.03353   5
   3   8   0 14.5503 3.13055   3
   3   8   0 15.3965 3.48755   2
  -4  -8   0 4.28778 3.78975   1
  -4  -8   0 -0.5573 1.57977   6
  -4  -8   0 3.63275 1.45845   5
  -4  -8   0 3.24112 3.34516   4
   4   8   0 0.19337 1.32247   5
   4   8   0 1.06980 2.34458   7
   4   8   0 3.55654 1.89485   3
   4   8   0 1.55593 2.51238   2
  -5  -8   0 2.70561 2.55035   4
  -5  -8   0 1.76548 1.53579   5
  -5  -8   0 -0.7704 2.80694   1
  -5  -8   0 1.20017 1.96777   6
   5   8   0 -0.9837 2.15694   2
   5   8   0 2.86847 1.64760   3
   5   8   0 3.23560 1.87902   5
   5   8   0 1.26194 2.14861   7
  -6  -8   0 60.4247 6.12636   6
  -6  -8   0 57.6079 7.27028   1
  -6  -8   0 56.4020 4.82376   5
   6   8   0 69.0024 5.68338   5
   6   8   0 75.3063 6.94538   7
   6   8   0 61.3451 5.50699   2
   6   8   0 70.6242 7.53462   3
  -7  -8   0 2.32382 3.42041   1
  -7  -8   0 2.38547 1.68074   5
  -7  -8   0 0.58376 2.10870   6
   7   8   0 4.77181 2.28746   5
   7   8   0 5.18879 2.45103   3
   7   8   0 2.30250 2.13261   7
  -8  -8   0 8.56640 2.75518   5
  -8  -8   0 13.2702 3.48557   6
  -8  -8   0 8.52886 4.13813   1
   8   8   0 10.1634 3.24162   5
   8   8   0 19.4755 4.59413   7
   8   8   0 11.7804 3.72938   3
  -9  -8   0 38.8060 5.66880   5
  -9  -8   0 32.2417 6.41088   1
  -9  -8   0 33.3199 5.41791   6
   9   8   0 33.3124 6.32573   7
   9   8   0 25.5741 4.86687   5
   9   8   0 28.2411 5.58631   3
 -10  -8   0 18.0596 5.13138   1
 -10  -8   0 16.8436 4.19025   6
 -10  -8   0 18.4298 4.34077   5
  10   8   0 15.7616 4.86829   7
  10   8   0 19.0355 5.21775   3
  10   8   0 7.34255 3.35375   5
 -11  -8   0 13.7836 3.94773   5
 -11  -8   0 12.2003 4.44078   6
  11   8   0 22.5728 5.63653   7
  11   8   0 24.0063 5.70521   3
  10  -9   0 9.21837 6.48137   2
 -10   9   0 9.01633 4.00528   2
 -10   9   0 5.95058 4.65016   3
   9  -9   0 24.6760 6.50387   4
   9  -9   0 -1.0952 2.95628   2
   9  -9   0 5.76731 5.06012   8
  -9   9   0 0.39023 2.42026   7
  -9   9   0 -0.2768 1.98469   2
  -9   9   0 -2.6510 2.94482   3
   8  -9   0 178.691 14.6687   4
   8  -9   0 151.145 15.1042   8
   8  -9   0 163.372 12.3609   2
  -8   9   0 157.013 10.8737   2
  -8   9   0 148.226 10.9198   7
  -8   9   0 133.873 10.7811   3
   7  -9   0 -1.0869 2.52450   2
   7  -9   0 9.49027 3.04461   4
   7  -9   0 4.07110 3.30433   8
  -7   9   0 -1.7017 1.27024   7
  -7   9   0 1.19485 1.89324   2
  -7   9   0 1.01563 2.72335   3
   6  -9   0 89.4288 10.7638   8
   6  -9   0 107.797 11.0741   4
   6  -9   0 78.8161 9.50386   2
  -6   9   0 88.2262 8.06565   7
  -6   9   0 96.7739 7.60833   2
  -6   9   0 80.4716 9.12380   3
   5  -9   0 0.05247 1.95973   2
   5  -9   0 4.36858 2.69545   4
   5  -9   0 3.61281 3.65396   8
  -5   9   0 4.44951 2.69996   7
  -5   9   0 -1.6354 1.85216   3
  -5   9   0 0.29877 1.71014   2
   4  -9   0 9.63123 3.66992   2
   4  -9   0 11.4726 2.91376   1
   4  -9   0 13.0070 4.78545   4
   4  -9   0 14.2531 5.42004   8
  -4   9   0 12.1874 3.22394   2
  -4   9   0 8.44219 3.12153   3
  -4   9   0 11.2752 3.62964   7
   3  -9   0 4.00822 3.23382   8
   3  -9   0 0.53596 2.00017   2
   3  -9   0 3.54650 1.92835   1
   3  -9   0 2.40903 2.39539   4
  -3   9   0 2.99230 2.04481   7
  -3   9   0 2.27673 1.69716   2
  -3   9   0 0.63343 1.97101   3
   2  -9   0 13.8378 4.88331   8
   2  -9   0 12.8375 3.44200   1
   2  -9   0 12.3713 4.70596   4
  -2   9   0 19.3657 4.30380   7
  -2   9   0 18.3590 4.05834   3
  -2   9   0 16.1577 3.15523   2
   1  -9   0 10.3586 3.46596   1
   1  -9   0 11.5891 4.13108   8
   1  -9   0 11.1640 4.58618   4
  -1   9   0 13.0824 3.22803   3
  -1   9   0 13.0490 3.60223   7
  -1   9   0 9.11160 2.33717   2
   0  -9   0 4.42026 2.76971   8
   0  -9   0 3.94273 3.93904   4
   0  -9   0 4.55592 3.20004   1
   0  -9   0 2.92816 1.51995   6
   0   9   0 4.41884 1.61206   5
   0   9   0 4.00619 2.14938   3
   0   9   0 6.28103 3.02100   7
   0   9   0 3.22748 1.90972   2
  -1  -9   0 85.2752 8.96486   4
  -1  -9   0 82.9597 6.86616   8
  -1  -9   0 90.2525 5.13994   6
  -1  -9   0 84.2693 7.38911   1
   1   9   0 83.0802 5.02159   5
   1   9   0 83.6379 7.34515   7
   1   9   0 87.3715 6.40159   3
   1   9   0 90.3830 5.99571   2
  -2  -9   0 -0.4887 1.48100   6
  -2  -9   0 -0.0526 2.97653   4
  -2  -9   0 1.13273 3.01888   1
   2   9   0 2.18296 1.76708   3
   2   9   0 0.24263 2.20539   7
   2   9   0 -0.4488 1.08085   5
   2   9   0 -0.8486 1.49662   2
  -3  -9   0 14.0021 4.45898   1
  -3  -9   0 32.2884 6.82465   4
  -3  -9   0 29.1913 3.85566   6
   3   9   0 28.7376 4.73469   3
   3   9   0 24.0665 4.33936   2
   3   9   0 28.1263 3.84662   5
   3   9   0 23.2469 4.77896   7
  -4  -9   0 107.121 6.50215   6
  -4  -9   0 106.781 6.23466   5
  -4  -9   0 99.3434 8.25430   1
  -4  -9   0 125.911 9.55275   4
   4   9   0 91.8218 6.93452   2
   4   9   0 108.796 8.48452   7
   4   9   0 125.533 8.18180   3
   4   9   0 115.000 6.87360   5
  -5  -9   0 35.2904 6.01455   4
  -5  -9   0 12.8908 3.08007   6
  -5  -9   0 18.6359 4.90087   1
  -5  -9   0 12.5557 2.80545   5
   5   9   0 18.1311 4.03246   3
   5   9   0 17.3289 4.30621   7
   5   9   0 15.8029 3.35400   5
  -6  -9   0 22.4246 3.81460   5
  -6  -9   0 17.6063 5.07879   1
  -6  -9   0 15.9044 3.60970   6
   6   9   0 10.4235 3.54678   7
   6   9   0 15.9338 4.02595   3
   6   9   0 12.0794 3.19442   5
  -7  -9   0 10.0137 3.37984   6
  -7  -9   0 9.69463 4.49443   1
  -7  -9   0 4.97858 2.27071   5
   7   9   0 5.48653 2.76140   3
   7   9   0 9.87548 3.09704   5
   7   9   0 9.47513 3.46308   7
  -8  -9   0 5.40543 4.42593   1
  -8  -9   0 1.97559 2.70587   6
  -8  -9   0 5.09330 2.64901   5
   8   9   0 6.63570 2.73063   5
   8   9   0 2.51452 2.48121   3
   8   9   0 2.15666 2.05412   7
  -9  -9   0 13.8633 3.74475   5
  -9  -9   0 8.81100 3.54297   6
  -9  -9   0 18.4015 5.52449   1
   9   9   0 18.2244 4.90611   3
   9   9   0 22.3337 4.83360   5
   9   9   0 14.1371 4.53919   7
 -10  -9   0 4.46747 4.19987   1
 -10  -9   0 4.60294 2.62799   5
 -10  -9   0 3.19249 3.36618   6
  10   9   0 5.95754 3.38065   7
  10   9   0 7.73160 4.18099   3
  10   9   0 6.56008 3.85764   5
 -11  -9   0 48.7107 7.47590   6
 -11  -9   0 50.5246 7.03176   5
  11   9   0 42.9560 7.87686   7
  11   9   0 40.7103 7.49623   3
   9 -10   0 5.57864 4.96498   2
   9 -10   0 26.5249 5.85592   4
  -9  10   0 6.73159 4.18672   7
  -9  10   0 3.40418 3.33634   2
  -9  10   0 5.19177 4.66393   3
   8 -10   0 13.7377 4.67004   4
   8 -10   0 -2.4155 3.19544   2
   8 -10   0 6.61786 5.06911   8
  -8  10   0 -1.7675 2.99104   3
  -8  10   0 4.81862 3.02377   2
  -8  10   0 1.23264 2.89314   7
   7 -10   0 40.6800 8.57912   4
   7 -10   0 42.0366 7.75103   2
   7 -10   0 29.0962 8.77228   8
  -7  10   0 33.1122 6.62494   3
  -7  10   0 41.3982 6.64506   2
  -7  10   0 44.9670 7.49910   7
   6 -10   0 48.3175 9.38280   4
   6 -10   0 33.0233 6.56741   2
   6 -10   0 40.7172 9.28448   8
  -6  10   0 25.4116 5.66372   7
  -6  10   0 26.0653 5.63231   3
  -6  10   0 40.5656 6.35753   2
   5 -10   0 22.1317 5.30661   2
   5 -10   0 28.2407 7.44463   4
   5 -10   0 24.0254 7.13126   8
  -5  10   0 24.9861 4.66040   2
  -5  10   0 26.4711 5.40134   3
  -5  10   0 18.0663 4.82318   7
   4 -10   0 4.96557 2.97325   4
   4 -10   0 -1.2296 2.16053   2
   4 -10   0 6.92483 2.39912   1
   4 -10   0 4.62805 3.88256   8
  -4  10   0 2.01197 2.56879   7
  -4  10   0 -0.6804 1.49176   2
  -4  10   0 0.77062 2.32252   3
   3 -10   0 1.76733 3.25667   8
   3 -10   0 9.08474 2.75782   1
   3 -10   0 8.83601 3.72357   4
  -3  10   0 6.13765 2.28536   2
  -3  10   0 1.94987 2.56640   7
  -3  10   0 8.99705 3.32741   3
   2 -10   0 -1.4406 2.98973   8
   2 -10   0 1.31112 2.19984   1
   2 -10   0 2.50130 2.36708   4
  -2  10   0 -1.1561 0.99461   2
  -2  10   0 -0.3125 2.10136   7
  -2  10   0 1.42919 2.13868   3
   1 -10   0 3.37398 2.78070   1
   1 -10   0 3.26593 3.09037   8
   1 -10   0 5.65468 3.13499   4
  -1  10   0 1.53191 1.65695   2
  -1  10   0 0.05919 1.88301   3
  -1  10   0 2.96335 2.97455   7
   0 -10   0 15.5038 3.97396   1
   0 -10   0 16.4695 5.10613   4
   0 -10   0 14.3354 4.63712   8
   0  10   0 15.8814 3.67364   3
   0  10   0 11.8997 3.06918   2
   0  10   0 11.2001 3.86620   7
  -1 -10   0 81.3216 8.90296   4
  -1 -10   0 81.7141 7.50011   1
   1  10   0 98.2428 8.32631   7
   1  10   0 89.3189 6.40416   2
   1  10   0 97.2631 7.30707   3
  -2 -10   0 93.0850 8.10075   1
  -2 -10   0 103.846 9.80339   4
  -2 -10   0 106.707 6.20862   6
   2  10   0 92.7810 7.11093   3
   2  10   0 92.0900 8.13188   7
   2  10   0 101.100 11.3435   2
   2  10   0 96.8879 5.98224   5
  -3 -10   0 25.0023 3.49093   5
  -3 -10   0 19.3976 3.46198   6
  -3 -10   0 28.4569 6.15353   4
  -3 -10   0 18.4984 4.66561   1
   3  10   0 21.8223 3.77075   5
   3  10   0 20.0280 4.27762   3
   3  10   0 17.9935 4.66721   7
  -4 -10   0 48.1990 5.38527   6
  -4 -10   0 64.4221 6.99795   4
  -4 -10   0 53.6751 4.54771   5
  -4 -10   0 50.6451 7.35472   1
   4  10   0 52.5790 5.79548   5
   4  10   0 48.2622 6.60296   3
   4  10   0 47.0718 6.79431   7
  -5 -10   0 -2.9139 2.01341   1
  -5 -10   0 4.41920 2.03921   5
  -5 -10   0 2.03620 2.11003   6
   5  10   0 0.18397 1.43336   3
   5  10   0 4.78281 2.33278   5
   5  10   0 0.12703 2.04863   7
  -6 -10   0 7.06761 3.08519   6
  -6 -10   0 9.96559 4.56580   1
  -6 -10   0 10.9010 2.92814   5
   6  10   0 11.0555 3.32729   5
   6  10   0 13.0253 3.97506   7
   6  10   0 9.14074 3.38336   3
  -7 -10   0 26.9629 4.61902   5
  -7 -10   0 15.4893 5.09321   1
  -7 -10   0 19.7059 4.29030   6
   7  10   0 25.8993 4.94472   5
   7  10   0 20.7283 5.11231   7
   7  10   0 27.3506 5.49566   3
  -8 -10   0 5.33570 4.15813   1
  -8 -10   0 -0.8465 1.68561   5
  -8 -10   0 -2.0240 2.29028   6
   8  10   0 8.02612 3.40940   7
   8  10   0 -2.0066 2.27465   3
   8  10   0 0.45058 2.29097   5
  -9 -10   0 3.70316 2.49389   5
  -9 -10   0 5.12114 3.66231   6
  -9 -10   0 15.8464 5.35751   1
   9  10   0 4.43350 3.11097   5
   9  10   0 6.79322 4.01112   3
   9  10   0 10.2504 3.92524   7
 -10 -10   0 4.16718 2.95926   5
 -10 -10   0 0.21521 3.05415   6
 -10 -10   0 10.1623 4.77888   1
  10  10   0 4.22481 3.28062   7
  10  10   0 1.30187 3.49107   5
  10  10   0 1.01297 3.53979   3
   8 -11   0 25.2184 5.38194   4
   8 -11   0 9.81694 5.06185   2
  -8  11   0 3.93812 3.35504   2
  -8  11   0 3.96998 4.25639   3
   7 -11   0 17.8970 4.58873   4
   7 -11   0 0.66031 3.50256   2
   7 -11   0 9.65348 4.94952   8
  -7  11   0 0.55037 3.39302   3
  -7  11   0 -1.6601 2.08248   2
  -7  11   0 1.41874 3.10975   7
   6 -11   0 13.8647 5.97150   8
   6 -11   0 12.2365 4.86774   2
   6 -11   0 21.0944 5.28875   4
  -6  11   0 9.61170 3.81883   7
  -6  11   0 12.6516 4.71388   3
  -6  11   0 9.91065 3.70619   2
   5 -11   0 11.4666 5.13222   8
   5 -11   0 15.1101 4.29895   4
  -5  11   0 2.19330 2.37959   2
  -5  11   0 0.80018 2.65036   7
  -5  11   0 1.72985 3.07371   3
   4 -11   0 15.8286 4.99587   4
   4 -11   0 7.25042 4.45033   8
   4 -11   0 11.3647 2.91845   1
  -4  11   0 2.22496 2.98256   3
  -4  11   0 10.3590 3.20119   2
  -4  11   0 1.85802 2.85719   7
   3 -11   0 4.10080 4.13652   8
   3 -11   0 8.34221 3.74882   4
   3 -11   0 5.97123 2.36103   1
  -3  11   0 4.57402 3.45620   7
  -3  11   0 1.77040 1.95133   2
  -3  11   0 8.69661 3.45956   3
   2 -11   0 19.3619 6.37667   8
   2 -11   0 18.9275 6.17052   4
   2 -11   0 25.7288 4.87949   1
  -2  11   0 20.9063 5.23867   7
  -2  11   0 16.5643 3.75161   2
  -2  11   0 12.6259 3.94878   3
   1 -11   0 14.8836 4.00038   1
   1 -11   0 12.6700 5.24499   8
   1 -11   0 12.5852 4.76705   4
  -1  11   0 6.44903 3.03091   3
  -1  11   0 5.69973 2.56712   2
  -1  11   0 7.02628 3.62333   7
   0 -11   0 26.3320 6.35158   4
   0 -11   0 16.9780 4.57933   1
   0  11   0 16.7007 4.73978   7
   0  11   0 17.6418 4.16804   3
  -1 -11   0 84.0108 7.77730   1
  -1 -11   0 87.5605 9.28489   4
   1  11   0 67.6962 7.79415   3
   1  11   0 69.0746 8.82375   7
  -2 -11   0 85.4236 8.99653   4
  -2 -11   0 81.3776 9.35964   1
  -2 -11   0 67.2988 5.36107   6
   2  11   0 65.9359 7.64270   3
   2  11   0 61.4561 8.20004   7
  -3 -11   0 59.2155 5.94318   6
  -3 -11   0 66.6575 8.61574   1
  -3 -11   0 74.5705 8.16912   4
   3  11   0 67.9064 7.87134   3
   3  11   0 59.5155 8.03217   7
  -4 -11   0 0.78216 2.13642   6
  -4 -11   0 0.49404 3.35161   1
  -4 -11   0 14.6289 3.90651   4
   4  11   0 -1.2116 1.17856   3
   4  11   0 3.24106 2.25479   5
   4  11   0 2.31636 2.45195   7
  -5 -11   0 40.9196 5.51155   6
  -5 -11   0 42.3961 7.54665   1
  -5 -11   0 50.3960 5.67509   5
   5  11   0 48.7054 7.05667   3
   5  11   0 48.9762 7.37402   7
   5  11   0 54.2993 6.22594   5
  -6 -11   0 -5.1868 2.74253   1
  -6 -11   0 0.87594 1.95176   5
  -6 -11   0 -0.1603 2.12851   6
   6  11   0 -0.8913 2.16522   7
   6  11   0 -0.8877 2.30096   5
   6  11   0 0.67598 2.38038   3
  -7 -11   0 38.7892 7.45485   1
  -7 -11   0 37.5723 5.47685   5
  -7 -11   0 41.7026 6.05727   6
   7  11   0 42.1686 7.15473   3
   7  11   0 34.8864 5.93585   5
   7  11   0 26.1765 5.82286   7
  -8 -11   0 12.3295 5.04665   1
  -8 -11   0 8.92572 3.80090   6
  -8 -11   0 11.0048 3.79049   5
   8  11   0 0.90103 3.04824   3
   8  11   0 10.6927 4.11926   7
   8  11   0 8.38974 4.00044   5
  -9 -11   0 33.9435 6.52398   6
  -9 -11   0 39.9469 7.75281   1
  -9 -11   0 33.1641 5.68499   5
   9  11   0 27.8298 6.28819   3
   9  11   0 34.0578 6.74957   7
   9  11   0 38.0589 6.89377   5
   6 -12   0 9.19898 5.61969   8
  -6  12   0 0.48438 2.37371   2
  -6  12   0 -0.6807 3.36710   3
  -6  12   0 -0.2000 3.30224   7
   5 -12   0 14.3664 5.98087   8
   5 -12   0 25.8057 6.51561   4
  -5  12   0 2.60701 2.39016   2
  -5  12   0 4.42252 4.08463   7
  -5  12   0 -1.8987 3.10397   3
   4 -12   0 35.5153 8.84063   8
   4 -12   0 27.1221 7.11218   4
  -4  12   0 15.5878 4.98290   7
  -4  12   0 19.9406 4.48713   2
  -4  12   0 9.71640 4.08262   3
   3 -12   0 16.3486 5.15557   4
   3 -12   0 14.6068 3.70137   1
   3 -12   0 12.2117 5.85493   8
  -3  12   0 5.16585 3.86974   7
  -3  12   0 6.48615 3.33161   3
   2 -12   0 7.27949 2.91933   1
   2 -12   0 13.2002 4.60559   4
   2 -12   0 1.51183 3.83708   8
  -2  12   0 1.63567 3.41779   7
  -2  12   0 -0.2220 2.35164   3
   1 -12   0 11.1710 3.41259   4
   1 -12   0 6.82744 2.91086   1
  -1  12   0 -0.7828 2.21247   3
  -1  12   0 -3.7907 2.49393   7
   0 -12   0 192.221 14.8771   4
   0  12   0 178.056 12.3814   7
   0  12   0 175.113 11.1747   3
  -1 -12   0 18.9378 5.20489   4
  -1 -12   0 14.4202 4.58826   1
   1  12   0 12.2495 3.92627   3
   1  12   0 6.86674 4.20525   7
  -2 -12   0 -0.5736 2.81580   1
   2  12   0 -0.4896 3.02659   7
   2  12   0 2.61388 2.65321   3
  -3 -12   0 0.87895 2.87342   1
  -3 -12   0 3.88630 2.38157   6
   3  12   0 6.04588 3.91089   7
   3  12   0 3.35248 2.78031   3
  -4 -12   0 2.41465 2.48993   6
  -4 -12   0 5.14844 4.26430   1
  -4 -12   0 22.9619 6.94156   4
   4  12   0 1.85459 2.88966   3
   4  12   0 3.73591 3.28409   7
  -5 -12   0 0.58085 2.82370   1
  -5 -12   0 2.45516 2.85927   6
   5  12   0 1.42049 3.00636   3
   5  12   0 1.23172 2.98844   7
  -6 -12   0 3.25511 4.43012   1
  -6 -12   0 -1.4743 2.43076   6
   6  12   0 5.56133 3.01773   7
   6  12   0 5.15628 3.49975   3
  -7 -12   0 6.78269 3.58085   6
  -7 -12   0 4.57427 4.67410   1
   7  12   0 3.71566 3.89277   5
   7  12   0 9.05053 4.10462   3
   7  12   0 12.6375 4.62302   7
  -8 -12   0 9.57267 4.31633   5
  -8 -12   0 9.96435 5.75222   1
  -8 -12   0 12.9867 4.55147   6
   8  12   0 7.60101 3.79919   7
   8  12   0 7.24497 4.15149   3
   8  12   0 6.91552 4.35559   5
   5 -13   0 18.7742 6.19193   8
  -5  13   0 1.84087 3.77457   3
   4 -13   0 37.0948 7.75142   4
   4 -13   0 46.2607 10.2540   8
  -4  13   0 24.6346 6.59390   7
  -4  13   0 26.4639 6.01332   3
   3 -13   0 14.6322 4.64275   4
   3 -13   0 11.3421 3.10621   1
  -3  13   0 2.41787 3.11163   3
  -3  13   0 -3.4528 2.60921   7
   2 -13   0 7.39418 2.70779   1
   2 -13   0 13.9891 4.45984   4
  -2  13   0 2.51575 3.30744   3
  -2  13   0 -0.7754 3.34094   7
   1 -13   0 24.2551 5.02319   1
   1 -13   0 32.3786 7.69783   4
  -1  13   0 11.7486 5.10229   7
  -1  13   0 18.4669 4.90976   3
   0 -13   0 74.7152 8.72605   4
   0 -13   0 42.0444 7.23865   1
   0  13   0 38.2254 6.41717   3
   0  13   0 36.9957 7.53881   7
  -1 -13   0 118.638 11.3842   4
  -1 -13   0 95.7317 11.1711   1
   1  13   0 99.4652 11.7164   7
   1  13   0 85.1993 9.58777   3
  -2 -13   0 6.53052 3.41433   1
   2  13   0 -0.7265 3.29577   7
   2  13   0 1.44515 2.54935   3
  -3 -13   0 9.60736 4.40030   1
   3  13   0 2.04866 2.31972   3
   3  13   0 5.48229 3.93377   7
  -4 -13   0 8.37503 4.50249   1
   4  13   0 4.41751 3.20897   3
   4  13   0 3.08492 3.62765   7
  -5 -13   0 -3.2618 2.43523   6
  -5 -13   0 -0.4619 3.47455   1
   5  13   0 3.71854 3.09662   7
   5  13   0 1.53223 3.20714   3
  -6 -13   0 6.53244 4.20526   1
  -6 -13   0 0.24884 3.30016   6
   6  13   0 2.06052 2.66080   7
   6  13   0 -2.1399 3.00867   3
  -7 -13   0 -4.3346 2.97636   6
   2 -14   0 18.1509 6.17270   4
  -2  14   0 -1.6760 3.07604   3
  -2  14   0 -5.0012 3.30339   7
   1 -14   0 14.9513 3.77556   1
   1 -14   0 29.0385 6.53214   4
  -1  14   0 5.01637 4.78446   7
  -1  14   0 8.29966 3.95467   3
   0 -14   0 8.96866 3.47699   1
   0  14   0 6.79125 4.16757   3
   0  14   0 -0.2772 4.17581   7
  -1 -14   0 11.2810 4.22326   1
   1  14   0 3.92343 4.35701   7
   1  14   0 6.25466 3.58318   3
  -2 -14   0 9.69429 4.34725   1
   2  14   0 5.40124 3.79964   3
   2  14   0 2.24278 4.08926   7
  -3 -14   0 3.13870 3.57976   1
   3  14   0 4.27366 3.73338   7
   3  14   0 1.92249 3.29282   3
   4  14   0 -0.6002 3.58130   7
   4  14   0 0.31269 3.14877   3
   3  14  -1 72.8384 9.67647   3
   2  14  -1 8.84117 5.04736   7
   2  14  -1 16.2938 5.21006   3
  -2 -14   1 22.7421 5.94805   1
   1  14  -1 10.3828 4.18923   3
   1  14  -1 17.9157 6.20558   7
  -1 -14   1 16.8627 4.79672   1
   0  14  -1 14.0005 5.90570   7
   0  14  -1 16.6609 4.88259   3
   0 -14   1 33.2637 6.06979   1
  -1  14  -1 7.09862 3.75121   3
  -1  14  -1 -4.0947 3.59615   7
   1 -14   1 13.6095 3.84239   1
   6  13  -1 -2.3752 2.85433   3
   6  13  -1 -0.0682 2.35347   7
  -6 -13   1 15.0544 6.39781   1
  -6 -13   1 1.63877 3.08131   6
   5  13  -1 -0.8008 2.87997   3
   5  13  -1 2.25851 3.20724   7
  -5 -13   1 -1.8644 2.58540   6
  -5 -13   1 3.76813 4.36813   1
   4  13  -1 0.48697 3.11942   3
   4  13  -1 3.60911 3.69585   7
  -4 -13   1 8.51659 4.68698   1
   3  13  -1 4.17699 4.22507   7
   3  13  -1 9.88539 4.14909   3
  -3 -13   1 6.44046 4.19441   1
   2  13  -1 0.67227 3.65633   7
   2  13  -1 4.15829 3.60441   3
  -2 -13   1 12.9714 4.32091   1
  -2 -13   1 22.9145 4.83795   4
   1  13  -1 -4.5660 3.13665   7
   1  13  -1 4.52304 3.33951   3
  -1 -13   1 5.90716 3.71690   1
  -1 -13   1 25.4374 5.23862   4
   0  13  -1 4.19842 3.34386   3
   0  13  -1 -2.2127 3.05461   7
   0 -13   1 16.3104 4.85794   4
  -1  13  -1 58.0766 8.05277   3
  -1  13  -1 43.3970 8.39659   7
   1 -13   1 91.0469 8.12730   1
   1 -13   1 83.4450 10.0970   4
  -2  13  -1 -0.8469 2.89825   3
  -2  13  -1 -4.1745 3.39278   7
  -3  13  -1 -1.9481 3.44870   7
  -3  13  -1 0.03143 3.04112   3
   3 -13   1 20.3189 5.31403   4
   3 -13   1 9.81302 2.99154   1
  -4  13  -1 20.1562 5.78033   3
  -4  13  -1 25.5323 6.69749   7
   4 -13   1 37.6414 8.31903   4
   4 -13   1 24.4201 8.64115   8
  -8 -12   1 32.4677 7.20338   1
  -8 -12   1 23.5049 5.58168   6
   7  12  -1 10.8015 4.83224   3
   7  12  -1 24.0394 6.18341   7
  -7 -12   1 17.4605 5.70179   1
  -7 -12   1 20.6759 4.99075   6
   6  12  -1 7.03219 3.55496   7
   6  12  -1 1.44517 3.25675   3
  -6 -12   1 5.78488 4.49737   1
  -6 -12   1 2.09970 3.07779   6
   5  12  -1 9.04657 3.95310   3
   5  12  -1 9.60639 4.38671   7
  -5 -12   1 13.2499 4.72233   1
  -5 -12   1 3.75160 3.18633   6
   4  12  -1 3.11335 3.30714   7
   4  12  -1 2.25567 2.90675   3
  -4 -12   1 1.71596 2.49698   6
  -4 -12   1 6.77035 4.14378   1
   3  12  -1 -0.0966 3.02866   7
   3  12  -1 -0.5037 2.37789   3
  -3 -12   1 -1.1379 2.44938   6
  -3 -12   1 3.28576 3.60814   1
   2  12  -1 -1.1719 2.31321   7
   2  12  -1 1.82281 2.48605   3
  -2 -12   1 16.9992 3.82726   4
  -2 -12   1 8.15511 3.84578   1
   1  12  -1 3.10956 2.51225   3
   1  12  -1 -1.5129 3.03275   7
  -1 -12   1 2.54185 2.67527   1
  -1 -12   1 14.0709 3.97421   4
   0  12  -1 13.5417 4.28193   3
   0  12  -1 15.7344 5.33005   7
   0 -12   1 29.8319 6.58216   4
   0 -12   1 19.1388 4.74373   1
  -1  12  -1 2.06750 2.58778   3
  -1  12  -1 0.57055 2.46405   7
   1 -12   1 5.23316 2.76482   1
   1 -12   1 17.8970 4.58444   4
  -2  12  -1 7.86354 3.51479   3
  -2  12  -1 11.9200 5.11503   7
   2 -12   1 22.2305 4.68342   1
   2 -12   1 27.1806 6.44107   4
  -3  12  -1 2.57866 2.50861   2
  -3  12  -1 -0.0572 3.19173   7
  -3  12  -1 2.11676 2.93278   3
   3 -12   1 16.3958 5.09443   4
   3 -12   1 8.85426 2.92295   1
   3 -12   1 7.45534 4.81684   8
  -4  12  -1 40.5989 7.63203   7
  -4  12  -1 35.7688 6.72376   3
  -4  12  -1 49.2370 7.02026   2
   4 -12   1 58.7989 7.42638   1
   4 -12   1 37.3017 8.67650   8
   4 -12   1 78.1400 9.39116   4
  -5  12  -1 -0.8846 3.07306   7
  -5  12  -1 0.22910 2.07489   2
  -5  12  -1 -1.1903 2.77579   3
   5 -12   1 4.59043 4.88635   8
   5 -12   1 14.8756 4.07232   4
  -6  12  -1 20.9094 4.78970   2
  -6  12  -1 17.6050 5.56707   3
  -6  12  -1 18.6296 5.80670   7
   6 -12   1 37.2618 8.97465   4
   6 -12   1 32.7389 9.11112   8
   9  11  -1 11.4680 5.16686   3
   9  11  -1 10.7477 5.22868   7
  -9 -11   1 15.6113 5.19401   1
  -9 -11   1 2.28290 3.89582   6
  -9 -11   1 8.27430 3.58242   5
   8  11  -1 0.41018 3.07347   3
   8  11  -1 0.58617 2.67102   7
   8  11  -1 0.23149 3.14402   5
  -8 -11   1 -0.2260 2.32782   5
  -8 -11   1 5.70996 4.08557   1
  -8 -11   1 -2.5383 2.24791   6
   7  11  -1 3.63472 3.22771   3
   7  11  -1 5.01495 3.55845   5
   7  11  -1 1.06039 2.88436   7
  -7 -11   1 5.28061 3.50031   1
  -7 -11   1 1.15432 2.17212   5
  -7 -11   1 3.55865 3.13449   6
   6  11  -1 10.1783 4.11946   3
   6  11  -1 5.83746 3.07523   5
   6  11  -1 14.7265 4.69575   7
  -6 -11   1 13.3217 3.83675   6
  -6 -11   1 10.7995 4.15283   5
  -6 -11   1 17.3099 5.05719   1
   5  11  -1 39.3716 7.08901   7
   5  11  -1 36.4042 6.33259   3
  -5 -11   1 40.1246 5.65363   6
  -5 -11   1 42.6144 7.37760   1
   4  11  -1 4.40071 2.97478   3
   4  11  -1 -0.1611 2.70993   7
  -4 -11   1 2.72088 2.43512   6
  -4 -11   1 2.15155 2.59074   1
   3  11  -1 1.75748 2.94079   7
   3  11  -1 5.80496 2.85087   3
  -3 -11   1 -2.1969 1.96487   6
  -3 -11   1 4.18877 3.46506   1
  -3 -11   1 7.65292 3.24131   4
   2  11  -1 9.58736 4.01000   7
   2  11  -1 8.91964 3.41325   3
  -2 -11   1 19.0412 5.59098   4
  -2 -11   1 6.53883 4.06526   1
  -2 -11   1 7.65240 2.78229   6
   1  11  -1 111.429 9.61488   7
   1  11  -1 94.5798 7.83003   3
  -1 -11   1 109.722 10.7570   4
  -1 -11   1 97.2024 8.67023   1
   0  11  -1 78.9917 6.81954   2
   0  11  -1 78.6558 9.49060   7
   0  11  -1 81.5455 7.18132   3
   0 -11   1 94.1030 10.1777   4
   0 -11   1 69.3156 8.64189   1
  -1  11  -1 14.4234 4.85423   7
  -1  11  -1 11.5222 3.70990   2
  -1  11  -1 8.69153 3.52144   3
   1 -11   1 17.6100 5.48396   4
   1 -11   1 11.6628 3.81658   1
   1 -11   1 9.26686 7.70099   8
  -2  11  -1 18.8152 5.03592   7
  -2  11  -1 27.5653 4.97766   2
  -2  11  -1 22.7813 4.85380   3
   2 -11   1 20.1565 6.75409   8
   2 -11   1 30.9586 5.37244   1
   2 -11   1 25.4731 6.76308   4
  -3  11  -1 19.6923 4.81977   3
  -3  11  -1 13.3946 4.50839   7
  -3  11  -1 27.7865 4.91349   2
   3 -11   1 26.2890 7.31602   8
   3 -11   1 22.7732 4.44512   1
   3 -11   1 32.5434 7.51884   4
  -4  11  -1 -3.6574 2.24868   7
  -4  11  -1 0.98406 1.69831   2
  -4  11  -1 -0.3127 2.38378   3
   4 -11   1 10.4722 3.43374   4
   4 -11   1 5.54369 4.99160   8
   4 -11   1 3.63829 1.95179   1
  -5  11  -1 11.3914 4.11111   3
  -5  11  -1 11.3007 3.52642   2
  -5  11  -1 6.77830 3.89913   7
   5 -11   1 11.6071 5.38965   8
   5 -11   1 17.4664 5.15282   4
  -6  11  -1 40.6257 7.33444   7
  -6  11  -1 43.1034 7.44182   3
  -6  11  -1 52.4259 7.61703   2
   6 -11   1 74.6718 12.8975   4
   6 -11   1 53.4451 11.2310   8
  -7  11  -1 13.1589 4.76952   7
  -7  11  -1 7.24048 4.21088   3
  -7  11  -1 13.8562 4.25558   2
   7 -11   1 18.4513 5.78196   4
   7 -11   1 5.09801 4.23685   2
   7 -11   1 17.0687 7.00149   8
  -8  11  -1 23.4017 6.57769   3
  -8  11  -1 16.3871 4.97932   2
   8 -11   1 33.2317 7.53271   4
   8 -11   1 33.3819 11.2973   8
   8 -11   1 19.1097 6.37681   2
  10  10  -1 8.27933 4.87338   7
  10  10  -1 -0.7272 3.56399   3
 -10 -10   1 12.5834 5.36397   1
 -10 -10   1 2.75719 2.70601   5
   9  10  -1 23.4710 5.66290   7
   9  10  -1 22.0960 5.87925   3
  -9 -10   1 17.5019 4.39822   5
  -9 -10   1 15.2626 5.33656   1
  -9 -10   1 22.8925 5.29669   6
   8  10  -1 5.70371 3.26813   3
   8  10  -1 -0.5086 2.11692   7
   8  10  -1 -1.8240 2.34415   5
  -8 -10   1 -0.7860 2.59332   6
  -8 -10   1 1.30997 3.61000   1
  -8 -10   1 -0.5045 1.78374   5
   7  10  -1 11.0948 3.82714   5
   7  10  -1 17.6633 4.49409   3
   7  10  -1 24.8727 5.59977   7
  -7 -10   1 18.9896 4.09642   5
  -7 -10   1 22.4350 4.60529   6
  -7 -10   1 22.4901 5.53851   1
   6  10  -1 3.04651 2.47336   5
   6  10  -1 1.50695 2.27435   3
   6  10  -1 3.20926 2.75270   7
  -6 -10   1 3.83328 2.09428   5
  -6 -10   1 3.68585 3.71665   1
  -6 -10   1 4.34512 2.38157   6
   5  10  -1 21.8411 3.90862   5
   5  10  -1 20.0705 4.42869   3
   5  10  -1 18.0330 4.91861   7
  -5 -10   1 23.9713 5.64952   1
  -5 -10   1 27.3613 4.13294   5
  -5 -10   1 27.9157 4.65140   6
   4  10  -1 8.82151 3.76079   7
   4  10  -1 5.72476 2.59789   3
   4  10  -1 5.71633 2.50289   5
  -4 -10   1 10.6730 2.61575   5
  -4 -10   1 16.5658 4.00938   4
  -4 -10   1 9.36114 2.80252   6
  -4 -10   1 14.4795 4.90061   1
   3  10  -1 12.4452 3.24928   3
   3  10  -1 8.66835 3.84018   7
   3  10  -1 17.0542 3.26643   5
  -3 -10   1 14.2304 3.05119   6
  -3 -10   1 16.9077 4.43216   4
  -3 -10   1 12.2676 3.75164   1
   2  10  -1 120.094 8.21526   3
   2  10  -1 120.411 9.14239   7
   2  10  -1 118.596 8.09196   2
  -2 -10   1 138.008 10.9479   4
  -2 -10   1 107.331 6.43212   6
  -2 -10   1 142.920 9.70319   1
   1  10  -1 -0.6938 2.36968   7
   1  10  -1 3.31679 2.56050   2
   1  10  -1 5.50256 2.43453   3
  -1 -10   1 4.92063 3.44071   1
  -1 -10   1 4.25297 2.06397   6
  -1 -10   1 9.28140 3.88385   4
   0  10  -1 160.437 9.46022   3
   0  10  -1 152.585 10.5753   7
   0  10  -1 158.766 8.98114   2
   0 -10   1 152.991 9.93499   1
   0 -10   1 143.165 10.6498   8
   0 -10   1 158.923 12.5977   4
  -1  10  -1 5.88053 2.58630   2
  -1  10  -1 3.73045 3.04406   7
  -1  10  -1 6.74214 2.73948   3
   1 -10   1 9.09122 4.06412   8
   1 -10   1 7.47620 3.35901   4
   1 -10   1 12.0159 3.89346   1
  -2  10  -1 18.7830 4.21141   3
  -2  10  -1 23.3258 5.25225   7
  -2  10  -1 13.2470 3.23001   2
   2 -10   1 17.8813 5.92616   8
   2 -10   1 18.4488 3.95713   1
   2 -10   1 28.5813 7.02611   4
  -3  10  -1 0.72747 2.04903   3
  -3  10  -1 0.36876 1.81833   7
  -3  10  -1 1.16740 1.86771   2
   3 -10   1 1.51713 1.84560   4
   3 -10   1 2.97124 1.89085   1
   3 -10   1 3.54744 3.53541   8
  -4  10  -1 42.0597 6.48951   3
  -4  10  -1 42.5079 5.80509   2
  -4  10  -1 40.4910 6.66068   7
   4 -10   1 45.6487 9.22360   8
   4 -10   1 38.3741 5.51250   1
   4 -10   1 46.8016 9.57380   4
  -5  10  -1 13.4334 3.71658   2
  -5  10  -1 11.9451 3.76834   7
  -5  10  -1 7.51547 3.49144   3
   5 -10   1 11.8850 5.21242   8
   5 -10   1 4.81403 3.36843   2
   5 -10   1 13.3660 5.37954   4
  -6  10  -1 55.0654 7.91760   7
  -6  10  -1 51.3357 7.40484   3
  -6  10  -1 59.2595 7.63908   2
   6 -10   1 61.4251 11.8022   8
   6 -10   1 72.6774 12.0794   4
   6 -10   1 70.1769 9.35272   2
  -7  10  -1 8.00463 4.05751   3
  -7  10  -1 8.49410 3.65548   2
  -7  10  -1 9.51749 4.36768   7
   7 -10   1 16.3601 5.58590   4
   7 -10   1 8.25834 5.27532   8
   7 -10   1 22.6283 6.00280   2
  -8  10  -1 110.812 10.3775   7
  -8  10  -1 92.9118 10.6134   3
  -8  10  -1 104.648 9.20350   2
   8 -10   1 93.9162 15.6345   8
   8 -10   1 124.452 12.6170   4
   8 -10   1 113.689 10.9505   2
  -9  10  -1 1.08210 3.64322   3
  -9  10  -1 4.20762 3.44671   2
   9 -10   1 0.64838 3.86522   2
  10   9  -1 19.5225 5.52595   7
  10   9  -1 15.2028 5.07623   3
 -10  -9   1 16.0129 4.03021   5
 -10  -9   1 11.6089 4.39731   6
   9   9  -1 25.2591 5.85831   7
   9   9  -1 23.1732 5.64221   3
  -9  -9   1 24.3762 5.73477   1
  -9  -9   1 23.2479 5.00744   6
  -9  -9   1 21.9595 4.61768   5
   8   9  -1 14.6445 4.50353   7
   8   9  -1 13.7552 4.05720   5
   8   9  -1 15.3094 4.25189   3
  -8  -9   1 15.5894 4.26484   6
  -8  -9   1 22.3437 4.38146   5
  -8  -9   1 17.7612 5.14928   1
   7   9  -1 3.97840 2.60658   7
   7   9  -1 6.99465 2.89722   5
   7   9  -1 6.68796 3.17514   3
  -7  -9   1 7.56468 2.59152   5
  -7  -9   1 5.10880 2.93915   6
  -7  -9   1 10.3760 4.55481   1
   6   9  -1 -0.7498 1.90324   7
   6   9  -1 -1.0598 1.15399   3
   6   9  -1 0.04964 1.66660   5
  -6  -9   1 0.61223 1.48433   5
  -6  -9   1 -0.9416 1.78590   6
  -6  -9   1 -1.4913 2.83623   1
   5   9  -1 44.0302 6.21377   2
   5   9  -1 48.1249 5.58423   5
   5   9  -1 44.3960 6.14746   3
   5   9  -1 43.3914 6.64059   7
  -5  -9   1 56.3204 7.73522   1
  -5  -9   1 52.1519 5.74042   6
  -5  -9   1 52.9029 5.47300   5
   4   9  -1 1.11341 1.75349   3
   4   9  -1 0.94581 3.01524   2
   4   9  -1 4.49824 2.88073   7
   4   9  -1 -1.9745 1.36285   5
  -4  -9   1 2.78595 1.53627   5
  -4  -9   1 -1.4023 1.48141   6
  -4  -9   1 7.31923 2.47121   4
  -4  -9   1 -2.0075 2.50662   1
   3   9  -1 27.7182 4.74953   2
   3   9  -1 16.0256 4.23359   7
   3   9  -1 24.5037 3.58130   5
   3   9  -1 24.1735 4.19997   3
  -3  -9   1 25.3516 3.83084   6
  -3  -9   1 28.6074 5.80056   4
  -3  -9   1 18.2292 2.88125   5
  -3  -9   1 27.8912 5.37875   1
   2   9  -1 65.5938 4.63163   5
   2   9  -1 65.3213 5.54707   3
   2   9  -1 69.2480 8.07537   7
   2   9  -1 68.9636 5.96345   2
  -2  -9   1 56.7501 4.50106   6
  -2  -9   1 70.1417 7.95085   1
  -2  -9   1 59.1797 7.00834   4
  -2  -9   1 67.1074 4.34850   5
   1   9  -1 110.802 7.40694   3
   1   9  -1 110.949 7.16267   2
   1   9  -1 112.299 8.67393   7
   1   9  -1 111.506 5.77976   5
  -1  -9   1 113.524 9.80574   4
  -1  -9   1 106.102 7.95290   8
  -1  -9   1 112.127 5.84739   6
  -1  -9   1 129.664 8.74329   1
   0   9  -1 28.0966 4.41842   2
   0   9  -1 33.7350 5.00472   3
   0   9  -1 29.4295 5.19087   7
   0  -9   1 40.3165 6.51785   8
   0  -9   1 31.3549 5.45663   1
   0  -9   1 32.7830 3.47484   6
   0  -9   1 24.4405 6.15433   4
  -1   9  -1 3.45520 2.13605   3
  -1   9  -1 2.99969 2.62388   7
  -1   9  -1 2.51907 1.75203   2
   1  -9   1 4.54292 2.67408   1
   1  -9   1 5.63957 3.48314   4
   1  -9   1 4.88902 3.52268   8
  -2   9  -1 67.1626 5.49248   2
  -2   9  -1 68.3235 7.30432   3
  -2   9  -1 71.9384 8.20704   7
   2  -9   1 56.9516 9.62086   4
   2  -9   1 76.4468 6.20140   1
   2  -9   1 70.1878 7.85930   8
  -3   9  -1 7.41935 2.87236   3
  -3   9  -1 9.66166 3.41167   7
  -3   9  -1 8.16661 2.59983   2
   3  -9   1 12.7788 3.11458   1
   3  -9   1 7.95391 4.29472   8
   3  -9   1 9.41221 4.13414   4
  -4   9  -1 132.594 8.29936   2
  -4   9  -1 122.989 8.92418   7
  -4   9  -1 134.192 8.83903   3
   4  -9   1 110.155 10.8816   4
   4  -9   1 120.042 8.85259   2
   4  -9   1 131.465 7.90287   1
   4  -9   1 116.270 11.1797   8
  -5   9  -1 14.5596 4.04174   7
  -5   9  -1 11.6888 3.61318   3
  -5   9  -1 4.14260 2.45604   2
   5  -9   1 8.89851 2.39010   1
   5  -9   1 12.2784 4.98972   4
   5  -9   1 8.34489 3.58111   2
   5  -9   1 7.46829 4.16227   8
  -6   9  -1 32.9852 5.70892   3
  -6   9  -1 30.7374 5.94861   7
  -6   9  -1 43.1569 6.27877   2
   6  -9   1 38.8092 6.53897   2
   6  -9   1 36.5016 8.23241   4
   6  -9   1 38.5619 8.86110   8
  -7   9  -1 18.0253 4.55596   7
  -7   9  -1 21.2127 5.11798   3
  -7   9  -1 25.5776 5.08304   2
   7  -9   1 23.1034 5.86931   2
   7  -9   1 28.8691 7.93715   8
   7  -9   1 22.4865 6.59795   4
  -8   9  -1 6.61725 3.08472   7
  -8   9  -1 7.34510 3.78075   3
  -8   9  -1 11.3854 4.05825   2
   8  -9   1 8.96915 5.06438   8
   8  -9   1 4.04155 3.71590   2
   8  -9   1 16.5084 5.35348   4
  -9   9  -1 20.1256 5.22704   2
  -9   9  -1 14.8089 5.12396   3
  -9   9  -1 17.8234 5.07073   7
   9  -9   1 12.4273 6.78707   8
   9  -9   1 11.8266 5.06451   2
   9  -9   1 32.3199 7.29608   4
 -10   9  -1 59.4376 9.21880   2
 -10   9  -1 65.7269 9.54384   3
  10  -9   1 51.9536 9.99158   2
  11   8  -1 -0.4743 2.68031   7
  11   8  -1 -0.3396 2.37783   3
 -11  -8   1 -0.6985 3.06616   6
 -11  -8   1 -2.9883 2.02593   5
  10   8  -1 15.4567 4.72810   7
  10   8  -1 21.9245 5.54166   3
 -10  -8   1 22.6978 4.99131   6
 -10  -8   1 19.3890 4.29388   5
   9   8  -1 14.3927 4.34769   7
   9   8  -1 10.7481 3.87329   3
  -9  -8   1 5.00803 3.11427   6
  -9  -8   1 9.65835 3.10314   5
  -9  -8   1 4.68190 3.90874   1
   8   8  -1 12.0305 3.66661   3
   8   8  -1 9.45256 3.73093   7
   8   8  -1 6.52777 3.03078   5
  -8  -8   1 9.51492 4.10022   1
  -8  -8   1 3.74360 2.65750   6
  -8  -8   1 7.36659 2.65387   5
   7   8  -1 6.44449 2.76922   5
   7   8  -1 14.8108 3.83818   2
   7   8  -1 4.85328 2.52149   3
   7   8  -1 13.9629 3.89502   7
  -7  -8   1 6.75029 2.84348   6
  -7  -8   1 11.3834 2.95379   5
  -7  -8   1 7.75233 4.00830   1
   6   8  -1 22.6491 3.98162   5
   6   8  -1 28.4224 5.33583   7
   6   8  -1 21.0691 4.34996   2
   6   8  -1 26.6022 4.80978   3
  -6  -8   1 26.7580 4.03436   5
  -6  -8   1 31.0771 5.75553   1
  -6  -8   1 27.8680 4.36019   6
   5   8  -1 43.4225 5.06979   5
   5   8  -1 28.8304 5.15427   7
   5   8  -1 29.9631 4.79460   3
   5   8  -1 31.6270 5.02202   2
  -5  -8   1 31.4823 4.26516   6
  -5  -8   1 36.9825 5.97895   1
  -5  -8   1 30.6591 4.07612   5
   4   8  -1 -0.9918 0.84675   3
   4   8  -1 1.93667 1.94955   7
   4   8  -1 0.17388 1.21982   5
   4   8  -1 -0.0250 2.77444   2
  -4  -8   1 0.16671 1.05976   5
  -4  -8   1 0.80350 3.10065   1
  -4  -8   1 -1.0033 1.46460   6
  -4  -8   1 2.63789 2.31692   4
   3   8  -1 13.6742 2.69190   5
   3   8  -1 13.1273 3.06175   3
   3   8  -1 10.2425 3.50520   7
   3   8  -1 6.24251 3.09379   2
  -3  -8   1 10.1451 2.16321   5
  -3  -8   1 13.0121 4.25835   4
  -3  -8   1 13.6727 2.90681   6
  -3  -8   1 11.7918 4.23125   1
   2   8  -1 13.9052 3.29733   2
   2   8  -1 9.49159 3.27787   7
   2   8  -1 13.8941 3.06788   3
   2   8  -1 14.1199 2.48156   5
  -2  -8   1 12.5554 2.22629   5
  -2  -8   1 15.2360 3.48646   8
  -2  -8   1 13.1839 4.12337   1
  -2  -8   1 10.9287 2.35459   6
  -2  -8   1 13.9180 4.38817   4
   1   8  -1 7.19504 1.73781   5
   1   8  -1 7.68847 2.34672   3
   1   8  -1 7.82692 3.06988   7
   1   8  -1 9.55513 2.60588   2
  -1  -8   1 5.37048 3.14239   1
  -1  -8   1 5.82619 1.85151   6
  -1  -8   1 6.25685 2.74676   8
  -1  -8   1 10.5138 4.26996   4
   0   8  -1 15.8817 2.22721   5
   0   8  -1 10.1502 2.81303   3
   0   8  -1 13.4334 2.89538   2
   0   8  -1 12.8336 3.54462   7
   0  -8   1 16.9126 5.45583   4
   0  -8   1 11.3793 3.52690   1
   0  -8   1 15.4144 2.39450   6
   0  -8   1 8.11684 3.10390   8
  -1   8  -1 33.2224 4.30830   2
  -1   8  -1 23.8371 3.95750   3
  -1   8  -1 23.0493 4.39625   7
  -1   8  -1 24.3690 2.60045   5
   1  -8   1 23.2030 5.20609   8
   1  -8   1 27.7268 4.69520   1
   1  -8   1 22.5067 5.89036   4
   1  -8   1 30.0738 2.89729   6
  -2   8  -1 38.4334 5.03106   3
  -2   8  -1 43.8868 4.07365   2
  -2   8  -1 42.7200 5.91914   7
   2  -8   1 33.6851 7.48266   4
   2  -8   1 29.3485 6.35950   8
   2  -8   1 36.0563 5.23570   1
  -3   8  -1 40.5241 5.62564   7
  -3   8  -1 47.8746 5.58962   2
  -3   8  -1 37.3193 5.21217   3
   3  -8   1 41.3766 8.19987   4
   3  -8   1 41.0563 7.56408   8
   3  -8   1 35.9763 4.95913   1
  -4   8  -1 16.2239 3.79275   7
  -4   8  -1 30.0532 4.85860   3
  -4   8  -1 26.6602 4.33186   2
   4  -8   1 23.8686 3.94893   1
   4  -8   1 25.2972 6.57748   8
   4  -8   1 23.6997 4.52539   2
   4  -8   1 20.3434 5.92661   4
  -5   8  -1 4.74235 2.15469   2
  -5   8  -1 0.34094 1.82912   3
  -5   8  -1 -0.3213 1.62168   7
   5  -8   1 -0.7889 2.43564   8
   5  -8   1 2.71446 2.54996   2
   5  -8   1 2.57382 1.55281   1
   5  -8   1 4.62576 3.03787   4
  -6   8  -1 2.40338 1.95300   2
  -6   8  -1 0.56857 1.91176   3
  -6   8  -1 5.30096 2.63261   7
   6  -8   1 9.41496 4.08688   4
   6  -8   1 4.35168 2.95065   2
   6  -8   1 -0.5520 2.73800   8
  -7   8  -1 -0.6985 2.12838   3
  -7   8  -1 2.27100 2.00546   2
  -7   8  -1 -1.6120 1.58893   7
   7  -8   1 0.35442 2.71296   8
   7  -8   1 1.93911 3.24469   4
   7  -8   1 0.87920 2.46705   2
  -8   8  -1 20.2351 4.66768   7
  -8   8  -1 12.4890 4.07557   3
  -8   8  -1 19.4494 4.46540   2
   8  -8   1 20.9319 5.42637   2
   8  -8   1 19.5976 6.94168   8
   8  -8   1 25.1485 6.67237   4
  -9   8  -1 -0.9360 2.39891   3
  -9   8  -1 0.63400 2.16461   2
  -9   8  -1 -1.6193 1.79010   7
   9  -8   1 9.96350 3.55066   4
   9  -8   1 7.23675 3.98885   8
   9  -8   1 -1.5678 1.75377   2
 -10   8  -1 4.83456 3.18186   7
 -10   8  -1 5.83845 3.30662   3
 -10   8  -1 6.81963 3.39014   2
  10  -8   1 2.64696 3.84932   2
  10  -8   1 10.1234 5.88131   8
  10  -8   1 29.7621 6.55800   4
  12   7  -1 9.83843 5.37534   3
 -12  -7   1 2.24489 3.78347   6
 -12  -7   1 6.99444 4.13190   3
  11   7  -1 1.51738 2.66606   7
  11   7  -1 0.28696 3.07073   3
 -11  -7   1 1.93574 2.31859   5
 -11  -7   1 -0.9175 3.02686   6
  10   7  -1 5.89758 3.07704   3
  10   7  -1 2.14953 2.57681   7
 -10  -7   1 3.36624 2.25852   5
 -10  -7   1 8.72452 3.59897   6
   9   7  -1 20.3523 5.10398   7
   9   7  -1 23.8308 4.48844   2
   9   7  -1 23.2800 5.02689   3
  -9  -7   1 21.5932 4.99509   1
  -9  -7   1 25.8722 4.61407   5
  -9  -7   1 24.5016 4.71248   6
   8   7  -1 0.01142 2.00799   7
   8   7  -1 -0.7425 1.54618   5
   8   7  -1 3.72682 1.91717   2
   8   7  -1 0.05093 1.39479   3
  -8  -7   1 0.82706 1.46073   5
  -8  -7   1 2.22857 3.20426   1
  -8  -7   1 -1.5281 1.85617   6
   7   7  -1 25.0609 4.71459   3
   7   7  -1 30.3360 4.93894   2
   7   7  -1 13.5550 3.24185   5
   7   7  -1 15.2225 4.02705   7
  -7  -7   1 18.8972 3.59894   5
  -7  -7   1 16.0209 3.49156   6
  -7  -7   1 26.4311 5.29450   1
   6   7  -1 37.1567 5.72005   7
   6   7  -1 37.6160 5.41094   2
   6   7  -1 33.9310 4.59924   5
   6   7  -1 29.4637 4.76523   3
  -6  -7   1 38.8248 4.77000   5
  -6  -7   1 30.9622 4.41397   6
  -6  -7   1 34.0456 5.67901   1
   5   7  -1 51.9236 6.16533   2
   5   7  -1 49.2095 6.24435   7
   5   7  -1 45.4945 5.06878   5
   5   7  -1 58.2009 6.39087   3
  -5  -7   1 60.5070 5.65632   6
  -5  -7   1 42.9776 6.24566   1
  -5  -7   1 48.7929 4.96108   4
  -5  -7   1 47.0829 4.05752   5
   4   7  -1 67.4519 6.11957   7
   4   7  -1 71.8351 4.91887   5
   4   7  -1 68.1918 5.95886   2
   4   7  -1 70.8018 5.50490   3
  -4  -7   1 73.1291 6.56128   1
  -4  -7   1 68.4585 5.97130   4
  -4  -7   1 64.0778 4.79284   6
  -4  -7   1 57.7547 4.23642   5
   3   7  -1 4.05889 2.50589   2
   3   7  -1 3.79727 1.53575   5
   3   7  -1 5.91995 2.68549   7
   3   7  -1 1.23653 1.16062   3
  -3  -7   1 -0.3124 2.22255   4
  -3  -7   1 2.57084 2.85156   1
  -3  -7   1 0.68885 0.90170   5
  -3  -7   1 1.42313 1.43824   6
   2   7  -1 106.851 5.45126   8
   2   7  -1 100.453 6.23028   2
   2   7  -1 85.9944 6.77394   7
   2   7  -1 98.8142 5.18218   5
   2   7  -1 102.622 6.23432   3
  -2  -7   1 93.9333 4.84977   5
  -2  -7   1 91.0594 7.56792   4
  -2  -7   1 107.463 5.56841   6
  -2  -7   1 99.8177 5.74121   8
  -2  -7   1 109.286 7.41147   1
   1   7  -1 0.85906 1.22696   3
   1   7  -1 0.48034 1.50032   7
   1   7  -1 1.56574 1.51496   2
   1   7  -1 0.91878 0.93133   5
  -1  -7   1 -0.4168 2.40118   4
  -1  -7   1 0.68543 2.03349   1
  -1  -7   1 -0.3579 1.09097   6
  -1  -7   1 0.65133 1.65768   8
   0   7  -1 26.9003 3.81300   3
   0   7  -1 28.9845 2.37683   5
   0   7  -1 23.5810 4.13806   7
   0   7  -1 32.0490 3.93279   2
   0  -7   1 27.3701 4.44210   1
   0  -7   1 29.0757 2.88460   6
   0  -7   1 22.7516 5.16552   4
   0  -7   1 30.3067 5.00659   8
  -1   7  -1 -1.0546 1.07622   3
  -1   7  -1 -0.7852 1.36271   7
  -1   7  -1 0.19075 0.70394   5
  -1   7  -1 -0.0810 0.90641   2
   1  -7   1 -1.3898 2.49235   4
   1  -7   1 0.80043 1.08094   6
   1  -7   1 -0.2710 1.93434   8
   1  -7   1 -1.1685 2.17100   1
  -2   7  -1 12.4080 1.65406   5
  -2   7  -1 12.0590 2.52980   2
  -2   7  -1 14.3145 2.94039   3
  -2   7  -1 9.89804 2.71024   7
   2  -7   1 8.31266 3.92065   4
   2  -7   1 13.4357 3.17911   1
   2  -7   1 8.55129 3.42679   8
   2  -7   1 11.8406 1.58958   6
  -3   7  -1 38.6830 4.69420   2
  -3   7  -1 39.4699 5.24331   7
  -3   7  -1 41.0620 5.00164   3
  -3   7  -1 36.1443 2.46098   5
   3  -7   1 44.9390 7.88671   4
   3  -7   1 34.4701 6.54776   8
   3  -7   1 35.4684 4.96088   2
   3  -7   1 41.6285 4.80527   1
  -4   7  -1 2.88254 1.87135   3
  -4   7  -1 1.96597 1.51153   2
  -4   7  -1 0.01619 1.22235   7
   4  -7   1 1.81731 1.60428   2
   4  -7   1 -3.7049 2.09664   4
   4  -7   1 1.17413 2.63152   8
   4  -7   1 -0.0180 1.48458   1
  -5   7  -1 -0.5404 0.97099   2
  -5   7  -1 0.36624 1.84001   3
  -5   7  -1 -1.1093 1.31001   7
   5  -7   1 0.56778 1.11473   1
   5  -7   1 0.06391 1.78428   2
   5  -7   1 -2.9227 1.78056   4
   5  -7   1 0.65690 2.73094   8
  -6   7  -1 98.3805 7.35769   7
  -6   7  -1 88.1829 6.72174   2
  -6   7  -1 80.3057 6.63849   3
   6  -7   1 86.0273 9.02914   4
   6  -7   1 87.5686 9.72825   8
   6  -7   1 91.1227 7.63309   2
  -7   7  -1 9.52588 3.11144   7
  -7   7  -1 11.5797 3.17816   2
  -7   7  -1 10.7074 3.43653   3
   7  -7   1 11.7795 3.91269   2
   7  -7   1 6.82907 4.50861   8
   7  -7   1 11.2309 4.76217   4
  -8   7  -1 87.8036 7.61188   7
  -8   7  -1 81.2514 7.26106   2
  -8   7  -1 81.0953 8.61133   3
   8  -7   1 87.3598 13.4958   8
   8  -7   1 72.6699 9.40296   2
   8  -7   1 94.2129 10.1674   4
  -9   7  -1 0.18243 2.01571   7
  -9   7  -1 -1.7098 1.93571   3
  -9   7  -1 1.17588 1.98283   2
   9  -7   1 4.69222 3.97117   8
   9  -7   1 -1.6119 2.15946   2
   9  -7   1 11.7657 3.57190   4
 -10   7  -1 26.9582 5.72616   7
 -10   7  -1 32.2807 5.98519   2
 -10   7  -1 22.2110 5.32374   3
  10  -7   1 39.8587 8.31016   4
  10  -7   1 19.7123 5.42822   2
  10  -7   1 24.6088 8.38984   8
 -11   7  -1 2.85859 2.90667   2
 -11   7  -1 0.08180 3.32851   3
 -11   7  -1 5.70353 3.49791   7
  11  -7   1 0.29669 3.53832   2
  11  -7   1 9.82038 4.87909   8
  12   6  -1 14.6985 5.07240   3
  12   6  -1 21.3846 6.08130   7
 -12  -6   1 14.4242 4.23270   5
 -12  -6   1 9.57097 4.64172   6
 -12  -6   1 12.8126 4.44784   3
  11   6  -1 3.11532 2.98192   3
  11   6  -1 10.8360 3.07194   2
  11   6  -1 6.36602 3.25905   7
 -11  -6   1 -0.2971 2.74507   6
 -11  -6   1 -0.7304 1.85205   5
 -11  -6   1 2.93914 2.57607   3
  10   6  -1 15.3963 4.28766   7
  10   6  -1 32.4786 5.50216   2
  10   6  -1 32.0822 6.12897   3
 -10  -6   1 23.0939 4.89315   6
 -10  -6   1 23.6256 4.55343   5
   9   6  -1 2.31718 1.69102   2
   9   6  -1 1.53573 2.18619   7
   9   6  -1 -0.1033 1.91409   3
  -9  -6   1 -0.3187 2.85811   1
  -9  -6   1 1.49398 2.30615   6
  -9  -6   1 -0.8599 1.34063   5
   8   6  -1 2.12082 1.74322   2
   8   6  -1 -1.0625 1.46673   5
   8   6  -1 2.52494 2.41809   7
   8   6  -1 -0.6685 1.12999   3
  -8  -6   1 2.42350 2.26322   6
  -8  -6   1 0.34976 1.43570   5
  -8  -6   1 1.59470 3.06353   1
   7   6  -1 1.36770 1.59698   5
   7   6  -1 2.69561 2.06755   2
   7   6  -1 1.67143 1.74218   7
   7   6  -1 3.24888 2.12753   3
  -7  -6   1 2.43029 1.90518   6
  -7  -6   1 2.41701 3.15034   1
  -7  -6   1 1.74062 1.47238   5
   6   6  -1 45.9796 5.80318   2
   6   6  -1 40.0708 5.25680   3
   6   6  -1 44.2292 5.13592   5
   6   6  -1 44.9087 6.17977   7
  -6  -6   1 53.4936 5.36537   6
  -6  -6   1 45.8316 6.03214   1
  -6  -6   1 39.3420 4.63527   5
   5   6  -1 4.23783 2.57232   2
   5   6  -1 4.55100 2.03681   3
   5   6  -1 3.29223 1.58898   5
   5   6  -1 4.11664 2.28420   7
  -5  -6   1 4.08303 2.88341   1
  -5  -6   1 4.39894 1.61069   5
  -5  -6   1 6.73469 2.22678   4
  -5  -6   1 4.67228 1.91571   6
   4   6  -1 108.555 5.97937   5
   4   6  -1 98.6190 6.76171   2
   4   6  -1 110.805 7.29068   7
   4   6  -1 121.882 6.92605   3
  -4  -6   1 116.423 6.13687   6
  -4  -6   1 106.405 6.76280   4
  -4  -6   1 123.120 5.98221   5
  -4  -6   1 104.407 7.16403   1
   3   6  -1 102.846 6.93675   7
   3   6  -1 113.558 5.63067   5
   3   6  -1 91.1672 5.73497   3
   3   6  -1 98.2411 6.12439   2
   3   6  -1 99.0919 4.16940   8
  -3  -6   1 90.5695 5.12709   6
  -3  -6   1 108.907 5.29998   5
  -3  -6   1 105.650 6.83846   1
  -3  -6   1 103.225 6.92292   4
   2   6  -1 103.494 5.92330   2
   2   6  -1 102.410 4.86036   8
   2   6  -1 92.0654 5.54332   3
   2   6  -1 106.028 5.04504   5
   2   6  -1 87.3944 6.23732   7
  -2  -6   1 93.1596 6.31761   1
  -2  -6   1 99.5523 4.70321   5
  -2  -6   1 91.5164 4.81574   6
  -2  -6   1 96.1713 5.15516   8
  -2  -6   1 92.8325 6.94864   4
   1   6  -1 14.8473 2.65892   3
   1   6  -1 16.0848 2.74469   2
   1   6  -1 13.8431 3.11748   7
   1   6  -1 12.5714 1.87400   5
  -1  -6   1 10.2481 3.37276   4
  -1  -6   1 15.3460 3.22816   1
  -1  -6   1 14.1502 2.09491   6
  -1  -6   1 13.9974 2.92572   8
   0   6  -1 131.270 4.97662   5
   0   6  -1 116.632 6.18585   3
   0   6  -1 122.743 6.15254   2
   0   6  -1 130.642 7.23863   7
   0  -6   1 114.189 7.22241   8
   0  -6   1 126.930 6.90647   1
   0  -6   1 137.848 5.17389   6
   0  -6   1 114.335 8.17529   4
  -1   6  -1 1.13303 1.45628   7
  -1   6  -1 0.66981 1.10976   3
  -1   6  -1 0.44799 0.64668   5
  -1   6  -1 0.86880 0.83319   2
   1  -6   1 0.73457 1.65444   1
   1  -6   1 -0.9665 1.44047   8
   1  -6   1 -0.3793 0.73848   6
   1  -6   1 -0.8125 1.55145   4
  -2   6  -1 59.9818 4.22585   2
  -2   6  -1 54.7822 4.35088   3
  -2   6  -1 56.7154 4.73302   7
  -2   6  -1 55.0034 2.74188   5
   2  -6   1 46.1100 5.32050   8
   2  -6   1 50.6151 4.37092   2
   2  -6   1 50.0971 5.88436   4
   2  -6   1 56.7804 4.43548   1
   2  -6   1 57.5597 2.57739   6
  -3   6  -1 1.93478 1.30064   2
  -3   6  -1 4.42431 1.83877   3
  -3   6  -1 1.63854 1.30999   7
  -3   6  -1 2.42846 0.92086   5
   3  -6   1 1.02327 1.53664   1
   3  -6   1 -0.8125 1.92109   4
   3  -6   1 1.25945 0.40660   6
   3  -6   1 1.30114 2.05261   8
   3  -6   1 0.36393 1.24549   2
  -4   6  -1 24.6342 3.80876   3
  -4   6  -1 28.3752 2.27614   5
  -4   6  -1 19.1937 3.47499   7
  -4   6  -1 22.8586 3.57576   2
   4  -6   1 25.3045 5.96431   8
   4  -6   1 23.6741 4.10529   2
   4  -6   1 15.6523 4.81275   4
   4  -6   1 21.3351 3.27274   1
  -5   6  -1 3.52718 1.60027   2
  -5   6  -1 1.43739 1.50510   3
  -5   6  -1 3.31722 1.82182   7
  -5   6  -1 2.92738 1.34591   5
   5  -6   1 -1.3409 2.11497   4
   5  -6   1 -0.9561 2.29193   8
   5  -6   1 2.90684 1.47288   1
   5  -6   1 1.03433 1.78540   2
  -6   6  -1 133.614 7.98131   3
  -6   6  -1 130.182 8.01914   2
  -6   6  -1 130.057 8.03983   7
   6  -6   1 129.142 10.6043   4
   6  -6   1 134.606 8.92006   2
   6  -6   1 137.281 11.6903   8
   6  -6   1 129.523 6.48680   1
  -7   6  -1 6.94843 2.60920   7
  -7   6  -1 9.53699 2.95001   3
  -7   6  -1 7.53571 2.61439   2
   7  -6   1 6.75613 2.92169   2
   7  -6   1 9.03388 4.36490   8
   7  -6   1 6.97394 3.70416   4
  -8   6  -1 6.40655 2.72778   7
  -8   6  -1 9.12941 3.03795   2
  -8   6  -1 4.27899 2.42311   3
   8  -6   1 16.5446 6.27002   8
   8  -6   1 5.37902 2.94339   2
   8  -6   1 6.22802 3.50354   4
  -9   6  -1 -0.6571 1.50978   7
  -9   6  -1 0.21077 1.83530   2
  -9   6  -1 -1.6980 1.93887   3
   9  -6   1 0.76196 3.27948   8
   9  -6   1 -2.0769 1.98167   2
   9  -6   1 1.67304 2.63624   4
 -10   6  -1 81.9145 7.72825   7
 -10   6  -1 76.2964 9.30878   2
 -10   6  -1 69.3680 8.39998   3
  10  -6   1 85.7170 10.7968   2
  10  -6   1 103.876 10.2796   4
  10  -6   1 90.7288 14.5952   8
 -11   6  -1 6.32566 3.33142   7
 -11   6  -1 1.63137 2.61030   2
 -11   6  -1 4.64730 3.62470   3
  11  -6   1 9.53689 5.37126   8
  11  -6   1 8.19021 4.39293   2
 -12   6  -1 10.1550 4.65557   3
 -12   6  -1 6.84495 4.56678   2
  12  -6   1 27.1875 7.25670   8
  12   5  -1 3.06305 2.46281   2
  12   5  -1 -1.1869 2.99752   3
  12   5  -1 -2.9050 2.41024   7
 -12  -5   1 -0.6335 2.88018   6
 -12  -5   1 0.06473 2.15747   5
 -12  -5   1 0.65284 2.42052   3
  11   5  -1 130.666 10.0856   3
  11   5  -1 115.885 10.3488   7
  11   5  -1 125.161 9.49488   2
 -11  -5   1 128.906 9.58366   3
 -11  -5   1 104.848 8.18334   5
 -11  -5   1 108.949 8.21087   6
  10   5  -1 4.04652 2.02929   2
  10   5  -1 4.22194 2.72632   7
  10   5  -1 2.44365 2.12988   3
 -10  -5   1 1.12639 1.49487   3
 -10  -5   1 0.16152 2.47473   6
 -10  -5   1 1.47508 1.80396   5
   9   5  -1 -1.3559 1.11961   7
   9   5  -1 0.51115 1.51444   3
   9   5  -1 2.97927 1.86499   2
  -9  -5   1 2.03635 2.37914   6
  -9  -5   1 -0.5283 1.33515   5
  -9  -5   1 1.00572 2.53498   1
   8   5  -1 80.3157 7.17365   7
   8   5  -1 69.4176 6.08688   2
   8   5  -1 84.6651 6.93533   3
  -8  -5   1 81.5616 5.96401   5
  -8  -5   1 72.7345 6.02140   1
  -8  -5   1 68.8135 5.65300   6
   7   5  -1 10.5621 3.00829   3
   7   5  -1 5.69421 2.86711   2
   7   5  -1 4.78904 2.47048   7
   7   5  -1 8.62131 2.67795   5
  -7  -5   1 7.35115 2.18620   5
  -7  -5   1 4.26558 3.15478   1
  -7  -5   1 6.51112 2.46277   6
   6   5  -1 15.0935 3.42762   2
   6   5  -1 17.7824 3.41810   3
   6   5  -1 14.6709 3.57361   7
   6   5  -1 10.6929 2.51079   5
  -6  -5   1 12.8556 3.48058   1
  -6  -5   1 17.7746 3.18415   6
  -6  -5   1 16.3156 2.83996   5
   5   5  -1 -0.3795 0.76846   5
   5   5  -1 -1.2078 1.89790   2
   5   5  -1 -0.1231 1.02303   3
   5   5  -1 0.30565 1.54506   7
  -5  -5   1 1.00748 2.46511   1
  -5  -5   1 1.67607 1.36945   4
  -5  -5   1 1.55693 1.63284   6
  -5  -5   1 0.19746 0.85027   5
   4   5  -1 0.18605 1.06313   3
   4   5  -1 0.39434 2.06910   2
   4   5  -1 -0.8436 0.91015   7
   4   5  -1 -0.1121 0.75914   5
   4   5  -1 1.07209 0.64192   8
   4   5  -1 1.11917 0.43926   8
  -4  -5   1 1.29170 1.43393   4
  -4  -5   1 -0.5970 2.11712   1
  -4  -5   1 0.04407 0.73498   5
  -4  -5   1 0.44747 1.23641   6
   3   5  -1 1.74939 1.74576   2
   3   5  -1 0.18307 0.96128   3
   3   5  -1 0.04284 0.84922   8
   3   5  -1 -0.1105 0.62232   5
   3   5  -1 -0.5180 1.37911   7
  -3  -5   1 -0.2172 1.38753   4
  -3  -5   1 1.84236 1.92715   1
  -3  -5   1 -0.5409 0.97069   6
  -3  -5   1 0.26464 0.74170   5
   2   5  -1 864.892 24.1972   7
   2   5  -1 845.809 21.2817   8
   2   5  -1 834.297 22.8727   2
   2   5  -1 788.597 22.6725   3
   2   5  -1 860.224 21.8618   5
  -2  -5   1 816.405 24.5953   4
  -2  -5   1 842.518 21.4852   5
  -2  -5   1 799.202 23.3324   1
  -2  -5   1 845.268 21.7935   8
  -2  -5   1 850.575 21.7741   6
   1   5  -1 63.9148 4.16618   3
   1   5  -1 72.9218 5.14417   7
   1   5  -1 69.9366 4.24400   2
   1   5  -1 71.4521 3.53799   5
  -1  -5   1 75.9880 3.73826   6
  -1  -5   1 75.6950 5.83874   4
  -1  -5   1 72.4085 4.60363   8
  -1  -5   1 71.9442 4.99723   1
   0   5  -1 23.8279 3.56912   7
   0   5  -1 22.6306 2.85217   2
   0   5  -1 21.3275 2.88241   3
   0   5  -1 26.0054 1.87420   5
   0  -5   1 22.6270 3.67687   8
   0  -5   1 24.2210 2.26896   6
   0  -5   1 27.0566 4.68455   4
   0  -5   1 24.6684 3.60267   1
  -1   5  -1 24.4176 2.92685   2
  -1   5  -1 27.2981 3.31899   3
  -1   5  -1 24.4440 1.67420   5
  -1   5  -1 25.9641 3.54537   7
   1  -5   1 24.6195 4.20728   8
   1  -5   1 25.8021 3.45965   1
   1  -5   1 24.5744 1.78666   6
   1  -5   1 26.1453 4.84148   4
  -2   5  -1 61.8503 4.01747   2
  -2   5  -1 58.6338 4.09016   3
  -2   5  -1 55.3175 2.53797   5
  -2   5  -1 59.3577 4.46533   7
   2  -5   1 55.4018 5.36010   8
   2  -5   1 55.0894 2.32582   6
   2  -5   1 58.7920 4.31440   2
   2  -5   1 50.2796 3.83112   1
   2  -5   1 63.8746 5.96829   4
  -3   5  -1 5.08480 1.55732   2
  -3   5  -1 6.15371 1.83974   3
  -3   5  -1 5.49965 1.84810   7
  -3   5  -1 5.59685 1.13522   5
   3  -5   1 5.85571 2.82945   8
   3  -5   1 4.63107 2.71453   4
   3  -5   1 7.29821 1.94914   1
   3  -5   1 4.82501 0.49035   6
   3  -5   1 4.62125 0.74523   6
   3  -5   1 6.86260 2.12505   2
  -4   5  -1 124.378 6.65147   2
  -4   5  -1 125.197 4.86805   5
  -4   5  -1 118.958 6.69496   7
  -4   5  -1 120.168 6.45528   3
   4  -5   1 104.904 8.72146   8
   4  -5   1 121.835 7.20158   2
   4  -5   1 122.927 5.88451   1
   4  -5   1 129.464 9.23156   4
  -5   5  -1 -0.0339 0.99624   2
  -5   5  -1 -0.1683 1.14227   3
  -5   5  -1 0.42928 0.93063   5
  -5   5  -1 0.81946 1.17604   7
   5  -5   1 -0.6230 1.91813   8
   5  -5   1 1.02821 2.38902   4
   5  -5   1 1.29128 0.92756   1
   5  -5   1 1.10013 1.51459   2
  -6   5  -1 15.0201 2.34643   5
  -6   5  -1 7.81261 2.34898   7
  -6   5  -1 9.71197 2.52769   3
  -6   5  -1 14.6437 3.08399   2
   6  -5   1 9.73352 2.17072   1
   6  -5   1 6.89909 3.96989   8
   6  -5   1 10.4437 3.97729   4
   6  -5   1 9.65732 2.98262   2
  -7   5  -1 1.54905 1.57094   7
  -7   5  -1 1.33755 1.53959   3
  -7   5  -1 -0.2227 1.28682   5
   7  -5   1 0.69771 2.68330   8
   7  -5   1 -1.2993 1.58069   2
   7  -5   1 0.68571 2.03581   4
  -8   5  -1 3.62889 1.98608   3
  -8   5  -1 0.44872 1.40797   5
  -8   5  -1 1.41246 1.47710   7
   8  -5   1 -0.4766 1.83556   2
   8  -5   1 4.78697 2.71097   4
   8  -5   1 5.58490 3.89645   8
  -9   5  -1 1.22742 1.43300   7
  -9   5  -1 0.65114 1.80722   3
   9  -5   1 1.91530 2.55088   8
   9  -5   1 2.27224 2.69424   4
   9  -5   1 -0.0979 2.22662   2
 -10   5  -1 39.9565 6.19725   7
 -10   5  -1 42.2291 6.21386   3
  10  -5   1 54.5808 9.42291   4
  10  -5   1 59.9887 8.91579   2
  10  -5   1 44.9762 9.82081   8
  10  -5   1 43.8488 7.36982   7
 -11   5  -1 0.56745 2.16019   7
 -11   5  -1 1.04151 2.58777   3
  11  -5   1 1.72035 3.03250   7
  11  -5   1 1.54757 2.74935   2
  11  -5   1 7.56371 5.04842   8
 -12   5  -1 3.73062 3.27281   7
 -12   5  -1 6.94712 3.55669   3
  12  -5   1 0.36600 3.23290   7
  12  -5   1 11.2824 5.01254   2
  12  -5   1 19.8372 7.23378   8
  13   4  -1 19.9894 4.73262   2
 -13  -4   1 6.58994 4.00431   6
  12   4  -1 2.88578 2.45458   7
  12   4  -1 2.00485 1.81007   2
  12   4  -1 -0.9192 2.95327   3
 -12  -4   1 0.58426 2.53584   3
 -12  -4   1 0.18815 2.50169   5
 -12  -4   1 -3.3691 2.52176   6
  11   4  -1 47.2893 7.85192   7
  11   4  -1 42.0229 6.87202   3
  11   4  -1 41.4239 6.73667   2
 -11  -4   1 45.8223 6.29373   6
 -11  -4   1 51.3242 7.15873   3
 -11  -4   1 43.7745 6.16532   5
  10   4  -1 100.789 8.94534   7
  10   4  -1 77.2467 8.71944   3
  10   4  -1 82.9853 7.51562   2
 -10  -4   1 94.2634 7.08652   5
 -10  -4   1 86.1768 6.77251   6
 -10  -4   1 92.2685 7.57604   3
   9   4  -1 13.0450 3.55301   2
   9   4  -1 8.76878 3.26739   3
   9   4  -1 14.7570 3.86347   7
  -9  -4   1 11.8419 3.16546   6
  -9  -4   1 9.87942 2.75181   5
   8   4  -1 72.0977 6.21606   3
   8   4  -1 67.7881 6.06297   2
   8   4  -1 63.0013 7.45051   7
  -8  -4   1 66.2975 5.29750   5
  -8  -4   1 65.6381 5.59826   1
  -8  -4   1 75.6206 5.62251   6
   7   4  -1 135.946 8.27753   2
   7   4  -1 151.215 8.27116   5
   7   4  -1 131.733 8.08515   3
   7   4  -1 135.065 8.77749   7
  -7  -4   1 149.307 7.65134   5
  -7  -4   1 149.564 7.53502   6
  -7  -4   1 144.704 7.82785   1
   6   4  -1 1.41193 1.66900   7
   6   4  -1 2.79685 2.19202   2
   6   4  -1 0.05910 0.81011   5
   6   4  -1 1.33046 1.18070   3
   6   4  -1 1.73216 1.01374   8
  -6  -4   1 2.23767 2.15889   1
  -6  -4   1 0.51760 0.75350   5
  -6  -4   1 1.63791 1.52726   6
   5   4  -1 1.45792 1.09051   5
   5   4  -1 2.57584 1.39283   3
   5   4  -1 -0.5924 1.86496   2
   5   4  -1 -0.2133 0.96737   7
   5   4  -1 3.04404 0.94800   8
  -5  -4   1 -0.6345 1.99336   1
  -5  -4   1 0.79366 0.95804   5
  -5  -4   1 2.81009 1.56989   6
  -5  -4   1 2.63812 0.90162   4
   4   4  -1 652.429 19.2200   2
   4   4  -1 645.150 18.4616   5
   4   4  -1 631.304 16.0843   8
   4   4  -1 660.954 19.3064   3
   4   4  -1 635.851 19.8533   7
  -4  -4   1 640.287 17.5176   4
  -4  -4   1 654.781 18.1251   5
  -4  -4   1 619.089 18.6148   1
  -4  -4   1 627.430 17.9347   6
   3   4  -1 11.8299 2.29765   3
   3   4  -1 16.1509 1.99977   8
   3   4  -1 14.6395 2.77583   2
   3   4  -1 14.9446 2.18492   5
   3   4  -1 15.7094 2.81072   7
  -3  -4   1 13.1848 2.57897   4
  -3  -4   1 13.1664 1.95009   5
  -3  -4   1 16.4765 2.39805   6
  -3  -4   1 18.3529 3.15251   1
   2   4  -1 10.3751 1.48023   8
   2   4  -1 10.7520 1.71461   5
   2   4  -1 8.09665 1.99403   7
   2   4  -1 10.1230 2.19608   2
   2   4  -1 10.9042 1.96001   3
  -2  -4   1 12.2071 1.73021   5
  -2  -4   1 12.9144 2.68750   4
  -2  -4   1 9.00303 2.31452   1
  -2  -4   1 8.62238 1.59749   6
   1   4  -1 -1.2540 0.96218   7
   1   4  -1 0.82851 0.93408   2
   1   4  -1 1.14959 0.66333   5
   1   4  -1 -0.0266 0.55873   3
  -1  -4   1 1.65479 1.74166   1
  -1  -4   1 -0.3621 0.78025   8
  -1  -4   1 0.55147 0.82624   6
  -1  -4   1 0.18685 1.56771   4
   0   4  -1 158.945 6.26843   3
   0   4  -1 157.188 5.04765   5
   0   4  -1 158.004 6.98206   7
   0   4  -1 165.239 6.28321   2
   0  -4   1 159.913 5.24092   6
   0  -4   1 160.526 6.75402   1
   0  -4   1 156.615 7.20199   8
   0  -4   1 154.926 8.01054   4
  -1   4  -1 225.650 7.77091   2
  -1   4  -1 216.128 7.75516   3
  -1   4  -1 209.261 8.24101   7
  -1   4  -1 217.246 6.01235   5
   1  -4   1 210.633 7.97656   1
   1  -4   1 212.639 9.52920   8
   1  -4   1 212.727 10.0195   4
   1  -4   1 214.529 6.11426   6
  -2   4  -1 141.666 6.04599   2
  -2   4  -1 137.563 6.05040   3
  -2   4  -1 135.748 4.34698   5
  -2   4  -1 149.003 6.60602   7
   2  -4   1 142.730 4.05346   6
   2  -4   1 134.607 7.99856   8
   2  -4   1 143.676 6.59195   2
   2  -4   1 144.606 8.33978   4
   2  -4   1 137.226 5.90434   1
  -3   4  -1 3.71074 1.32461   2
  -3   4  -1 2.88397 0.85561   5
  -3   4  -1 5.11504 1.65408   7
  -3   4  -1 2.36706 1.04091   3
   3  -4   1 -0.2542 1.42487   4
   3  -4   1 1.06774 1.23544   2
   3  -4   1 1.20554 1.91369   8
   3  -4   1 2.49453 1.15731   1
  -4   4  -1 353.355 12.3784   2
  -4   4  -1 347.713 12.2676   7
  -4   4  -1 352.573 11.8889   3
  -4   4  -1 355.369 10.0726   5
   4  -4   1 371.396 11.1656   1
   4  -4   1 322.362 12.7805   2
   4  -4   1 343.487 15.1443   4
   4  -4   1 367.012 16.2110   8
  -5   4  -1 3.33363 1.54624   7
  -5   4  -1 0.79258 1.01834   3
  -5   4  -1 3.08170 1.11958   5
   5  -4   1 1.08327 1.89539   4
   5  -4   1 0.37463 1.49707   2
   5  -4   1 1.01931 0.83073   1
   5  -4   1 1.27594 1.98477   8
  -6   4  -1 1.02507 1.06497   3
  -6   4  -1 0.43425 0.93040   5
  -6   4  -1 0.58535 1.11955   7
   6  -4   1 0.23412 0.77304   1
   6  -4   1 0.17087 2.29300   8
   6  -4   1 0.04013 1.39040   7
   6  -4   1 1.09692 2.13047   4
   6  -4   1 0.00799 1.45072   2
  -7   4  -1 0.32423 1.15404   7
  -7   4  -1 0.96970 1.25510   3
  -7   4  -1 0.44546 1.24872   5
   7  -4   1 1.02550 1.55026   7
   7  -4   1 0.41212 1.39036   2
   7  -4   1 -2.2888 1.78004   4
   7  -4   1 -3.3988 2.00841   8
  -8   4  -1 12.6408 2.57736   5
  -8   4  -1 8.74048 2.50826   3
  -8   4  -1 10.2061 2.93499   7
   8  -4   1 10.1161 3.17016   7
   8  -4   1 6.59811 2.96789   2
   8  -4   1 10.5742 4.89762   8
   8  -4   1 18.1690 4.90338   4
  -9   4  -1 -0.1797 1.33323   7
  -9   4  -1 1.38159 1.72325   3
  -9   4  -1 -0.0447 1.57478   5
   9  -4   1 3.60766 3.28895   8
   9  -4   1 0.18581 2.00660   2
   9  -4   1 0.01460 1.73234   7
   9  -4   1 1.06662 2.05069   4
 -10   4  -1 1.71019 1.88099   7
 -10   4  -1 2.05390 2.19075   3
 -10   4  -1 5.42920 2.50959   5
  10  -4   1 1.16464 2.31512   7
  10  -4   1 3.48116 3.74533   8
  10  -4   1 4.39926 3.21596   2
 -11   4  -1 1.38786 2.28482   3
 -11   4  -1 1.92539 2.29442   7
  11  -4   1 0.45484 2.51941   7
  11  -4   1 0.53454 2.58580   2
  11  -4   1 6.62026 4.18830   8
 -12   4  -1 45.4459 7.09945   3
 -12   4  -1 35.5350 6.50554   7
  12  -4   1 27.0371 6.57177   2
  12  -4   1 30.1829 6.73717   7
  12  -4   1 50.0163 10.9946   8
 -13   4  -1 1.64879 3.11752   3
  13  -4   1 24.0307 7.30840   8
  13   3  -1 -1.0685 1.95201   7
  13   3  -1 -0.6309 2.01939   3
  13   3  -1 5.51575 3.47142   2
 -13  -3   1 0.12807 2.90750   5
 -13  -3   1 -0.7732 1.88616   3
  12   3  -1 10.5795 3.87553   3
  12   3  -1 19.0983 4.64410   2
  12   3  -1 10.0603 3.94330   7
 -12  -3   1 10.7470 3.62464   3
 -12  -3   1 9.59131 3.35346   6
 -12  -3   1 10.2088 3.49160   5
  11   3  -1 -0.6913 2.11233   3
  11   3  -1 3.93646 2.06904   2
  11   3  -1 -0.9417 2.00766   7
 -11  -3   1 -0.5650 1.79925   3
 -11  -3   1 1.64474 2.37745   6
 -11  -3   1 -1.3041 1.65529   5
  10   3  -1 78.1205 7.27399   2
  10   3  -1 77.3828 9.34983   7
  10   3  -1 68.0246 8.03611   3
 -10  -3   1 71.0650 6.06366   5
 -10  -3   1 76.4951 8.11903   3
 -10  -3   1 76.5952 7.17034   6
   9   3  -1 0.23963 1.29589   2
   9   3  -1 0.44121 1.75987   7
   9   3  -1 1.92859 1.73054   3
  -9  -3   1 -0.8211 1.14906   5
  -9  -3   1 -0.3327 1.89577   6
  -9  -3   1 -0.0998 1.18815   3
   8   3  -1 15.1681 3.73770   7
   8   3  -1 12.9645 3.59174   2
   8   3  -1 14.8136 3.45364   3
  -8  -3   1 20.0757 3.57612   1
  -8  -3   1 12.9486 2.84249   5
  -8  -3   1 17.0760 3.21109   6
  -8  -3   1 16.0645 3.30951   3
   7   3  -1 0.02467 1.63572   2
   7   3  -1 0.97411 1.18766   8
   7   3  -1 -0.7817 1.19262   3
   7   3  -1 -0.9701 0.80450   7
  -7  -3   1 -0.8298 1.86162   1
  -7  -3   1 -1.1422 0.77024   5
  -7  -3   1 -0.9689 1.29234   6
   6   3  -1 15.5391 2.80385   8
   6   3  -1 11.2454 2.88684   7
   6   3  -1 9.86393 2.42796   5
   6   3  -1 9.27412 2.38895   3
   6   3  -1 10.4826 2.84081   2
  -6  -3   1 13.4336 2.89237   1
  -6  -3   1 13.5509 2.59311   6
  -6  -3   1 12.1572 2.41943   5
   5   3  -1 120.574 5.64498   8
   5   3  -1 123.449 6.22726   5
   5   3  -1 128.419 6.88467   2
   5   3  -1 103.430 6.13184   3
   5   3  -1 116.092 6.92006   7
  -5  -3   1 117.988 5.61996   6
  -5  -3   1 114.033 5.74156   5
  -5  -3   1 119.330 5.95991   1
   4   3  -1 544.044 16.0066   5
   4   3  -1 578.220 17.4423   7
   4   3  -1 552.505 16.6185   3
   4   3  -1 537.293 14.9553   8
   4   3  -1 558.305 16.7860   2
  -4  -3   1 549.209 13.8631   4
  -4  -3   1 542.721 15.6517   5
  -4  -3   1 528.498 15.7222   1
  -4  -3   1 542.734 15.4703   6
   3   3  -1 42.0409 3.14311   3
   3   3  -1 32.8684 3.05447   7
   3   3  -1 34.8067 3.31596   2
   3   3  -1 35.9918 2.70895   5
   3   3  -1 39.7204 2.73202   8
  -3  -3   1 41.0645 3.43664   1
  -3  -3   1 37.2604 2.67731   6
  -3  -3   1 38.1594 2.64539   5
  -3  -3   1 36.8184 2.71830   4
   2   3  -1 17.7758 2.61358   2
   2   3  -1 18.0906 2.01889   5
   2   3  -1 19.1094 1.55732   8
   2   3  -1 24.0666 3.00998   7
   2   3  -1 18.5154 2.28016   3
  -2  -3   1 20.2860 2.15534   6
  -2  -3   1 17.4444 1.89221   5
  -2  -3   1 22.3542 2.80993   1
  -2  -3   1 16.8423 2.51806   4
   1   3  -1 80.4889 4.32324   7
   1   3  -1 90.2524 3.48061   5
   1   3  -1 85.0605 3.63533   8
   1   3  -1 76.9191 3.89549   2
   1   3  -1 79.9788 3.77949   3
  -1  -3   1 79.2737 3.42513   6
  -1  -3   1 86.9339 4.43731   1
  -1  -3   1 85.2398 3.28782   5
  -1  -3   1 85.0802 3.87905   8
  -1  -3   1 80.7914 4.65620   4
   0   3  -1 9.93616 1.59703   2
   0   3  -1 8.32419 1.45615   3
   0   3  -1 12.2978 1.18857   5
   0   3  -1 10.8604 1.90796   7
   0  -3   1 10.1507 1.21739   6
   0  -3   1 9.04704 2.48194   4
   0  -3   1 12.1717 2.16436   8
   0  -3   1 9.24332 1.86201   1
  -1   3  -1 20.0739 1.84193   2
  -1   3  -1 22.9300 1.97294   3
  -1   3  -1 18.0081 1.05717   5
  -1   3  -1 18.4702 2.32251   7
   1  -3   1 17.1372 1.22473   6
   1  -3   1 18.4122 3.06270   8
   1  -3   1 16.6955 3.16169   4
   1  -3   1 19.8421 2.45893   1
   1  -3   1 19.6426 2.39744   2
  -2   3  -1 172.598 4.88344   5
  -2   3  -1 163.541 6.32424   2
  -2   3  -1 173.628 6.62073   7
  -2   3  -1 173.792 6.25963   3
   2  -3   1 176.239 6.23424   1
   2  -3   1 172.895 8.45074   4
   2  -3   1 170.930 8.46687   8
   2  -3   1 169.913 6.86897   2
   2  -3   1 169.858 4.47574   6
  -3   3  -1 12.2551 2.00191   7
  -3   3  -1 10.2455 1.97736   2
  -3   3  -1 11.2759 0.53571   6
  -3   3  -1 10.1025 1.75764   3
  -3   3  -1 12.7303 1.37010   5
   3  -3   1 10.9416 1.73731   1
   3  -3   1 6.73352 2.64574   4
   3  -3   1 8.28201 1.94522   2
   3  -3   1 10.4749 0.51692   6
   3  -3   1 8.53356 3.02161   8
  -4   3  -1 640.068 18.2096   7
  -4   3  -1 626.186 15.9524   5
  -4   3  -1 580.062 14.2490   6
  -4   3  -1 619.207 14.1994   6
  -4   3  -1 590.997 17.3056   3
   4  -3   1 639.351 16.6849   1
   4  -3   1 644.917 21.1992   4
   4  -3   1 660.862 19.0872   7
   4  -3   1 642.884 22.2667   8
   4  -3   1 658.590 19.4749   2
  -5   3  -1 25.5405 1.29161   6
  -5   3  -1 23.5431 2.39721   5
  -5   3  -1 25.8211 3.32883   7
  -5   3  -1 26.0007 3.18826   3
   5  -3   1 25.6518 5.25518   8
   5  -3   1 27.4814 2.24467   1
   5  -3   1 26.2166 3.71150   7
   5  -3   1 31.3447 4.28202   2
   5  -3   1 24.6086 4.63824   4
  -6   3  -1 40.3096 3.57097   3
  -6   3  -1 43.0520 2.06725   6
  -6   3  -1 46.2343 4.01604   7
  -6   3  -1 43.8265 3.05150   5
   6  -3   1 52.8864 8.06747   8
   6  -3   1 47.6566 3.04827   1
   6  -3   1 46.9760 5.21951   4
   6  -3   1 53.2847 4.74355   7
   6  -3   1 44.0342 5.50684   2
  -7   3  -1 2.32221 1.58778   7
  -7   3  -1 6.46593 1.87205   3
  -7   3  -1 3.86970 1.46095   5
   7  -3   1 5.12073 1.53945   1
   7  -3   1 5.94435 2.52210   2
   7  -3   1 3.32089 1.83085   7
   7  -3   1 9.31792 4.19936   8
   7  -3   1 5.02634 2.62667   4
  -8   3  -1 125.665 7.27827   3
  -8   3  -1 124.353 6.38311   5
  -8   3  -1 127.606 7.77147   7
   8  -3   1 118.823 10.7142   8
   8  -3   1 110.357 7.99701   7
   8  -3   1 113.360 8.34895   2
   8  -3   1 125.642 9.43339   4
  -9   3  -1 2.72009 1.71119   7
  -9   3  -1 4.40125 2.02160   5
  -9   3  -1 4.40827 2.00285   3
   9  -3   1 6.03261 3.80832   8
   9  -3   1 0.01894 1.76872   7
   9  -3   1 5.98418 3.00701   2
   9  -3   1 1.60051 1.93001   4
 -10   3  -1 -0.3661 1.10840   7
 -10   3  -1 -1.2961 1.18883   3
 -10   3  -1 -0.5141 1.80075   5
  10  -3   1 1.63503 2.60348   7
  10  -3   1 2.87545 3.51122   8
  10  -3   1 1.09013 1.94276   2
 -11   3  -1 -2.1224 1.75583   5
 -11   3  -1 1.57536 1.99122   7
 -11   3  -1 -0.8301 1.17803   3
  11  -3   1 0.14922 2.24274   7
  11  -3   1 6.20913 3.46948   8
  11  -3   1 0.04599 1.69216   2
 -12   3  -1 14.9331 4.35853   7
 -12   3  -1 13.7612 3.76645   5
 -12   3  -1 12.9960 3.89521   3
  12  -3   1 33.4805 8.83841   8
  12  -3   1 3.23757 2.77708   2
  12  -3   1 13.8799 4.83057   7
 -13   3  -1 2.09252 3.27745   3
 -13   3  -1 0.30322 2.75899   7
  13  -3   1 3.71209 3.93840   2
  13  -3   1 20.1649 5.78041   8
  13  -3   1 1.53580 3.25875   7
  13   2  -1 10.3892 4.72568   3
  13   2  -1 9.75573 4.71921   7
  13   2  -1 14.0030 4.44616   2
 -13  -2   1 11.2219 4.04873   5
 -13  -2   1 15.8648 4.67542   3
  12   2  -1 26.6765 6.10575   7
  12   2  -1 15.9748 4.85001   3
  12   2  -1 24.5941 5.65064   2
 -12  -2   1 22.9579 5.11075   3
 -12  -2   1 32.2348 5.26875   6
 -12  -2   1 23.8536 4.80695   5
  11   2  -1 65.3304 8.79217   7
  11   2  -1 62.8156 8.72670   2
  11   2  -1 63.5195 8.23274   3
 -11  -2   1 57.9830 6.83990   5
 -11  -2   1 74.6741 7.13586   6
 -11  -2   1 69.2907 7.99485   3
  10   2  -1 -0.9368 1.02201   3
  10   2  -1 -1.0899 1.60571   7
  10   2  -1 1.42341 2.00175   2
 -10  -2   1 2.16546 2.25134   6
 -10  -2   1 2.22735 1.80865   3
 -10  -2   1 -0.5453 1.44187   5
   9   2  -1 8.67550 3.35618   7
   9   2  -1 12.5217 3.49507   2
   9   2  -1 10.1285 3.15968   3
  -9  -2   1 14.1931 3.09911   5
  -9  -2   1 15.3627 3.28077   6
  -9  -2   1 14.1469 3.40721   3
   8   2  -1 27.8986 4.55975   3
   8   2  -1 20.5367 4.30704   8
   8   2  -1 20.2740 4.25643   7
   8   2  -1 21.8770 4.43443   2
  -8  -2   1 15.3661 3.13613   5
  -8  -2   1 22.5594 3.88228   3
  -8  -2   1 33.2964 4.05254   6
   7   2  -1 76.9811 5.98730   8
   7   2  -1 80.7577 6.38712   7
   7   2  -1 68.1709 5.87872   2
   7   2  -1 63.6395 5.25477   3
  -7  -2   1 72.8713 4.96453   5
  -7  -2   1 76.9290 4.68240   1
  -7  -2   1 75.2025 4.80437   6
  -7  -2   1 73.6755 5.30359   3
   6   2  -1 178.726 9.06914   2
   6   2  -1 172.234 8.68435   3
   6   2  -1 215.753 10.0352   7
   6   2  -1 202.246 9.16941   8
  -6  -2   1 210.422 7.97814   6
  -6  -2   1 193.257 8.18635   5
  -6  -2   1 203.494 7.58357   1
   5   2  -1 29.3476 3.11094   8
   5   2  -1 19.1965 2.99850   3
   5   2  -1 21.3971 3.38714   7
   5   2  -1 20.7720 3.43238   2
   5   2  -1 22.9116 3.01481   5
  -5  -2   1 23.4803 2.81214   6
  -5  -2   1 27.6572 3.01679   5
  -5  -2   1 29.1904 3.09658   1
   4   2  -1 324.786 10.7797   5
   4   2  -1 299.783 10.9129   3
   4   2  -1 344.826 11.9760   7
   4   2  -1 343.618 10.9904   8
   4   2  -1 319.864 11.3947   2
  -4  -2   1 333.915 10.1497   1
  -4  -2   1 327.184 10.1617   6
  -4  -2   1 343.218 10.5488   5
   3   2  -1 0.17253 0.86403   7
   3   2  -1 -0.3548 0.56211   5
   3   2  -1 -1.5706 1.11761   2
   3   2  -1 0.75798 0.73164   3
   3   2  -1 0.16687 0.39026   4
   3   2  -1 -0.0143 1.19407   8
  -3  -2   1 0.03013 0.80273   6
  -3  -2   1 1.00634 1.18944   1
  -3  -2   1 0.34612 0.69413   5
  -3  -2   1 -0.2956 0.39862   4
   2   2  -1 2.13645 0.82747   5
   2   2  -1 3.24661 1.28904   7
   2   2  -1 4.09995 1.45013   8
   2   2  -1 2.71228 0.87993   3
   2   2  -1 4.11266 1.67772   2
  -2  -2   1 1.97106 0.93527   6
  -2  -2   1 1.10204 0.94030   4
  -2  -2   1 2.83698 0.80872   5
  -2  -2   1 1.26804 1.38433   1
   1   2  -1 393.137 10.2446   5
   1   2  -1 376.369 10.9631   2
   1   2  -1 398.273 10.6557   3
   1   2  -1 404.572 11.3431   7
   1   2  -1 395.401 10.3117   8
  -1  -2   1 388.709 10.0775   5
  -1  -2   1 406.041 10.3343   6
  -1  -2   1 397.734 11.0241   1
  -1  -2   1 402.867 11.2166   4
   0   2  -1 4145.42 90.4822   5
   0   2  -1 4039.19 92.1345   7
   0   2  -1 4039.77 91.3095   3
   0   2  -1 4090.50 91.6977   2
   0  -2   1 4104.67 91.8454   1
   0  -2   1 4028.56 92.4627   8
   0  -2   1 4125.02 93.1293   4
   0  -2   1 4146.33 90.7887   6
  -1   2  -1 1.01770 0.28514   5
  -1   2  -1 1.29944 0.68205   2
  -1   2  -1 1.37317 0.68288   3
  -1   2  -1 1.18882 0.66892   7
   1  -2   1 -2.7767 1.09061   4
   1  -2   1 1.76730 0.50993   6
   1  -2   1 0.67786 1.18687   8
   1  -2   1 -2.1604 0.72449   1
   1  -2   1 1.17567 0.31273   5
   1  -2   1 1.01115 0.81400   2
  -2   2  -1 314.001 7.78276   5
  -2   2  -1 313.270 8.88814   3
  -2   2  -1 314.905 9.41363   2
  -2   2  -1 330.469 9.41563   7
  -2   2  -1 305.521 7.40838   6
   2  -2   1 308.729 11.1774   4
   2  -2   1 322.641 8.98792   1
   2  -2   1 322.819 11.5874   8
   2  -2   1 318.902 9.87839   2
   2  -2   1 300.489 7.44057   6
  -3   2  -1 25.1655 2.20672   7
  -3   2  -1 29.0272 1.16254   6
  -3   2  -1 29.9950 2.14191   3
  -3   2  -1 25.5802 1.57439   5
   3  -2   1 27.8967 4.30458   8
   3  -2   1 27.3744 1.20316   6
   3  -2   1 29.2782 1.98147   1
   3  -2   1 21.7631 3.56218   4
   3  -2   1 21.9180 2.84959   2
   3  -2   1 31.6211 2.66434   7
  -4   2  -1 87.7361 2.83251   6
  -4   2  -1 90.7097 3.64678   5
  -4   2  -1 90.3086 4.30282   3
  -4   2  -1 83.4793 4.52119   7
   4  -2   1 85.8327 6.45447   8
   4  -2   1 83.9925 4.93023   7
   4  -2   1 87.3817 5.21483   2
   4  -2   1 85.2855 3.72626   1
   4  -2   1 87.6821 5.82481   4
  -5   2  -1 16.4822 2.39168   3
  -5   2  -1 16.2722 2.56146   7
  -5   2  -1 20.3665 1.43211   6
  -5   2  -1 21.3496 2.25967   5
   5  -2   1 18.7168 3.81386   4
   5  -2   1 16.9141 4.10258   8
   5  -2   1 21.2527 2.26735   1
   5  -2   1 19.8265 3.28050   2
   5  -2   1 17.5927 2.94968   7
  -6   2  -1 362.710 12.9041   7
  -6   2  -1 363.630 12.2212   3
  -6   2  -1 360.231 9.65228   6
  -6   2  -1 352.198 11.0033   5
   6  -2   1 350.665 13.9799   2
   6  -2   1 344.834 16.1144   8
   6  -2   1 349.315 10.4559   1
   6  -2   1 365.854 13.6813   7
   6  -2   1 342.972 14.3672   4
  -7   2  -1 5.01338 1.88538   7
  -7   2  -1 6.01383 1.27797   1
  -7   2  -1 6.83035 1.92049   3
  -7   2  -1 4.43380 1.45421   5
  -7   2  -1 8.89286 1.54649   6
   7  -2   1 7.27049 3.44549   8
   7  -2   1 8.63218 1.61795   1
   7  -2   1 7.71426 2.89745   4
   7  -2   1 4.32340 2.25915   2
   7  -2   1 6.04357 2.21091   7
  -8   2  -1 164.564 8.28831   3
  -8   2  -1 166.429 8.91073   7
  -8   2  -1 148.876 5.84807   6
  -8   2  -1 157.771 7.32158   5
   8  -2   1 149.113 11.4716   8
   8  -2   1 141.660 9.42233   2
   8  -2   1 152.616 9.26690   7
   8  -2   1 149.400 9.66666   4
  -9   2  -1 1.77877 1.47573   7
  -9   2  -1 0.57234 1.36262   3
  -9   2  -1 0.20696 1.43715   5
   9  -2   1 0.14341 2.20875   8
   9  -2   1 -0.6335 1.78816   2
   9  -2   1 -0.3525 1.13640   7
   9  -2   1 0.65853 1.84876   4
 -10   2  -1 23.8334 4.52646   7
 -10   2  -1 20.0125 3.57046   5
 -10   2  -1 19.9802 3.92969   3
  10  -2   1 19.3212 4.65448   7
  10  -2   1 40.4953 8.70664   8
  10  -2   1 18.5378 4.67049   2
 -11   2  -1 6.53190 2.72339   5
 -11   2  -1 5.77746 2.58983   3
 -11   2  -1 4.33789 2.58405   7
  11  -2   1 7.70722 3.29840   7
  11  -2   1 3.95951 3.36364   2
  11  -2   1 9.48421 4.40278   8
 -12   2  -1 13.3875 3.90419   3
 -12   2  -1 9.24501 3.26884   5
 -12   2  -1 11.1856 3.62612   7
  12  -2   1 21.6716 6.60737   8
  12  -2   1 5.45380 3.23632   2
  12  -2   1 12.7646 4.57511   7
 -13   2  -1 0.53701 2.49613   3
 -13   2  -1 0.91452 2.70339   7
 -13   2  -1 0.30350 2.80256   5
  13  -2   1 22.5490 5.95183   8
  13  -2   1 1.15483 2.85292   2
  13  -2   1 0.36247 2.88584   7
  13   1  -1 28.4260 6.73931   2
  13   1  -1 32.4526 7.21435   7
  13   1  -1 39.7644 7.54613   3
 -13  -1   1 40.8832 6.78371   3
 -13  -1   1 37.2572 6.33255   5
  12   1  -1 30.8519 6.35443   2
  12   1  -1 32.1869 6.53896   7
  12   1  -1 24.4483 5.57601   3
 -12  -1   1 37.6026 6.25316   3
 -12  -1   1 26.0406 5.04391   5
  11   1  -1 60.8982 8.46829   2
  11   1  -1 80.0262 8.98075   3
  11   1  -1 60.4468 8.38775   7
 -11  -1   1 67.4108 7.14801   5
 -11  -1   1 65.9768 7.63136   3
 -11  -1   1 67.6933 6.45277   6
  10   1  -1 8.93886 3.26891   3
  10   1  -1 13.9072 3.99777   2
  10   1  -1 15.6524 4.23864   7
 -10  -1   1 6.39496 2.50616   5
 -10  -1   1 6.31005 2.62710   3
 -10  -1   1 11.8024 2.93902   6
   9   1  -1 31.4819 5.56343   2
   9   1  -1 44.7640 6.47330   7
   9   1  -1 45.0282 6.00838   3
   9   1  -1 42.5143 6.87330   8
  -9  -1   1 38.7235 4.39520   6
  -9  -1   1 35.5211 4.70222   5
  -9  -1   1 45.1201 5.72672   3
   8   1  -1 690.124 24.8526   8
   8   1  -1 712.353 24.1280   2
   8   1  -1 719.602 23.3850   3
   8   1  -1 735.961 24.7149   7
  -8  -1   1 688.640 21.3126   5
  -8  -1   1 686.006 20.0813   6
  -8  -1   1 688.953 22.1206   3
   7   1  -1 3.73608 1.84994   7
   7   1  -1 3.09376 1.68235   3
   7   1  -1 0.58576 1.58431   2
   7   1  -1 -0.2159 1.39417   8
  -7  -1   1 3.00553 1.41626   5
  -7  -1   1 2.30220 1.52564   6
  -7  -1   1 4.11555 1.80709   1
  -7  -1   1 3.55177 1.57126   3
   6   1  -1 232.611 10.5975   7
   6   1  -1 224.882 6.93491   4
   6   1  -1 229.445 10.4382   2
   6   1  -1 232.792 10.7234   8
   6   1  -1 225.267 9.81789   3
  -6  -1   1 235.402 6.68451   4
  -6  -1   1 237.678 9.56862   3
  -6  -1   1 233.361 9.00804   5
  -6  -1   1 216.500 8.15079   6
  -6  -1   1 235.965 7.64101   1
   5   1  -1 6.42466 1.89973   7
   5   1  -1 8.97136 2.55377   8
   5   1  -1 5.66206 1.71301   3
   5   1  -1 8.25047 1.11344   4
   5   1  -1 9.94673 2.43163   2
  -5  -1   1 7.16799 1.59555   5
  -5  -1   1 9.19151 1.60324   4
  -5  -1   1 5.53222 1.61952   3
  -5  -1   1 7.27839 1.64804   1
  -5  -1   1 10.9559 1.84014   6
  -5  -1   1 7.81027 0.81957   4
   4   1  -1 4.77205 0.64650   4
   4   1  -1 5.92092 2.12766   8
   4   1  -1 4.56134 1.75460   2
   4   1  -1 6.52661 1.64327   3
   4   1  -1 4.57832 1.54440   7
  -4  -1   1 5.29131 0.53088   4
  -4  -1   1 4.65109 1.25852   6
  -4  -1   1 6.48743 1.42486   5
  -4  -1   1 7.37469 1.49164   1
  -4  -1   1 5.90799 0.91477   4
   3   1  -1 5.60780 1.54128   7
   3   1  -1 6.14047 1.63456   2
   3   1  -1 9.01712 2.20039   8
   3   1  -1 12.1501 1.88637   3
  -3  -1   1 8.73538 1.38727   6
  -3  -1   1 12.7028 1.62979   1
  -3  -1   1 10.7968 1.60295   5
   2   1  -1 540.369 14.5198   7
   2   1  -1 526.756 14.5264   2
   2   1  -1 553.656 13.9705   5
   2   1  -1 550.166 14.1770   3
   2   1  -1 532.150 14.5413   8
  -2  -1   1 521.832 13.3996   1
  -2  -1   1 534.134 13.6238   5
  -2  -1   1 530.441 13.4581   6
   1   1  -1 0.83855 0.50864   4
   1   1  -1 -0.0050 0.41666   5
   1   1  -1 0.43466 0.64345   7
   1   1  -1 0.71579 0.49420   3
   1   1  -1 0.80390 0.88123   2
   1   1  -1 2.00527 0.79508   8
  -1  -1   1 1.04637 0.51066   4
  -1  -1   1 0.63962 0.41803   5
  -1  -1   1 0.69126 0.54138   6
  -1  -1   1 0.77336 0.66865   1
   0   1  -1 4.98704 0.47311   5
   0   1  -1 4.87970 0.86405   7
   0   1  -1 4.67480 0.49061   5
   0   1  -1 4.63092 0.61316   3
   0   1  -1 3.74627 0.80021   8
   0   1  -1 3.93322 0.75248   2
   0  -1   1 4.79211 0.60926   6
   0  -1   1 4.20931 0.63668   3
   0  -1   1 5.26252 1.01126   8
   0  -1   1 5.55175 0.92195   1
   0  -1   1 4.42646 0.44205   5
   0  -1   1 5.23694 1.02999   4
  -1   1  -1 6.59188 0.33932   5
  -1   1  -1 7.45557 0.96906   7
  -1   1  -1 6.81689 0.96632   2
  -1   1  -1 7.95082 0.81140   3
   1  -1   1 8.79626 1.63145   8
   1  -1   1 7.12696 1.43706   4
   1  -1   1 7.57045 0.36400   5
   1  -1   1 8.51396 1.04930   1
   1  -1   1 7.90247 1.12495   2
   1  -1   1 6.73884 0.54921   6
  -2   1  -1 2434.06 56.4603   3
  -2   1  -1 2480.54 55.8693   5
  -2   1  -1 2367.36 56.8646   7
   2  -1   1 2633.08 57.7891   2
   2  -1   1 2561.11 59.4182   8
   2  -1   1 2594.61 57.4086   7
   2  -1   1 2523.94 58.7386   4
   2  -1   1 2483.45 56.5160   1
   2  -1   1 2503.70 55.7119   6
  -3   1  -1 10.4108 1.38448   3
  -3   1  -1 7.63331 1.33631   7
  -3   1  -1 11.5577 1.24373   5
  -3   1  -1 10.4938 0.98582   6
   3  -1   1 8.40538 1.45370   3
   3  -1   1 10.7889 2.24066   4
   3  -1   1 8.86737 1.26412   1
   3  -1   1 9.04363 0.98187   6
   3  -1   1 8.13687 2.29094   8
   3  -1   1 8.71973 1.61996   7
   3  -1   1 7.68048 1.64588   2
  -4   1  -1 151.235 5.82987   3
  -4   1  -1 153.439 4.69072   6
  -4   1  -1 155.662 5.31164   5
  -4   1  -1 144.981 6.09513   7
   4  -1   1 146.837 5.16945   1
   4  -1   1 153.335 7.18546   4
   4  -1   1 157.731 6.93726   2
   4  -1   1 153.355 6.58598   7
   4  -1   1 139.455 5.95060   3
   4  -1   1 158.452 8.18099   8
  -5   1  -1 94.1485 3.71917   6
  -5   1  -1 102.003 5.30710   7
  -5   1  -1 97.6287 4.89584   3
  -5   1  -1 96.2278 4.37138   5
   5  -1   1 107.294 5.38857   3
   5  -1   1 105.895 5.83073   7
   5  -1   1 94.0242 5.93994   4
   5  -1   1 95.1895 4.04979   1
   5  -1   1 90.5099 6.69189   8
   5  -1   1 106.044 6.04737   2
  -6   1  -1 6.82085 1.53587   5
  -6   1  -1 8.43978 1.35781   1
  -6   1  -1 9.68284 1.94447   3
  -6   1  -1 8.24775 1.40735   6
   6  -1   1 6.98420 2.96767   8
   6  -1   1 5.67204 1.93268   7
   6  -1   1 9.90141 2.17773   3
   6  -1   1 6.04582 2.28504   4
   6  -1   1 6.29252 1.25039   1
   6  -1   1 6.16947 2.15144   2
  -7   1  -1 5.80607 1.58378   5
  -7   1  -1 5.38220 1.35416   6
  -7   1  -1 4.04179 1.19980   1
  -7   1  -1 3.28919 1.50453   3
  -7   1  -1 3.82447 1.61511   7
   7  -1   1 1.17406 2.32986   8
   7  -1   1 3.35544 1.66617   7
   7  -1   1 3.08950 1.93620   4
   7  -1   1 3.21444 1.90644   2
   7  -1   1 3.21579 1.71413   3
   7  -1   1 2.83160 1.13984   1
  -8   1  -1 12.1369 2.69403   3
  -8   1  -1 15.1345 3.20270   7
  -8   1  -1 13.4950 2.20854   6
  -8   1  -1 10.9653 2.31230   5
   8  -1   1 9.74984 3.16616   2
   8  -1   1 9.79297 2.63447   3
   8  -1   1 6.84748 2.58269   7
   8  -1   1 13.1981 4.50061   8
   8  -1   1 15.0331 3.65230   4
  -9   1  -1 3.26940 1.95037   7
  -9   1  -1 1.98882 1.64629   5
  -9   1  -1 2.52167 1.75900   3
  -9   1  -1 3.71886 1.56070   6
   9  -1   1 0.89298 1.57844   3
   9  -1   1 2.28528 2.18605   2
   9  -1   1 1.91154 1.87955   7
   9  -1   1 2.44750 2.33709   8
 -10   1  -1 192.314 9.16670   5
 -10   1  -1 179.522 9.80009   3
 -10   1  -1 186.724 10.5474   7
  10  -1   1 163.182 11.1175   2
  10  -1   1 188.999 13.5401   8
  10  -1   1 175.150 10.5477   3
  10  -1   1 158.792 10.5985   7
 -11   1  -1 0.92010 1.85414   7
 -11   1  -1 -0.6083 1.64916   5
 -11   1  -1 -0.3424 1.53375   3
  11  -1   1 1.81828 2.67335   8
  11  -1   1 -1.4617 1.66420   7
  11  -1   1 -0.1798 2.16880   2
 -12   1  -1 26.3872 5.28702   7
 -12   1  -1 24.2780 4.89392   3
 -12   1  -1 21.2223 4.25112   5
  12  -1   1 18.5150 5.15250   2
  12  -1   1 34.2489 7.27225   8
  12  -1   1 25.4240 5.69535   7
 -13   1  -1 77.9107 9.19403   3
 -13   1  -1 83.5902 9.74083   7
 -13   1  -1 70.8771 7.98870   5
  13  -1   1 63.3515 9.71917   2
  13  -1   1 61.8534 9.34672   7
  13   0  -1 3.19382 3.19038   2
  13   0  -1 3.27431 3.56494   7
 -13   0   1 4.53751 3.28138   7
 -13   0   1 4.73080 3.50688   5
 -13   0   1 3.95996 3.28327   3
  12   0  -1 26.2475 6.26460   2
  12   0  -1 17.0615 4.96584   7
 -12   0   1 17.4175 4.56631   3
 -12   0   1 13.8522 4.04761   5
  11   0  -1 2.24658 2.48231   3
  11   0  -1 0.83082 2.34927   7
  11   0  -1 1.13813 2.09142   2
 -11   0   1 0.91661 2.04826   5
 -11   0   1 0.09056 1.37393   3
  10   0  -1 0.70154 1.91317   2
  10   0  -1 1.85567 2.10856   7
  10   0  -1 4.34721 2.54719   8
  10   0  -1 -1.4711 1.64290   3
 -10   0   1 0.23281 1.82963   6
 -10   0   1 1.25791 1.70833   3
 -10   0   1 1.15267 1.59385   5
   9   0  -1 9.80591 3.82556   8
   9   0  -1 8.76288 3.11539   2
   9   0  -1 9.94598 3.13406   3
   9   0  -1 8.05776 2.99131   7
  -9   0   1 8.46631 2.65380   3
  -9   0   1 11.8406 2.77619   5
  -9   0   1 3.33255 1.82089   6
   8   0  -1 176.295 10.0273   7
   8   0  -1 171.601 9.37454   3
   8   0  -1 159.670 10.8075   8
   8   0  -1 143.897 9.40073   2
  -8   0   1 156.944 7.10670   6
  -8   0   1 153.264 8.33735   3
  -8   0   1 164.214 7.98854   5
   7   0  -1 4.54171 1.95708   3
   7   0  -1 3.43400 1.46793   4
   7   0  -1 1.21416 1.44991   7
   7   0  -1 1.16090 1.93545   8
   7   0  -1 0.07921 1.67482   2
  -7   0   1 2.86663 1.63122   6
  -7   0   1 1.60327 1.44984   1
  -7   0   1 2.52977 1.35899   3
  -7   0   1 1.86859 1.26662   5
   6   0  -1 -0.0442 1.29809   2
   6   0  -1 0.24331 0.89077   4
   6   0  -1 2.38359 1.55364   7
   6   0  -1 1.03768 1.15673   3
   6   0  -1 0.34511 1.36226   8
  -6   0   1 2.64371 1.18012   5
  -6   0   1 1.54620 1.07104   1
  -6   0   1 1.77553 1.20692   6
  -6   0   1 2.27166 1.15454   3
   5   0  -1 127.357 6.36401   3
   5   0  -1 112.653 6.47739   7
   5   0  -1 125.539 6.86546   2
   5   0  -1 123.151 7.37850   8
   5   0  -1 123.044 5.27680   4
  -5   0   1 124.538 5.93823   3
  -5   0   1 122.299 4.94018   6
  -5   0   1 125.783 5.59539   5
  -5   0   1 118.706 4.13066   1
   4   0  -1 738.331 22.0380   8
   4   0  -1 724.820 20.1514   3
   4   0  -1 792.797 21.2032   7
   4   0  -1 737.180 18.7899   4
   4   0  -1 669.107 20.6051   2
  -4   0   1 750.153 17.5028   1
  -4   0   1 753.647 18.5135   6
  -4   0   1 739.003 19.2704   5
  -4   0   1 723.556 19.6704   3
   3   0  -1 1.91615 0.86692   3
   3   0  -1 1.84405 1.32885   2
   3   0  -1 1.35470 0.72865   4
   3   0  -1 0.11941 1.48029   8
   3   0  -1 -0.5803 0.69824   7
  -3   0   1 2.73368 0.77748   1
  -3   0   1 1.69291 0.71476   5
  -3   0   1 2.12820 0.78051   6
  -3   0   1 1.05902 0.63902   3
   2   0  -1 21.0700 2.48472   2
   2   0  -1 22.9926 3.30390   8
   2   0  -1 19.5325 1.85563   7
   2   0  -1 25.5367 1.19099   1
   2   0  -1 25.4670 1.79124   3
  -2   0   1 27.8624 1.97016   4
  -2   0   1 19.4737 1.50773   3
  -2   0   1 25.5861 1.64112   6
  -2   0   1 23.8288 1.33988   1
  -2   0   1 22.0831 1.58202   5
   1   0  -1 0.56209 0.45037   4
   1   0  -1 -0.3594 0.37952   7
   1   0  -1 0.06580 0.37334   3
   1   0  -1 0.15100 0.87360   8
   1   0  -1 0.80541 0.69653   2
   1   0  -1 0.47488 0.31929   1
  -1   0   1 0.10124 0.26642   1
  -1   0   1 0.06791 0.33524   4
  -1   0   1 0.13679 0.26215   3
  -1   0   1 0.42489 0.30579   5
  -1   0   1 -0.2330 0.30519   6
   0   0  -1 559.152 12.2575   3
   0   0  -1 548.518 13.1403   8
   0   0  -1 558.383 12.4679   5
   0   0  -1 551.112 12.4508   7
   0   0  -1 537.096 12.2099   3
   0   0  -1 549.889 12.8271   2
   0   0   1 492.122 12.4265   5
   0   0   1 531.913 12.8832   4
   0   0   1 555.857 12.5571   6
   0   0   1 562.714 12.6129   1
   0   0   1 546.081 13.0726   4
  -1   0  -1 1.56227 0.37656   7
  -1   0  -1 2.79903 0.41639   3
  -1   0  -1 1.93500 0.36803   7
  -1   0  -1 2.78082 0.41708   6
  -1   0  -1 2.41175 0.38022   5
  -1   0  -1 2.56322 0.45530   2
   1   0   1 1.32991 0.60941   4
   1   0   1 2.74164 0.43238   3
   1   0   1 1.30199 0.35494   7
   1   0   1 2.32983 0.37554   5
   1   0   1 2.90145 0.43053   6
   1   0   1 2.44127 0.51071   1
   1   0   1 3.10796 0.79424   8
   1   0   1 2.77859 0.55172   2
  -2   0  -1 28.4825 1.46518   5
  -2   0  -1 26.4582 1.32738   6
  -2   0  -1 29.2381 1.61372   3
   2   0   1 27.1610 1.40287   6
   2   0   1 26.0626 1.49755   5
   2   0   1 26.6891 1.82732   2
   2   0   1 28.0100 1.68744   3
   2   0   1 25.5598 2.16361   8
   2   0   1 28.8269 1.59263   1
   2   0   1 28.1557 2.14308   4
   2   0   1 29.4156 1.83678   7
  -3   0  -1 299.284 8.02244   6
  -3   0  -1 305.780 8.82677   3
  -3   0  -1 304.629 8.42782   5
   3   0   1 298.322 10.4171   8
   3   0   1 297.999 8.36926   1
   3   0   1 299.872 8.58696   5
   3   0   1 293.471 8.16155   6
   3   0   1 311.139 9.06404   3
   3   0   1 304.648 9.47301   2
   3   0   1 305.966 9.73869   4
   3   0   1 311.938 9.42836   7
  -4   0  -1 615.529 15.3361   6
  -4   0  -1 595.371 15.9120   5
  -4   0  -1 602.701 16.4189   3
  -4   0  -1 610.406 15.3541   1
   4   0   1 640.124 17.4893   7
   4   0   1 620.426 17.5347   4
   4   0   1 602.232 15.5883   1
   4   0   1 616.044 18.7698   8
   4   0   1 613.248 16.2407   5
   4   0   1 606.289 17.4295   2
   4   0   1 608.030 16.8172   3
  -5   0  -1 6.90446 1.54897   3
  -5   0  -1 6.78691 1.24228   1
  -5   0  -1 4.39479 1.13443   6
  -5   0  -1 5.07971 1.21700   5
   5   0   1 5.57107 1.63912   3
   5   0   1 4.13909 1.30590   5
   5   0   1 6.14369 2.33976   8
   5   0   1 2.68724 1.46901   2
   5   0   1 5.42327 1.67543   7
   5   0   1 5.46652 1.21437   1
   5   0   1 6.10733 1.78029   4
  -6   0  -1 53.5103 3.88149   3
  -6   0  -1 55.9668 2.96865   1
  -6   0  -1 54.4378 3.56654   5
  -6   0  -1 49.3202 3.03774   6
   6   0   1 52.7014 4.51987   2
   6   0   1 59.1912 4.64113   7
   6   0   1 62.3273 4.46353   3
   6   0   1 53.8217 4.24827   4
   6   0   1 56.3366 5.29660   8
   6   0   1 55.9385 3.16687   1
  -7   0  -1 35.8246 2.72657   6
  -7   0  -1 38.2180 3.23568   5
  -7   0  -1 37.1871 4.10365   3
  -7   0  -1 38.9512 2.59802   1
   7   0   1 31.6038 4.45792   7
   7   0   1 43.2132 6.60845   8
   7   0   1 30.6790 4.14749   3
   7   0   1 23.7669 4.06591   2
   7   0   1 32.9631 3.59789   4
  -8   0  -1 -1.3351 0.80854   6
  -8   0  -1 0.81396 1.24787   1
  -8   0  -1 -0.0296 1.03917   3
  -8   0  -1 0.51389 0.96162   5
   8   0   1 -0.0976 1.22863   4
   8   0   1 1.12298 1.63967   2
   8   0   1 -0.6210 1.16794   7
   8   0   1 0.73287 1.80942   8
   8   0   1 -0.0578 0.84775   3
  -9   0  -1 54.8476 4.92091   3
  -9   0  -1 64.4767 4.32011   6
  -9   0  -1 56.1933 4.65708   5
   9   0   1 63.6875 7.02989   8
   9   0   1 49.8160 6.58229   7
   9   0   1 55.7910 7.16539   2
   9   0   1 58.6468 6.62877   3
 -10   0  -1 8.35772 2.50269   5
 -10   0  -1 10.1369 2.57895   6
 -10   0  -1 4.25003 2.11325   3
  10   0   1 5.63402 2.67947   7
  10   0   1 17.6669 5.10372   8
  10   0   1 4.40157 2.38054   2
  10   0   1 9.63029 3.11292   3
 -11   0  -1 -0.2800 1.57648   3
 -11   0  -1 -0.6432 1.39013   5
  11   0   1 2.17046 2.29828   2
  11   0   1 1.90576 2.38420   3
  11   0   1 1.43278 2.35265   7
  11   0   1 1.06585 2.93158   8
 -12   0  -1 18.6775 4.58485   7
 -12   0  -1 18.6800 4.02627   5
 -12   0  -1 27.4457 5.03179   3
  12   0   1 18.6588 4.99198   7
  12   0   1 17.8581 4.91632   2
  12   0   1 15.5609 4.57163   3
 -13   0  -1 20.6752 4.77508   3
 -13   0  -1 26.8741 5.86663   7
 -13   0  -1 18.9117 4.47551   5
  13   0   1 25.1767 6.43590   2
  13   0   1 22.7471 5.89118   7
  13  -1  -1 -0.4151 2.49599   2
  13  -1  -1 0.47414 2.71729   7
 -13   1   1 -1.3039 2.16250   7
 -13   1   1 1.18717 2.84660   5
 -13   1   1 -0.4794 2.65941   3
  12  -1  -1 -1.0420 2.73214   7
  12  -1  -1 3.82923 2.92628   2
 -12   1   1 -0.0285 1.91948   7
 -12   1   1 0.16185 2.11046   3
 -12   1   1 1.91047 2.68335   5
  11  -1  -1 23.6285 5.02236   8
  11  -1  -1 10.2910 4.04329   2
  11  -1  -1 6.06374 3.21126   7
 -11   1   1 6.41594 2.75601   3
 -11   1   1 6.50110 2.86290   5
 -11   1   1 11.0052 3.64734   7
  10  -1  -1 7.80760 3.29104   7
  10  -1  -1 11.9573 4.62494   8
  10  -1  -1 8.16422 3.08861   2
 -10   1   1 7.54898 2.71456   5
 -10   1   1 5.46350 2.60409   3
   9  -1  -1 7.52127 2.90322   3
   9  -1  -1 9.65518 3.93739   8
   9  -1  -1 5.12819 2.46992   7
   9  -1  -1 6.15914 2.74389   2
  -9   1   1 5.51942 2.26605   3
  -9   1   1 10.0091 2.65772   5
  -9   1   1 5.28411 2.03408   6
   8  -1  -1 183.127 12.2213   8
   8  -1  -1 197.261 10.2646   3
   8  -1  -1 183.752 10.9150   2
   8  -1  -1 204.210 11.0431   7
  -8   1   1 196.406 9.49754   3
  -8   1   1 170.399 8.43031   5
  -8   1   1 201.818 7.67042   6
   7  -1  -1 9.86064 2.47887   3
   7  -1  -1 7.78038 2.65403   7
   7  -1  -1 11.4834 2.73273   4
   7  -1  -1 7.19031 3.17068   8
   7  -1  -1 6.78738 2.70428   2
  -7   1   1 11.6943 2.06214   6
  -7   1   1 12.6058 2.47836   5
  -7   1   1 9.36600 2.20082   3
   6  -1  -1 317.484 12.5207   7
   6  -1  -1 297.987 11.1737   4
   6  -1  -1 288.307 13.7816   8
   6  -1  -1 305.293 11.6523   3
   6  -1  -1 272.470 12.0952   2
  -6   1   1 293.110 9.06628   6
  -6   1   1 284.205 7.35813   1
  -6   1   1 292.265 10.8580   3
  -6   1   1 297.738 10.3209   5
   5  -1  -1 9.98466 3.01065   8
   5  -1  -1 13.5491 2.55486   4
   5  -1  -1 12.9207 2.61205   7
   5  -1  -1 15.2122 2.55604   3
   5  -1  -1 15.9345 2.96568   2
  -5   1   1 17.3219 2.58302   3
  -5   1   1 14.7360 1.77432   6
  -5   1   1 12.1728 1.04871   1
  -5   1   1 14.9581 1.57057   1
  -5   1   1 12.1574 2.00591   5
   4  -1  -1 29.3443 2.79398   4
   4  -1  -1 28.0545 3.48468   2
   4  -1  -1 32.0356 3.91717   8
   4  -1  -1 30.4098 2.65746   3
   4  -1  -1 32.6958 3.07132   7
  -4   1   1 28.4854 1.17248   1
  -4   1   1 30.0944 1.16677   1
  -4   1   1 34.7487 2.61366   3
  -4   1   1 28.3494 2.29195   5
  -4   1   1 30.9838 1.99844   6
   3  -1  -1 154.505 6.19108   4
   3  -1  -1 159.372 6.08790   3
   3  -1  -1 153.108 6.54170   2
   3  -1  -1 148.665 6.22303   7
   3  -1  -1 153.397 7.66570   8
  -3   1   1 148.803 5.36953   5
  -3   1   1 161.180 5.78273   3
  -3   1   1 160.648 4.73661   6
   2  -1  -1 1358.92 32.5301   2
   2  -1  -1 1359.18 32.4499   4
   2  -1  -1 1345.62 34.0439   8
   2  -1  -1 1269.02 32.0520   7
  -2   1   1 1383.87 30.4860   6
  -2   1   1 1337.24 31.5500   3
  -2   1   1 1359.37 31.2922   5
   1  -1  -1 2.64288 1.25712   4
   1  -1  -1 0.83154 0.59870   2
   1  -1  -1 1.74426 0.32993   1
   1  -1  -1 1.10325 0.55763   7
   1  -1  -1 0.51062 1.18295   8
   1  -1  -1 1.34052 0.41191   6
  -1   1   1 1.93864 0.30462   1
  -1   1   1 0.84278 0.40236   3
  -1   1   1 0.79901 0.47249   7
  -1   1   1 1.76586 0.39560   6
  -1   1   1 1.06808 0.50221   5
   0  -1  -1 372.591 9.25104   1
   0  -1  -1 370.308 10.1282   4
   0  -1  -1 382.407 9.14527   1
   0  -1  -1 401.619 9.02272   6
   0  -1  -1 373.658 9.09396   2
   0  -1  -1 386.776 9.01898   7
   0  -1  -1 379.340 10.2345   8
   0   1   1 381.087 8.99480   6
   0   1   1 391.538 9.45561   3
   0   1   1 368.691 9.00854   7
   0   1   1 396.896 9.10654   2
   0   1   1 385.499 9.17098   1
   0   1   1 387.612 9.33786   5
  -1  -1  -1 -0.1467 0.23842   8
  -1  -1  -1 -0.1548 0.32470   1
  -1  -1  -1 0.12074 0.42929   4
  -1  -1  -1 0.64147 0.37410   7
  -1  -1  -1 0.36649 0.19516   2
   1   1   1 0.04634 0.25444   7
   1   1   1 0.63945 0.38063   5
   1   1   1 0.44056 0.29628   6
   1   1   1 0.23796 0.17829   2
   1   1   1 0.51967 0.30748   3
   1   1   1 0.08850 0.24440   8
   1   1   1 -0.0886 0.39513   1
  -2  -1  -1 574.504 14.0063   6
  -2  -1  -1 577.077 14.1840   1
  -2  -1  -1 555.808 14.4445   4
   2   1   1 581.474 14.3787   5
   2   1   1 566.398 14.5348   7
   2   1   1 579.984 14.4547   8
   2   1   1 601.848 14.6433   3
   2   1   1 580.367 14.1949   2
   2   1   1 599.243 14.2429   6
   2   1   1 562.460 14.3587   1
   2   1   1 578.957 14.7745   4
  -3  -1  -1 19.4194 1.80790   4
  -3  -1  -1 22.4809 1.67273   1
  -3  -1  -1 22.3808 1.62469   6
  -3  -1  -1 23.4300 1.79502   5
   3   1   1 24.1386 1.89903   1
   3   1   1 20.6276 2.10237   5
   3   1   1 22.2075 1.96643   2
   3   1   1 20.3986 2.29254   7
   3   1   1 26.9155 2.06691   3
   3   1   1 20.5978 2.08179   8
   3   1   1 24.3150 1.78794   6
   3   1   1 22.3470 1.93478   4
  -4  -1  -1 1116.90 27.5345   5
  -4  -1  -1 1127.74 27.0392   6
  -4  -1  -1 1094.51 26.9095   1
  -4  -1  -1 1118.52 27.6057   4
   4   1   1 1139.22 29.2820   8
   4   1   1 1172.64 28.6088   3
   4   1   1 1131.58 28.4836   2
   4   1   1 1115.37 27.3014   6
   4   1   1 1075.42 28.6908   7
   4   1   1 1168.75 28.3640   4
   4   1   1 1128.00 27.9175   5
  -5  -1  -1 129.885 5.10998   6
  -5  -1  -1 125.031 5.48884   5
  -5  -1  -1 131.938 4.98520   1
   5   1   1 126.858 5.89073   4
   5   1   1 128.737 5.78300   5
   5   1   1 125.486 6.76684   8
   5   1   1 135.853 6.45850   2
   5   1   1 133.192 6.31817   3
   5   1   1 134.197 6.62886   7
  -6  -1  -1 271.260 8.97518   6
  -6  -1  -1 277.306 10.3192   3
  -6  -1  -1 281.648 9.78940   5
  -6  -1  -1 279.020 8.74262   1
   6   1   1 245.161 10.8044   7
   6   1   1 287.322 10.2480   5
   6   1   1 272.078 10.1219   4
   6   1   1 275.974 11.8310   8
   6   1   1 273.143 10.6784   3
   6   1   1 296.478 11.2590   2
  -7  -1  -1 59.3120 3.93187   4
  -7  -1  -1 55.5558 4.32594   3
  -7  -1  -1 65.2334 3.72038   1
  -7  -1  -1 62.0892 3.86799   6
  -7  -1  -1 57.5854 4.07153   5
   7   1   1 59.8042 4.49957   5
   7   1   1 57.3335 5.54890   8
   7   1   1 57.5014 4.64302   3
   7   1   1 55.5367 4.93536   2
   7   1   1 55.4738 4.22761   4
   7   1   1 49.7328 4.68280   7
  -8  -1  -1 183.595 7.03195   1
  -8  -1  -1 183.684 7.90858   4
  -8  -1  -1 172.801 8.10728   5
  -8  -1  -1 182.075 7.55262   6
  -8  -1  -1 183.855 8.85293   3
   8   1   1 185.506 8.76228   4
   8   1   1 175.045 9.81821   7
   8   1   1 166.667 9.08682   3
   8   1   1 184.815 9.97633   2
   8   1   1 179.054 10.6400   8
  -9  -1  -1 25.4724 3.81476   5
  -9  -1  -1 28.8777 4.35116   3
  -9  -1  -1 23.3719 3.26534   6
   9   1   1 28.8796 4.95318   7
   9   1   1 21.0606 4.38751   2
   9   1   1 21.5468 4.24668   3
   9   1   1 36.0065 6.59826   8
 -10  -1  -1 59.7113 4.89667   6
 -10  -1  -1 52.8692 5.66348   5
 -10  -1  -1 52.4962 6.25426   3
  10   1   1 61.3973 7.34251   3
  10   1   1 53.0950 7.38682   2
  10   1   1 46.7630 6.67810   7
  10   1   1 58.1699 6.86029   8
 -11  -1  -1 -1.2563 1.55040   3
 -11  -1  -1 -0.5028 1.46925   5
 -11  -1  -1 -0.6248 1.83529   6
  11   1   1 2.72984 2.60416   7
  11   1   1 0.44582 1.54998   2
  11   1   1 0.78425 2.10828   3
 -12  -1  -1 4.74586 2.60121   3
 -12  -1  -1 2.47347 2.27509   5
  12   1   1 5.88916 3.05514   7
  12   1   1 1.48446 2.48133   3
  12   1   1 8.68261 3.51080   2
 -13  -1  -1 -1.7219 1.98357   3
 -13  -1  -1 -0.4138 2.39454   5
  13   1   1 1.10135 2.19418   3
  13   1   1 0.39536 2.79320   7
  13   1   1 -0.6666 2.48164   2
 -14  -1  -1 31.4252 6.01380   5
  13  -2  -1 -0.1797 3.90204   2
 -13   2   1 0.14109 2.94078   3
 -13   2   1 -1.8629 1.98403   7
 -13   2   1 0.25456 3.24991   5
  12  -2  -1 0.81781 2.89561   2
  12  -2  -1 -0.9196 2.92177   7
 -12   2   1 -0.7562 2.18546   7
 -12   2   1 -0.2472 2.38249   5
 -12   2   1 2.82964 2.70743   3
  11  -2  -1 3.66759 2.58824   2
  11  -2  -1 21.8051 5.59174   8
  11  -2  -1 6.36949 3.25822   7
 -11   2   1 4.03945 2.69122   5
 -11   2   1 3.31784 2.49077   7
 -11   2   1 4.49373 2.75200   3
  10  -2  -1 15.4682 4.10878   7
  10  -2  -1 21.8397 6.26379   8
  10  -2  -1 8.33835 3.53965   2
 -10   2   1 12.0031 3.15341   5
 -10   2   1 12.2880 3.53712   3
 -10   2   1 20.4354 4.43933   7
   9  -2  -1 3.73640 2.61271   8
   9  -2  -1 -1.1229 0.99672   7
   9  -2  -1 -0.2489 1.81062   2
  -9   2   1 1.18591 1.57680   3
  -9   2   1 -0.8541 1.26764   7
  -9   2   1 -0.6619 1.37536   5
   8  -2  -1 -0.2634 0.94999   7
   8  -2  -1 0.78834 1.71651   2
   8  -2  -1 1.22653 1.78158   4
   8  -2  -1 1.08579 2.64012   8
  -8   2   1 0.88388 1.29238   6
  -8   2   1 2.72325 1.75608   5
  -8   2   1 0.94001 1.49225   7
  -8   2   1 1.20602 1.25207   3
   7  -2  -1 -0.6302 1.08811   4
   7  -2  -1 0.74920 1.56967   2
   7  -2  -1 -1.2500 1.79894   8
   7  -2  -1 -0.9539 0.88233   7
  -7   2   1 -0.1793 0.83205   7
  -7   2   1 -0.6488 0.98047   6
  -7   2   1 0.06575 0.67314   3
  -7   2   1 0.29252 1.03496   5
   6  -2  -1 -0.6921 1.69473   8
   6  -2  -1 -1.0397 0.96783   7
   6  -2  -1 -0.7596 0.93139   2
   6  -2  -1 0.10076 1.15866   4
  -6   2   1 0.30176 0.85544   6
  -6   2   1 -0.2397 0.87832   7
  -6   2   1 -0.5786 0.55686   3
  -6   2   1 0.51547 0.88965   5
   5  -2  -1 128.152 6.88929   7
   5  -2  -1 114.733 8.07052   8
   5  -2  -1 124.093 6.95238   4
   5  -2  -1 111.741 6.83546   2
  -5   2   1 114.842 6.09657   7
  -5   2   1 118.528 4.28120   6
  -5   2   1 116.491 3.13068   1
  -5   2   1 122.617 3.10775   1
  -5   2   1 114.725 5.34633   5
  -5   2   1 117.090 5.81290   3
   4  -2  -1 73.9690 5.10874   4
   4  -2  -1 80.7508 4.92634   7
   4  -2  -1 72.0822 6.02351   8
   4  -2  -1 77.6342 5.13901   2
   4  -2  -1 73.2766 2.40533   1
  -4   2   1 78.3604 2.98491   6
  -4   2   1 74.7339 4.19501   3
  -4   2   1 88.8967 4.76036   7
  -4   2   1 81.1086 3.94911   5
  -4   2   1 81.4171 2.42887   1
   3  -2  -1 7.98447 2.81725   8
   3  -2  -1 6.79940 1.61991   7
   3  -2  -1 8.26165 0.84225   1
   3  -2  -1 7.62754 1.92338   2
   3  -2  -1 8.84395 2.38950   4
  -3   2   1 7.66753 1.56667   7
  -3   2   1 7.44498 1.44728   3
  -3   2   1 10.8150 1.03074   6
  -3   2   1 11.2941 1.55739   5
  -3   2   1 10.0792 1.09035   1
   2  -2  -1 108.683 5.00694   2
   2  -2  -1 127.213 3.67207   1
   2  -2  -1 120.178 6.01113   4
   2  -2  -1 126.859 5.11523   7
   2  -2  -1 125.110 6.73096   8
  -2   2   1 115.748 4.23470   5
  -2   2   1 117.384 4.60743   3
  -2   2   1 117.908 3.27182   6
  -2   2   1 122.008 4.71355   7
   1  -2  -1 25.5407 1.04814   6
   1  -2  -1 30.9004 3.86868   4
   1  -2  -1 23.8637 1.89090   2
   1  -2  -1 28.1225 3.79895   8
   1  -2  -1 27.1078 1.82079   1
  -1   2   1 27.5107 1.76630   7
  -1   2   1 26.4352 1.72188   5
  -1   2   1 25.1668 1.04804   6
  -1   2   1 30.1776 2.00463   3
   0  -2  -1 96.5902 4.86280   4
   0  -2  -1 92.3173 3.40196   1
   0  -2  -1 93.2048 4.25581   8
   0  -2  -1 91.0830 3.16279   2
   0   2   1 100.710 3.77475   3
   0   2   1 101.313 3.54743   7
   0   2   1 100.039 3.34416   5
   0   2   1 97.8445 2.99159   6
  -1  -2  -1 1.33528 0.35604   2
  -1  -2  -1 3.23848 0.91131   1
  -1  -2  -1 1.13412 0.51182   6
  -1  -2  -1 4.20944 1.56633   4
  -1  -2  -1 2.12373 0.93785   8
   1   2   1 2.27976 0.79815   7
   1   2   1 1.32875 0.63135   5
   1   2   1 1.50433 0.95683   8
   1   2   1 1.48211 0.60379   6
   1   2   1 1.90137 0.44609   2
   1   2   1 1.70422 0.64730   3
  -2  -2  -1 1021.56 24.2758   6
  -2  -2  -1 1020.56 24.6115   1
  -2  -2  -1 1000.38 23.2018   8
  -2  -2  -1 1042.71 23.1237   8
  -2  -2  -1 1021.56 25.1487   4
   2   2   1 1067.03 24.9473   7
   2   2   1 1050.16 24.5627   6
   2   2   1 1028.10 24.6790   5
   2   2   1 997.463 24.8743   3
   2   2   1 1013.63 23.9336   2
  -3  -2  -1 21.0318 1.99402   4
  -3  -2  -1 19.5078 2.12979   1
  -3  -2  -1 16.0110 1.76840   6
   3   2   1 16.8959 1.95809   2
   3   2   1 18.1466 1.44653   8
   3   2   1 19.3004 2.15608   5
   3   2   1 18.2612 2.31539   3
   3   2   1 17.8856 1.89352   6
   3   2   1 20.3703 2.43233   7
  -4  -2  -1 45.2375 2.86219   5
  -4  -2  -1 39.6608 2.60646   6
  -4  -2  -1 44.9799 2.89283   1
  -4  -2  -1 44.3843 2.70574   4
   4   2   1 41.6398 2.97119   5
   4   2   1 44.4441 3.35006   7
   4   2   1 47.2375 3.33262   3
   4   2   1 43.4124 2.87733   8
   4   2   1 40.3094 3.03418   2
  -5  -2  -1 29.5200 2.50012   1
  -5  -2  -1 30.8830 2.54434   5
  -5  -2  -1 28.5221 2.33530   4
  -5  -2  -1 23.2800 2.58807   6
   5   2   1 24.4584 2.67285   8
   5   2   1 29.2329 3.21057   5
   5   2   1 32.1561 3.64143   3
   5   2   1 21.6342 3.03878   2
   5   2   1 22.1777 3.22997   7
  -6  -2  -1 407.095 12.6541   6
  -6  -2  -1 427.455 12.4482   4
  -6  -2  -1 417.840 12.5056   1
  -6  -2  -1 451.594 13.6402   5
   6   2   1 445.071 15.1805   7
   6   2   1 425.674 14.3831   2
   6   2   1 437.071 13.9514   5
   6   2   1 429.191 14.6298   8
   6   2   1 356.416 13.7867   3
  -7  -2  -1 27.9213 3.27963   1
  -7  -2  -1 29.8095 2.64121   4
  -7  -2  -1 28.6365 3.55784   5
  -7  -2  -1 29.5597 3.29913   6
   7   2   1 32.7354 4.52050   3
   7   2   1 31.4307 4.00045   5
   7   2   1 31.8303 4.57967   7
   7   2   1 30.5944 4.35147   2
   7   2   1 32.6323 4.86099   8
  -8  -2  -1 17.6124 2.98960   1
  -8  -2  -1 17.1726 2.74535   6
  -8  -2  -1 15.4469 3.17777   3
  -8  -2  -1 16.5707 2.97624   5
   8   2   1 14.8594 3.15020   5
   8   2   1 17.3102 3.76155   7
   8   2   1 18.8601 3.73127   2
   8   2   1 17.9839 4.00791   8
   8   2   1 23.1543 3.91623   3
  -9  -2  -1 262.294 11.8011   3
  -9  -2  -1 243.212 10.0095   6
  -9  -2  -1 264.228 11.1065   5
   9   2   1 256.827 13.0328   8
   9   2   1 257.323 12.3738   3
   9   2   1 255.410 12.6232   2
   9   2   1 256.121 13.0873   7
 -10  -2  -1 26.3928 4.65076   3
 -10  -2  -1 41.2728 5.23569   5
 -10  -2  -1 40.4586 4.62760   6
  10   2   1 40.7085 6.32000   7
  10   2   1 30.5908 5.25445   3
  10   2   1 43.6909 6.47286   2
 -11  -2  -1 16.8700 3.80766   6
 -11  -2  -1 13.2964 3.45697   3
 -11  -2  -1 12.5638 3.36298   5
  11   2   1 12.7974 3.99999   7
  11   2   1 18.2751 4.38319   2
  11   2   1 11.4904 3.59989   3
 -12  -2  -1 0.68384 1.62277   3
 -12  -2  -1 0.45088 1.88739   5
 -12  -2  -1 1.25463 2.48708   6
  12   2   1 -0.0786 2.02166   2
  12   2   1 2.98191 2.07516   3
  12   2   1 1.65670 2.35532   7
 -13  -2  -1 0.28908 2.72865   3
 -13  -2  -1 0.39894 2.45432   5
  13   2   1 -1.8955 2.50846   7
  13   2   1 -0.2550 1.87918   3
  13   2   1 3.62597 2.52640   2
 -14  -2  -1 -0.7917 2.84473   5
  12  -3  -1 37.8046 8.47892   8
  12  -3  -1 16.4957 5.31290   7
  12  -3  -1 26.4218 6.38489   2
 -12   3   1 18.4101 4.98693   3
 -12   3   1 23.8931 5.25764   5
 -12   3   1 21.1525 5.22002   7
  11  -3  -1 7.26977 3.65924   7
  11  -3  -1 21.3493 6.00316   8
  11  -3  -1 5.88592 3.52339   2
 -11   3   1 7.24478 3.29053   7
 -11   3   1 6.82667 3.01975   3
 -11   3   1 2.11217 2.65168   5
  10  -3  -1 21.7988 5.32274   2
  10  -3  -1 25.6000 5.45245   7
  10  -3  -1 35.9631 8.22985   8
 -10   3   1 19.2199 4.14244   3
 -10   3   1 26.5554 4.90816   7
 -10   3   1 25.4134 4.48222   5
   9  -3  -1 3.59541 2.40398   2
   9  -3  -1 -0.2539 1.50102   7
   9  -3  -1 2.80777 2.83107   8
  -9   3   1 -0.2506 1.51764   5
  -9   3   1 -1.1913 1.25375   7
  -9   3   1 -1.2765 0.63790   3
   8  -3  -1 78.4309 6.79864   4
   8  -3  -1 79.6808 8.75041   8
   8  -3  -1 73.5415 7.00581   2
   8  -3  -1 72.3482 6.61754   7
  -8   3   1 73.9919 5.28864   5
  -8   3   1 78.6747 5.91829   3
  -8   3   1 62.3271 5.67654   7
   7  -3  -1 1.21291 1.52207   7
   7  -3  -1 0.37284 1.62542   4
   7  -3  -1 2.61651 1.99906   2
   7  -3  -1 -2.2708 1.66619   8
  -7   3   1 -0.9418 0.92829   5
  -7   3   1 -0.3536 0.67222   3
  -7   3   1 -0.7336 0.88764   7
   6  -3  -1 26.2490 4.44049   2
   6  -3  -1 30.0289 6.20729   8
   6  -3  -1 35.7674 4.74471   7
   6  -3  -1 32.0289 5.27880   4
  -6   3   1 25.7452 3.20421   5
  -6   3   1 31.4964 3.89456   3
  -6   3   1 26.3539 2.03959   6
  -6   3   1 30.8593 4.14472   7
   5  -3  -1 2.16010 0.59979   1
   5  -3  -1 2.95509 1.60122   7
   5  -3  -1 0.79119 1.44094   2
   5  -3  -1 1.00968 1.68708   8
   5  -3  -1 1.86395 1.76328   4
  -5   3   1 0.01956 0.74064   7
  -5   3   1 1.15346 0.62623   6
  -5   3   1 1.74954 1.10655   5
  -5   3   1 1.19444 1.10697   3
   4  -3  -1 26.3988 4.26734   4
   4  -3  -1 29.5149 1.67025   1
   4  -3  -1 26.6627 3.53910   7
   4  -3  -1 26.2696 4.88022   8
   4  -3  -1 28.8566 3.87803   2
  -4   3   1 32.2939 2.91262   7
  -4   3   1 30.2429 2.50767   5
  -4   3   1 28.2603 1.40824   6
  -4   3   1 27.8711 3.21022   3
   3  -3  -1 62.7051 2.71572   1
   3  -3  -1 56.3510 4.10355   2
   3  -3  -1 64.4330 1.86990   6
   3  -3  -1 56.3883 3.92340   7
   3  -3  -1 63.4939 5.52422   8
   3  -3  -1 59.9416 5.03599   4
  -3   3   1 63.2516 1.91135   6
  -3   3   1 67.7371 3.87566   3
  -3   3   1 69.4362 3.91792   7
  -3   3   1 63.0706 3.31174   5
   2  -3  -1 485.963 10.8812   6
   2  -3  -1 464.724 14.1055   2
   2  -3  -1 473.507 12.3932   1
   2  -3  -1 484.320 15.9988   4
   2  -3  -1 481.922 16.3386   8
  -2   3   1 491.325 12.8614   5
  -2   3   1 481.383 13.7465   3
  -2   3   1 483.315 13.5790   7
  -2   3   1 485.056 10.9420   6
   1  -3  -1 -0.1585 0.70777   2
   1  -3  -1 1.37923 1.21063   1
   1  -3  -1 -0.6247 2.18304   4
   1  -3  -1 -2.8261 1.23038   8
   1  -3  -1 -0.0662 0.29407   6
  -1   3   1 0.54022 0.57836   7
  -1   3   1 0.73500 0.89852   3
  -1   3   1 0.23874 0.31855   6
  -1   3   1 0.22858 0.61901   5
   0  -3  -1 532.634 13.9428   1
   0  -3  -1 512.493 16.2555   4
   0  -3  -1 520.641 12.7129   6
   0  -3  -1 526.373 15.2418   8
   0  -3  -1 526.356 13.4484   2
   0   3   1 542.039 14.3530   3
   0   3   1 540.863 14.1784   7
   0   3   1 533.854 12.9019   6
   0   3   1 514.530 13.3191   5
   0   3   1 520.886 13.1351   2
  -1  -3  -1 111.910 3.89870   6
  -1  -3  -1 111.812 6.27214   4
  -1  -3  -1 106.345 4.44552   8
  -1  -3  -1 107.678 4.69324   1
   1   3   1 108.453 4.00813   6
   1   3   1 114.863 3.69929   2
   1   3   1 113.781 4.72213   3
   1   3   1 123.203 4.88708   7
   1   3   1 115.535 4.21633   5
  -2  -3  -1 343.796 10.4490   1
  -2  -3  -1 368.371 9.90298   6
  -2  -3  -1 353.960 8.63219   8
  -2  -3  -1 359.650 11.7952   4
   2   3   1 358.068 10.0933   6
   2   3   1 363.477 10.7220   3
   2   3   1 346.377 8.56800   8
   2   3   1 367.697 10.3439   5
   2   3   1 355.092 10.7871   7
   2   3   1 353.460 9.58907   2
  -3  -3  -1 2.55418 1.34388   1
  -3  -3  -1 0.05758 0.65094   6
  -3  -3  -1 0.55005 1.56270   4
   3   3   1 0.11574 0.66090   6
   3   3   1 0.61545 0.96852   2
   3   3   1 0.40276 0.71583   5
   3   3   1 -0.4552 0.77546   7
   3   3   1 -0.6234 0.42736   3
  -4  -3  -1 1475.13 35.9735   4
  -4  -3  -1 1464.81 35.9704   5
  -4  -3  -1 1475.12 35.5930   6
  -4  -3  -1 1465.06 35.9762   1
   4   3   1 1479.53 34.0742   8
   4   3   1 1546.95 37.3347   7
   4   3   1 1414.70 36.8142   3
   4   3   1 1464.96 35.9138   2
   4   3   1 1507.86 36.5016   5
  -5  -3  -1 85.3865 4.78479   1
  -5  -3  -1 90.1675 4.62606   4
  -5  -3  -1 81.2665 4.36755   6
  -5  -3  -1 87.0302 4.68262   5
   5   3   1 93.5293 4.99461   2
   5   3   1 93.4961 5.63237   7
   5   3   1 88.3296 4.19822   8
   5   3   1 86.2257 5.22674   3
   5   3   1 83.7996 4.83193   5
  -6  -3  -1 37.4425 3.69008   6
  -6  -3  -1 33.6759 2.95244   4
  -6  -3  -1 28.3198 3.41389   5
  -6  -3  -1 35.3473 3.24416   1
   6   3   1 32.2199 4.24412   7
   6   3   1 29.1867 3.72432   5
   6   3   1 31.5948 4.07837   3
   6   3   1 33.7661 4.05225   2
   6   3   1 29.5705 2.85703   8
  -7  -3  -1 1.36816 1.96346   1
  -7  -3  -1 1.19750 1.18090   5
  -7  -3  -1 1.03160 1.64906   4
  -7  -3  -1 2.85828 1.58002   6
   7   3   1 1.48273 1.34585   8
   7   3   1 0.54731 1.42951   2
   7   3   1 1.68395 1.53123   7
   7   3   1 0.05488 0.96603   5
   7   3   1 3.10170 1.54903   3
  -8  -3  -1 2.38575 1.47768   5
  -8  -3  -1 5.00878 2.49672   1
  -8  -3  -1 8.46475 2.19004   6
   8   3   1 3.48575 1.85809   2
   8   3   1 1.49938 1.36658   3
   8   3   1 2.02070 1.77151   8
   8   3   1 4.77259 2.26787   7
   8   3   1 3.36817 1.78686   5
  -9  -3  -1 0.64370 2.30361   1
  -9  -3  -1 1.33637 1.37435   5
  -9  -3  -1 3.52285 1.85681   3
  -9  -3  -1 1.34719 1.85400   6
   9   3   1 3.73075 2.09701   5
   9   3   1 4.96859 2.29703   3
   9   3   1 3.54522 2.06023   2
   9   3   1 1.20094 1.89727   7
 -10  -3  -1 42.7897 5.37873   5
 -10  -3  -1 49.6012 5.49802   6
 -10  -3  -1 49.1024 6.38619   3
  10   3   1 47.2443 6.50067   3
  10   3   1 43.9609 6.69564   7
  10   3   1 35.8458 5.70506   2
 -11  -3  -1 2.49345 2.02325   3
 -11  -3  -1 -0.5315 2.13792   6
 -11  -3  -1 3.56908 2.25181   5
  11   3   1 1.34600 2.06166   7
  11   3   1 1.24276 1.87493   2
  11   3   1 0.13132 1.90545   3
 -12  -3  -1 61.7389 7.17632   5
 -12  -3  -1 47.6272 5.93965   6
 -12  -3  -1 67.2373 8.00493   3
  12   3   1 49.0863 7.52801   2
  12   3   1 64.2634 8.96315   7
  12   3   1 45.6775 7.25900   3
 -13  -3  -1 12.9799 4.19499   6
 -13  -3  -1 13.2480 4.01294   5
 -13  -3  -1 18.1358 4.74253   3
  13   3   1 23.3043 5.67242   2
  13   3   1 24.1291 6.15570   3
  13   3   1 25.3158 6.20187   7
  12  -4  -1 34.4213 7.37491   7
  12  -4  -1 39.8361 7.85747   2
 -12   4   1 37.3359 6.72113   3
 -12   4   1 26.9563 5.90830   5
 -12   4   1 42.0591 6.93748   7
  11  -4  -1 -2.6996 2.30978   7
  11  -4  -1 14.2405 4.43336   8
  11  -4  -1 -2.8468 2.35498   2
 -11   4   1 -0.5217 1.83812   7
 -11   4   1 -1.1602 2.23803   5
 -11   4   1 1.37940 2.45491   3
  10  -4  -1 121.235 9.97749   7
  10  -4  -1 129.395 10.5121   2
  10  -4  -1 145.902 13.2459   8
 -10   4   1 132.794 9.14361   3
 -10   4   1 137.003 9.52381   7
 -10   4   1 120.881 8.01612   5
   9  -4  -1 1.05796 2.24370   2
   9  -4  -1 7.35443 3.91201   8
   9  -4  -1 5.08145 2.73344   7
  -9   4   1 0.85883 1.67333   7
  -9   4   1 5.05827 2.44103   5
  -9   4   1 4.21550 2.31837   3
   8  -4  -1 133.446 9.13964   7
   8  -4  -1 124.369 11.2482   8
   8  -4  -1 126.260 9.40007   4
   8  -4  -1 122.882 9.23181   2
  -8   4   1 121.392 7.06810   5
  -8   4   1 123.317 7.83095   3
  -8   4   1 119.779 8.01494   7
   7  -4  -1 -0.2668 1.75111   2
   7  -4  -1 0.02204 1.28876   4
   7  -4  -1 -1.6984 1.06135   7
   7  -4  -1 -1.5878 2.21434   8
  -7   4   1 -0.4039 1.38274   5
  -7   4   1 0.20872 1.25129   3
  -7   4   1 -0.4224 0.65988   7
   6  -4  -1 47.9360 6.99839   4
   6  -4  -1 36.4467 4.97523   7
   6  -4  -1 36.5413 5.36433   2
   6  -4  -1 39.8298 7.39074   8
  -6   4   1 38.4175 4.67897   7
  -6   4   1 43.0543 4.85320   3
  -6   4   1 38.4538 3.91194   5
   5  -4  -1 0.04898 1.61479   4
   5  -4  -1 0.75970 0.62914   1
   5  -4  -1 0.73123 1.17028   2
   5  -4  -1 2.21298 2.49370   8
   5  -4  -1 -0.3477 1.22817   7
  -5   4   1 0.18373 0.92284   5
  -5   4   1 1.34879 0.36723   6
  -5   4   1 0.40568 1.00924   3
  -5   4   1 1.94139 1.32305   7
   4  -4  -1 2.14425 1.52740   2
   4  -4  -1 5.46986 2.57355   4
   4  -4  -1 5.32154 1.75456   7
   4  -4  -1 6.93937 3.13348   8
   4  -4  -1 6.30727 1.18171   1
  -4   4   1 4.44298 1.44038   3
  -4   4   1 6.32085 1.70081   7
  -4   4   1 6.08756 1.56189   5
   3  -4  -1 0.62894 2.05348   4
   3  -4  -1 0.26821 0.95803   2
   3  -4  -1 0.93442 0.78809   1
   3  -4  -1 1.46848 1.76524   8
  -3   4   1 1.41662 0.99184   7
  -3   4   1 0.63486 0.93629   5
  -3   4   1 2.19723 1.17938   3
   2  -4  -1 130.122 6.11789   2
   2  -4  -1 132.676 7.96682   4
   2  -4  -1 134.881 3.30451   6
   2  -4  -1 135.872 3.37375   6
   2  -4  -1 128.317 7.74055   8
   2  -4  -1 122.344 5.13972   1
  -2   4   1 135.899 5.92169   7
  -2   4   1 141.967 6.20273   3
  -2   4   1 124.701 5.01421   5
   1  -4  -1 16.3796 2.28719   1
   1  -4  -1 13.8816 0.96912   6
   1  -4  -1 12.3894 2.81772   8
   1  -4  -1 11.9859 3.41768   4
   1  -4  -1 13.8407 2.06293   2
  -1   4   1 11.1320 1.65485   2
  -1   4   1 12.4054 1.61874   5
  -1   4   1 13.5265 2.23867   3
  -1   4   1 14.6540 2.19947   7
   0  -4  -1 427.448 10.6934   6
   0  -4  -1 412.011 11.6659   2
   0  -4  -1 408.404 12.2003   1
   0  -4  -1 406.996 13.4098   8
   0  -4  -1 416.389 14.9764   4
   0   4   1 394.507 12.4148   3
   0   4   1 412.500 11.2875   2
   0   4   1 415.640 10.8374   6
   0   4   1 438.283 12.7380   7
   0   4   1 434.915 11.4351   5
  -1  -4  -1 26.8986 2.42338   8
  -1  -4  -1 34.7630 3.51563   1
  -1  -4  -1 26.7326 1.84340   6
  -1  -4  -1 30.8187 4.62082   4
   1   4   1 29.0423 3.17275   7
   1   4   1 26.6937 1.96018   6
   1   4   1 28.9208 1.88997   2
   1   4   1 30.6149 2.19885   5
   1   4   1 27.6487 2.96369   3
  -2  -4  -1 308.909 9.09441   6
  -2  -4  -1 305.330 8.55770   8
  -2  -4  -1 312.595 10.2069   1
  -2  -4  -1 312.296 11.8215   4
   2   4   1 309.711 9.55756   5
   2   4   1 299.450 10.1852   7
   2   4   1 294.247 10.0137   3
   2   4   1 311.005 8.94605   2
  -3  -4  -1 75.3119 3.81742   6
  -3  -4  -1 70.2846 4.28123   1
  -3  -4  -1 74.7814 5.45820   4
   3   4   1 75.1608 3.85723   2
   3   4   1 69.1934 3.94398   5
   3   4   1 66.9831 4.31257   7
   3   4   1 75.8480 4.43341   3
  -4  -4  -1 83.1693 5.58116   4
  -4  -4  -1 85.1642 4.95162   1
  -4  -4  -1 68.9973 3.94627   6
   4   4   1 79.0838 4.79752   3
   4   4   1 77.8841 4.90453   7
   4   4   1 83.7216 4.66586   5
   4   4   1 82.3976 4.40352   2
  -5  -4  -1 2.85257 1.23493   5
  -5  -4  -1 0.40601 0.50342   8
  -5  -4  -1 -0.0159 2.01698   4
  -5  -4  -1 2.81580 1.31621   6
  -5  -4  -1 -0.3192 1.44102   1
   5   4   1 0.86958 0.97173   5
   5   4   1 1.66954 0.45626   8
   5   4   1 1.61667 1.36407   2
   5   4   1 -1.6155 0.79859   7
   5   4   1 0.42535 1.04723   3
  -6  -4  -1 19.5272 2.78600   6
  -6  -4  -1 19.2063 3.36705   4
  -6  -4  -1 18.8494 3.16229   1
  -6  -4  -1 15.3920 2.64348   5
   6   4   1 15.1357 3.13842   7
   6   4   1 14.7794 2.76129   5
   6   4   1 15.8315 1.67643   8
   6   4   1 22.9857 3.39076   2
   6   4   1 20.4122 3.37248   3
  -7  -4  -1 12.9810 4.10911   4
  -7  -4  -1 9.90359 3.05774   1
  -7  -4  -1 7.88041 2.02107   5
  -7  -4  -1 9.85884 2.31794   6
   7   4   1 11.9402 2.98829   7
   7   4   1 12.1628 2.98884   3
   7   4   1 7.78129 2.44083   2
   7   4   1 9.66403 2.42856   5
  -8  -4  -1 14.4484 3.55352   1
  -8  -4  -1 14.0530 2.88954   6
  -8  -4  -1 11.1120 2.63640   5
   8   4   1 11.7159 3.02135   3
   8   4   1 20.2415 3.93910   2
   8   4   1 13.4120 3.01904   5
   8   4   1 8.48498 2.90042   7
  -9  -4  -1 2.39865 1.77954   6
  -9  -4  -1 1.25456 2.26832   1
  -9  -4  -1 0.47229 1.09667   5
   9   4   1 1.57679 1.44197   2
   9   4   1 0.42411 1.66718   3
   9   4   1 2.13434 2.18410   7
   9   4   1 0.51928 1.74020   5
 -10  -4  -1 10.0593 2.94798   5
 -10  -4  -1 5.55927 2.56324   6
  10   4   1 4.60218 2.74293   7
  10   4   1 7.15875 2.94578   3
  10   4   1 11.0113 3.12445   2
 -11  -4  -1 16.4182 4.14835   3
 -11  -4  -1 9.64613 3.18440   5
 -11  -4  -1 14.0002 3.63606   6
  11   4   1 9.57711 3.55794   3
  11   4   1 11.3788 3.38146   2
  11   4   1 18.9357 4.90778   7
 -12  -4  -1 100.042 7.77826   6
 -12  -4  -1 121.879 9.20614   3
 -12  -4  -1 112.058 8.40052   5
  12   4   1 130.418 10.0465   2
  12   4   1 122.000 10.5390   7
  12   4   1 105.302 9.34680   3
 -13  -4  -1 16.8143 4.41906   5
 -13  -4  -1 10.0660 4.27790   6
 -13  -4  -1 7.78675 3.61336   3
  13   4   1 13.1123 4.80992   7
  13   4   1 15.1304 4.52344   2
  13   4   1 10.9873 4.32599   3
  12  -5  -1 -1.1442 3.64837   7
  12  -5  -1 2.04538 4.27219   2
 -12   5   1 3.62345 3.26077   3
 -12   5   1 -1.0686 2.25688   7
  11  -5  -1 37.3886 8.67014   8
  11  -5  -1 7.72860 4.20036   7
  11  -5  -1 8.93627 3.77070   2
 -11   5   1 12.6565 3.99927   7
 -11   5   1 18.9784 4.77209   3
  10  -5  -1 -0.8089 2.44972   2
  10  -5  -1 -1.7796 2.03468   7
 -10   5   1 1.01295 2.14440   3
 -10   5   1 0.67916 2.32455   5
 -10   5   1 -1.7833 1.49714   7
   9  -5  -1 4.02263 3.71610   8
   9  -5  -1 2.95333 2.85649   2
   9  -5  -1 4.51580 2.59721   4
   9  -5  -1 0.11819 1.44773   7
  -9   5   1 4.36774 2.21378   3
  -9   5   1 5.37099 2.64994   5
  -9   5   1 3.20741 1.93264   7
   8  -5  -1 19.1340 4.92860   4
   8  -5  -1 22.9241 5.03026   2
   8  -5  -1 16.0570 4.20959   7
   8  -5  -1 25.5125 6.84333   8
  -8   5   1 21.4729 4.22132   7
  -8   5   1 21.1705 3.75454   5
  -8   5   1 25.8860 4.49936   3
   7  -5  -1 8.74329 3.02825   7
   7  -5  -1 2.83541 2.20864   2
   7  -5  -1 7.67831 3.06020   4
   7  -5  -1 10.9379 4.52768   8
  -7   5   1 4.54849 2.10785   7
  -7   5   1 7.39691 2.15894   5
  -7   5   1 6.73508 2.45039   3
   6  -5  -1 36.4279 5.58866   2
   6  -5  -1 27.9104 6.83161   8
   6  -5  -1 32.6828 5.00190   7
   6  -5  -1 29.1420 6.04037   4
  -6   5   1 32.3176 4.58018   7
  -6   5   1 30.7829 3.80000   5
  -6   5   1 28.5494 4.34265   3
   5  -5  -1 3.30059 1.84113   2
   5  -5  -1 0.53909 2.09579   8
   5  -5  -1 3.34179 1.10277   1
   5  -5  -1 1.34641 2.31298   4
  -5   5   1 1.86273 1.54772   3
  -5   5   1 3.76613 1.46583   5
  -5   5   1 3.21845 1.56823   7
   4  -5  -1 0.88213 2.33847   8
   4  -5  -1 1.03219 0.86015   1
   4  -5  -1 0.17747 1.19378   2
   4  -5  -1 1.42288 2.38863   4
  -4   5   1 2.54608 1.33628   7
  -4   5   1 3.58486 1.67385   3
  -4   5   1 0.79596 0.87928   5
   3  -5  -1 -0.2213 1.04443   2
   3  -5  -1 -0.5832 2.00080   4
   3  -5  -1 -0.6602 0.85710   1
   3  -5  -1 -2.0125 1.32051   8
  -3   5   1 -0.2763 0.75982   7
  -3   5   1 -0.8741 0.49232   3
  -3   5   1 0.70676 0.88209   5
   2  -5  -1 14.6952 3.64601   8
   2  -5  -1 16.1820 0.91898   6
   2  -5  -1 19.2465 2.64778   1
   2  -5  -1 14.9685 2.60403   2
   2  -5  -1 14.4604 4.05501   4
  -2   5   1 19.3474 3.00517   3
  -2   5   1 15.8809 2.58708   7
  -2   5   1 15.5608 2.04455   5
  -2   5   1 16.2697 2.42332   2
   1  -5  -1 -2.0026 2.44262   4
   1  -5  -1 -0.3805 1.54887   8
   1  -5  -1 -0.0565 0.75650   2
   1  -5  -1 1.24956 0.56660   6
   1  -5  -1 0.80994 1.57472   1
  -1   5   1 0.60086 0.95735   7
  -1   5   1 1.05251 0.78067   2
  -1   5   1 0.90549 1.19490   3
  -1   5   1 0.41167 0.67658   5
   0  -5  -1 53.3928 2.63609   6
   0  -5  -1 62.8640 4.75711   8
   0  -5  -1 59.9803 4.17820   1
   0  -5  -1 54.4469 5.66097   4
   0   5   1 59.6524 3.20317   5
   0   5   1 62.8503 4.16010   3
   0   5   1 55.2002 3.12837   2
   0   5   1 64.7813 4.26431   7
  -1  -5  -1 6.74260 1.92966   8
  -1  -5  -1 5.59996 1.18874   6
  -1  -5  -1 7.09146 3.39853   4
  -1  -5  -1 7.59530 2.16886   1
   1   5   1 6.70195 1.33657   2
   1   5   1 5.83001 1.40206   5
   1   5   1 5.44288 1.56791   3
   1   5   1 6.77237 1.88861   7
  -2  -5  -1 2.44660 1.08829   8
  -2  -5  -1 0.32753 1.83424   1
  -2  -5  -1 1.08322 2.46867   4
  -2  -5  -1 1.24670 0.94158   6
   2   5   1 0.90157 0.85672   5
   2   5   1 2.84442 1.19045   2
   2   5   1 0.13066 0.92142   3
   2   5   1 1.48625 1.23964   7
  -3  -5  -1 82.8558 6.22063   4
  -3  -5  -1 99.9131 4.64216   6
  -3  -5  -1 90.1875 5.56814   1
   3   5   1 86.5819 4.49666   2
   3   5   1 88.1068 5.46941   7
   3   5   1 85.5156 5.04664   3
   3   5   1 99.6016 4.96845   5
  -4  -5  -1 25.5724 4.53509   4
  -4  -5  -1 32.6711 4.07980   1
  -4  -5  -1 25.9416 2.95086   6
   4   5   1 30.9370 3.67753   5
   4   5   1 28.1370 3.67102   3
   4   5   1 30.1336 3.29848   2
   4   5   1 34.7881 4.20673   7
  -5  -5  -1 26.6909 3.22641   6
  -5  -5  -1 30.4933 3.50776   5
  -5  -5  -1 33.5106 4.85924   4
  -5  -5  -1 35.3439 4.49661   1
   5   5   1 26.2696 3.46534   5
   5   5   1 32.2963 3.11627   2
   5   5   1 37.1089 4.49141   7
   5   5   1 28.7117 3.96442   3
  -6  -5  -1 13.7731 2.65410   5
  -6  -5  -1 13.6053 2.57386   6
  -6  -5  -1 15.5994 3.80354   4
  -6  -5  -1 10.7423 3.17409   1
   6   5   1 15.0348 2.84946   2
   6   5   1 15.6461 2.89200   5
   6   5   1 14.3698 3.31692   7
   6   5   1 15.7056 3.06333   3
  -7  -5  -1 113.900 7.27248   1
  -7  -5  -1 99.8653 6.08438   5
  -7  -5  -1 93.4666 5.81634   6
   7   5   1 106.922 6.47333   2
   7   5   1 89.8871 6.96596   7
   7   5   1 99.5558 6.46019   5
   7   5   1 100.799 6.87226   3
  -8  -5  -1 0.31225 1.06778   5
  -8  -5  -1 2.79781 2.60371   1
  -8  -5  -1 2.60589 1.85509   6
   8   5   1 3.61826 2.16605   3
   8   5   1 2.18529 1.65107   2
   8   5   1 1.54978 1.49018   7
   8   5   1 3.08486 1.58231   5
  -9  -5  -1 0.76483 1.51484   5
  -9  -5  -1 0.72756 2.59336   1
  -9  -5  -1 -1.5094 1.55536   6
   9   5   1 4.25795 2.34609   3
   9   5   1 1.70511 1.67739   7
   9   5   1 -0.1157 1.41703   5
   9   5   1 3.29629 1.95932   2
 -10  -5  -1 -2.6500 4.70121   1
 -10  -5  -1 3.45000 2.40063   6
 -10  -5  -1 0.03878 1.47198   5
  10   5   1 3.79645 1.92522   2
  10   5   1 2.44653 2.06177   3
  10   5   1 1.84722 2.16414   5
  10   5   1 4.47967 2.66619   7
 -11  -5  -1 1.87319 2.51160   6
 -11  -5  -1 1.73056 1.77451   5
 -11  -5  -1 0.82281 1.54715   3
  11   5   1 1.49472 1.89615   3
  11   5   1 3.57366 1.87848   2
  11   5   1 1.74968 2.51876   7
 -12  -5  -1 29.2297 5.53557   5
 -12  -5  -1 35.4678 5.56526   6
 -12  -5  -1 41.2070 6.70744   3
  12   5   1 34.3842 6.71618   2
  12   5   1 34.8415 7.04800   7
  12   5   1 32.4707 6.19327   3
 -13  -5  -1 -2.0727 2.91549   6
 -13  -5  -1 1.50514 2.70569   3
 -13  -5  -1 0.60008 2.51805   5
  13   5   1 2.97515 3.27139   7
  13   5   1 -1.8278 2.84867   3
  11  -6  -1 22.2408 5.75763   8
  11  -6  -1 5.79127 4.37652   2
 -11   6   1 3.27462 2.52579   7
 -11   6   1 6.29677 3.72745   3
  10  -6  -1 44.3736 7.98366   2
  10  -6  -1 74.4337 13.1365   8
 -10   6   1 58.9182 7.96726   3
 -10   6   1 62.3489 7.95500   7
   9  -6  -1 5.84697 3.64285   8
   9  -6  -1 0.40988 2.40567   2
   9  -6  -1 4.97698 2.14906   4
  -9   6   1 -0.6514 1.79813   7
  -9   6   1 0.96545 2.24535   3
   8  -6  -1 17.0866 5.85718   8
   8  -6  -1 25.6915 6.14350   4
   8  -6  -1 12.5528 4.26322   2
  -8   6   1 9.77284 3.20345   3
  -8   6   1 15.4684 3.67100   7
  -8   6   1 11.8685 3.11484   5
   7  -6  -1 21.8546 5.42726   4
   7  -6  -1 15.0788 5.48917   8
   7  -6  -1 19.0180 4.58098   2
  -7   6   1 19.7763 3.48667   5
  -7   6   1 17.1154 3.71147   7
  -7   6   1 17.3772 3.82738   3
   6  -6  -1 14.1975 4.92237   8
   6  -6  -1 11.2009 4.34321   4
   6  -6  -1 12.4147 3.48404   2
  -6   6   1 12.7241 3.10429   7
  -6   6   1 10.1731 2.44296   5
  -6   6   1 11.8768 3.09791   3
   5  -6  -1 18.9502 5.71250   8
   5  -6  -1 20.7655 2.68290   1
   5  -6  -1 18.0928 3.84838   2
   5  -6  -1 17.1555 4.97245   4
  -5   6   1 16.0900 3.29513   3
  -5   6   1 27.7791 4.21382   7
  -5   6   1 22.4730 3.14586   5
   4  -6  -1 165.984 6.80346   1
   4  -6  -1 144.238 10.9383   8
   4  -6  -1 154.731 10.6961   4
   4  -6  -1 148.292 8.52158   2
  -4   6   1 157.861 8.17000   7
  -4   6   1 169.929 6.94161   5
  -4   6   1 148.451 8.03286   3
   3  -6  -1 8.54392 2.40820   2
   3  -6  -1 6.36925 3.69712   4
   3  -6  -1 5.85053 3.04067   8
   3  -6  -1 7.23664 2.12256   1
  -3   6   1 6.43326 1.79207   2
  -3   6   1 11.5030 2.58914   7
  -3   6   1 9.62795 2.54084   3
  -3   6   1 8.74333 1.70860   5
   2  -6  -1 44.9583 5.29805   8
   2  -6  -1 48.0949 1.93459   6
   2  -6  -1 45.3895 3.89655   2
   2  -6  -1 50.7717 6.14489   4
   2  -6  -1 51.3049 3.92214   1
  -2   6   1 48.3667 4.20773   7
  -2   6   1 50.0235 3.68186   2
  -2   6   1 49.0538 5.16642   3
  -2   6   1 53.1038 3.24053   5
   1  -6  -1 60.3249 5.57587   8
   1  -6  -1 65.9090 6.64234   4
   1  -6  -1 61.0989 4.44781   1
   1  -6  -1 59.1307 4.14561   2
   1  -6  -1 59.1639 2.63548   6
  -1   6   1 56.4550 3.31587   5
  -1   6   1 60.8412 4.48002   7
  -1   6   1 61.3020 4.45627   3
  -1   6   1 60.2224 3.77155   2
   0  -6  -1 6.83324 2.38315   1
   0  -6  -1 3.98113 2.08236   8
   0  -6  -1 6.43330 1.22828   6
   0  -6  -1 4.58083 3.31243   4
   0   6   1 6.44834 1.42383   2
   0   6   1 5.71089 1.38318   5
   0   6   1 4.54257 1.69763   7
   0   6   1 5.79677 1.83238   3
  -1  -6  -1 3.02255 1.94351   1
  -1  -6  -1 0.46751 2.64765   4
  -1  -6  -1 3.60527 1.13752   6
  -1  -6  -1 1.65627 1.44165   8
   1   6   1 2.03013 1.32279   3
   1   6   1 3.65280 1.18168   5
   1   6   1 3.60945 1.56352   7
   1   6   1 3.33014 1.22628   2
  -2  -6  -1 1.50848 1.03819   6
  -2  -6  -1 4.66824 2.42606   1
  -2  -6  -1 1.96488 1.22137   8
  -2  -6  -1 -1.0185 2.57328   4
   2   6   1 1.74009 1.26981   3
   2   6   1 3.63464 1.35539   2
   2   6   1 1.55521 0.98693   5
   2   6   1 2.63416 1.71846   7
  -3  -6  -1 2.90860 2.35274   1
  -3  -6  -1 1.68340 0.81477   8
  -3  -6  -1 1.13097 0.86289   6
  -3  -6  -1 3.90948 2.95571   4
   3   6   1 1.57839 1.10096   5
   3   6   1 2.12862 1.59674   2
   3   6   1 -0.8467 1.21199   7
   3   6   1 0.14302 1.01408   3
  -4  -6  -1 32.4958 3.48247   6
  -4  -6  -1 33.0491 5.72057   4
  -4  -6  -1 30.1712 4.53095   1
   4   6   1 35.0166 4.35853   3
   4   6   1 26.8166 3.99803   7
   4   6   1 30.0494 3.61149   2
   4   6   1 27.4943 3.49866   5
  -5  -6  -1 21.3151 3.17684   5
  -5  -6  -1 26.4919 5.10418   4
  -5  -6  -1 25.8512 4.63233   1
  -5  -6  -1 25.5486 3.37428   6
   5   6   1 19.5874 3.51409   3
   5   6   1 22.8876 3.89513   7
   5   6   1 33.7620 4.02293   2
   5   6   1 23.0043 3.47263   5
  -6  -6  -1 100.797 6.09977   5
  -6  -6  -1 108.574 7.30890   1
  -6  -6  -1 106.472 7.24383   4
  -6  -6  -1 102.738 5.98086   6
   6   6   1 102.481 6.91020   3
   6   6   1 95.3737 5.96094   2
   6   6   1 92.0297 6.82587   7
   6   6   1 122.624 6.95409   5
  -7  -6  -1 25.2315 4.70004   1
  -7  -6  -1 28.6688 4.04419   6
  -7  -6  -1 19.0594 3.35792   5
   7   6   1 32.2654 4.25454   2
   7   6   1 24.0923 4.03207   5
   7   6   1 20.8706 3.90687   3
   7   6   1 16.2388 3.57584   7
  -8  -6  -1 80.3051 5.96605   5
  -8  -6  -1 69.5559 6.43009   1
  -8  -6  -1 69.4701 5.51932   6
   8   6   1 81.7671 5.96428   2
   8   6   1 67.6117 5.80089   5
   8   6   1 72.3982 7.98470   3
   8   6   1 73.4252 8.13128   7
  -9  -6  -1 11.6420 3.18748   6
  -9  -6  -1 6.38083 2.49964   5
  -9  -6  -1 12.2803 4.14498   1
   9   6   1 15.7706 3.44262   2
   9   6   1 9.14325 3.11720   7
   9   6   1 5.81455 2.76410   3
   9   6   1 13.1787 3.39524   5
 -10  -6  -1 27.7262 5.32310   1
 -10  -6  -1 19.5475 4.23590   6
 -10  -6  -1 24.7832 4.35957   5
  10   6   1 25.2325 4.61063   5
  10   6   1 27.9865 4.83633   2
  10   6   1 32.5832 5.72792   3
  10   6   1 31.7953 5.87621   7
 -11  -6  -1 0.82904 2.11260   5
 -11  -6  -1 0.74690 2.62619   6
  11   6   1 2.75414 2.59732   3
  11   6   1 1.38736 1.93392   7
 -12  -6  -1 5.42957 3.53258   6
 -12  -6  -1 5.40476 2.75068   5
 -12  -6  -1 4.77962 2.74953   3
  12   6   1 7.59206 3.91863   3
  12   6   1 3.81867 3.19707   7
 -13  -6  -1 5.90504 3.62199   3
 -13  -6  -1 5.49079 4.09941   6
 -13  -6  -1 8.08062 3.79011   5
  13   6   1 13.4345 5.34727   3
  13   6   1 9.31869 4.05022   7
  11  -7  -1 10.6889 5.20905   2
  11  -7  -1 29.6153 7.90478   8
 -11   7   1 11.7903 4.27041   7
 -11   7   1 4.37848 3.82344   3
  10  -7  -1 24.9936 7.29486   8
  10  -7  -1 16.5444 5.54622   2
 -10   7   1 24.2136 5.30298   7
 -10   7   1 25.5196 5.73632   3
   9  -7  -1 1.49614 2.93245   2
   9  -7  -1 6.04237 3.07055   8
  -9   7   1 0.68991 2.15012   7
  -9   7   1 -0.3444 2.35694   3
   8  -7  -1 15.4158 4.64563   2
   8  -7  -1 16.7777 6.23148   8
   8  -7  -1 30.2592 6.94674   4
  -8   7   1 22.3753 4.70912   7
  -8   7   1 19.5077 4.64910   3
   7  -7  -1 7.22379 3.05379   2
   7  -7  -1 9.16122 4.26490   8
   7  -7  -1 12.7371 4.09835   4
  -7   7   1 6.59777 2.53284   7
  -7   7   1 6.82580 2.63013   3
   6  -7  -1 0.30027 2.71154   8
   6  -7  -1 5.85370 3.02972   4
   6  -7  -1 -1.0787 1.55869   2
  -6   7   1 -0.6958 1.17267   2
  -6   7   1 -0.9983 1.41434   5
  -6   7   1 0.86630 1.57055   7
  -6   7   1 -0.6854 1.71119   3
   5  -7  -1 24.9204 6.17964   4
   5  -7  -1 27.8435 6.79591   8
   5  -7  -1 19.5156 4.23237   2
  -5   7   1 28.3686 3.64941   5
  -5   7   1 27.3839 4.32210   2
  -5   7   1 18.8552 3.74168   7
  -5   7   1 30.7254 4.81650   3
   4  -7  -1 12.1303 4.69019   4
   4  -7  -1 17.3656 3.75675   2
   4  -7  -1 18.1497 3.00623   1
   4  -7  -1 11.3148 4.50178   8
  -4   7   1 12.9412 3.05085   7
  -4   7   1 18.3053 3.73067   3
  -4   7   1 13.5867 2.39980   5
  -4   7   1 15.3838 3.08666   2
   3  -7  -1 -0.8728 2.03479   8
   3  -7  -1 -2.6709 2.43592   4
   3  -7  -1 0.41507 1.75836   1
   3  -7  -1 1.00043 1.50626   2
  -3   7   1 0.25945 1.00490   5
  -3   7   1 3.61496 1.92457   3
  -3   7   1 1.06860 1.52779   7
  -3   7   1 1.61718 1.27058   2
   2  -7  -1 627.005 19.1344   1
   2  -7  -1 612.730 24.5534   4
   2  -7  -1 615.240 15.1827   6
   2  -7  -1 617.575 19.7924   2
   2  -7  -1 628.126 23.7608   8
  -2   7   1 668.039 17.6274   5
  -2   7   1 624.940 20.3839   3
  -2   7   1 639.724 20.6439   7
  -2   7   1 666.521 19.1452   2
   1  -7  -1 1.56802 1.23936   2
   1  -7  -1 1.50768 1.87212   8
   1  -7  -1 -1.7491 2.80017   4
   1  -7  -1 1.96126 2.14176   1
   1  -7  -1 0.81475 0.80884   6
  -1   7   1 1.11270 1.23508   7
  -1   7   1 1.02221 0.87353   5
  -1   7   1 1.95835 1.15760   2
  -1   7   1 1.66580 1.31871   3
   0  -7  -1 100.572 7.19360   8
   0  -7  -1 100.003 4.31174   6
   0  -7  -1 102.638 8.69108   4
   0  -7  -1 95.3293 6.35860   1
   0   7   1 103.777 5.25755   2
   0   7   1 92.7608 6.32359   7
   0   7   1 104.139 4.95250   5
   0   7   1 104.563 6.36336   3
  -1  -7  -1 20.6052 3.82744   8
  -1  -7  -1 19.6487 3.87778   1
  -1  -7  -1 17.7864 4.94472   4
  -1  -7  -1 13.7842 1.98927   6
   1   7   1 15.1585 2.99945   3
   1   7   1 15.9920 3.20093   7
   1   7   1 16.1030 2.41563   5
   1   7   1 15.4918 2.45176   2
  -2  -7  -1 29.4737 5.91977   4
  -2  -7  -1 27.3491 4.62483   1
  -2  -7  -1 25.6266 3.64871   8
  -2  -7  -1 21.5560 2.68413   6
   2   7   1 24.2623 3.72157   3
   2   7   1 26.4782 4.18063   7
   2   7   1 22.9722 3.02218   2
   2   7   1 29.1474 3.40584   5
  -3  -7  -1 10.8801 3.46163   1
  -3  -7  -1 13.1130 4.43671   4
  -3  -7  -1 13.3552 2.15199   8
  -3  -7  -1 13.9262 2.41949   6
   3   7   1 11.1675 2.68756   3
   3   7   1 10.5319 2.19332   5
   3   7   1 12.1257 2.69953   2
   3   7   1 12.7294 3.18690   7
  -4  -7  -1 13.2592 4.54389   4
  -4  -7  -1 16.9967 3.87360   1
  -4  -7  -1 22.0027 3.10325   6
   4   7   1 19.1299 3.02172   5
   4   7   1 13.2196 2.92046   3
   4   7   1 21.9078 3.95254   7
   4   7   1 14.2692 2.95235   2
  -5  -7  -1 -1.8178 0.97741   6
  -5  -7  -1 -0.1485 3.13670   4
  -5  -7  -1 0.40412 0.97940   5
  -5  -7  -1 2.11687 3.11125   1
   5   7   1 0.29578 1.76284   7
   5   7   1 -1.2114 1.04754   3
   5   7   1 -0.8422 1.77454   2
   5   7   1 -0.3478 0.99572   5
  -6  -7  -1 35.2380 4.43279   6
  -6  -7  -1 30.3525 5.64604   4
  -6  -7  -1 31.4039 5.51285   1
  -6  -7  -1 27.4973 3.91302   5
   6   7   1 32.3688 4.26039   2
   6   7   1 23.0382 4.41160   7
   6   7   1 24.3323 4.23511   3
   6   7   1 27.0241 4.11726   5
  -7  -7  -1 79.9009 5.74900   5
  -7  -7  -1 72.0445 5.54501   6
  -7  -7  -1 70.6869 7.73455   1
   7   7   1 80.3053 6.14634   5
   7   7   1 71.4550 5.44840   2
   7   7   1 67.8594 6.04040   3
   7   7   1 67.4213 6.35470   7
  -8  -7  -1 1.36001 1.52646   5
  -8  -7  -1 -1.7159 2.60406   1
  -8  -7  -1 -0.1288 1.75380   6
   8   7   1 0.89125 1.57780   5
   8   7   1 2.28542 1.79505   2
   8   7   1 0.11031 1.46063   3
   8   7   1 -0.2137 1.59963   7
  -9  -7  -1 19.3570 5.10249   1
  -9  -7  -1 15.6262 3.84464   6
  -9  -7  -1 21.9149 4.12886   5
   9   7   1 20.4272 4.62173   3
   9   7   1 19.1500 4.57791   7
   9   7   1 18.3596 3.83702   5
 -10  -7  -1 30.9312 5.28018   5
 -10  -7  -1 21.3766 4.38905   6
 -10  -7  -1 13.9178 4.79744   1
  10   7   1 21.3875 4.52826   5
  10   7   1 18.4238 4.68427   3
  10   7   1 23.6015 5.41065   7
 -11  -7  -1 56.7708 7.05285   6
 -11  -7  -1 39.2505 6.02869   5
  11   7   1 48.9427 8.10254   7
  11   7   1 42.5536 6.88777   5
  11   7   1 48.3006 7.57197   3
 -12  -7  -1 -3.6706 2.90451   6
 -12  -7  -1 -0.7731 2.10110   5
  12   7   1 2.48396 2.90828   7
  12   7   1 -0.6270 2.77153   3
  10  -8  -1 17.5794 5.09523   8
  10  -8  -1 -0.4982 3.42343   2
 -10   8   1 -0.9207 3.37102   3
 -10   8   1 0.14323 2.47800   7
 -10   8   1 5.90459 3.51982   2
   9  -8  -1 7.46195 4.34870   2
   9  -8  -1 18.0305 6.26320   8
  -9   8   1 9.68000 3.55782   2
  -9   8   1 10.4747 4.42097   3
  -9   8   1 10.3259 3.58170   7
   8  -8  -1 10.8608 4.16153   2
   8  -8  -1 37.1515 7.06771   4
   8  -8  -1 21.6598 6.75325   8
  -8   8   1 14.0915 4.16941   7
  -8   8   1 7.03639 3.55629   3
  -8   8   1 13.6982 3.96352   2
   7  -8  -1 5.26422 2.45475   4
   7  -8  -1 3.00839 2.86114   8
   7  -8  -1 2.92488 2.82691   2
  -7   8   1 -1.3246 1.90922   3
  -7   8   1 2.53718 2.12583   2
  -7   8   1 -1.6315 1.48651   7
   6  -8  -1 102.823 8.50282   2
   6  -8  -1 112.537 11.4868   8
   6  -8  -1 110.621 10.5700   4
  -6   8   1 113.006 7.95584   2
  -6   8   1 107.159 8.12335   7
  -6   8   1 114.574 8.54178   3
   5  -8  -1 7.65020 3.76078   4
   5  -8  -1 3.51804 2.62301   2
   5  -8  -1 8.73563 4.34956   8
  -5   8   1 5.91254 2.18948   2
  -5   8   1 7.42818 2.82965   3
  -5   8   1 6.80654 2.72575   7
   4  -8  -1 55.4520 4.43867   1
   4  -8  -1 62.4613 5.86808   2
   4  -8  -1 62.9579 9.96454   8
   4  -8  -1 51.3301 9.05354   4
  -4   8   1 55.1612 4.92363   2
  -4   8   1 64.4678 7.03296   3
  -4   8   1 40.4531 5.63262   7
   3  -8  -1 1.31649 1.77263   2
   3  -8  -1 1.86169 3.22773   4
   3  -8  -1 -0.8465 2.24465   8
   3  -8  -1 2.86178 2.13810   1
  -3   8   1 1.40473 1.68324   7
  -3   8   1 2.70186 1.31550   5
  -3   8   1 1.22565 1.65948   3
  -3   8   1 1.39382 1.28411   2
   2  -8  -1 70.5645 8.41267   4
   2  -8  -1 71.4493 7.61226   8
   2  -8  -1 75.7057 5.67106   2
   2  -8  -1 74.3213 5.66097   1
  -2   8   1 73.3655 6.00038   3
  -2   8   1 75.6036 6.11197   7
  -2   8   1 72.8997 4.24699   5
  -2   8   1 78.1339 5.21506   2
   1  -8  -1 33.1767 7.18491   4
   1  -8  -1 37.6513 5.04131   1
   1  -8  -1 34.3319 2.47967   6
   1  -8  -1 39.7262 6.56138   8
  -1   8   1 39.5331 3.16365   5
  -1   8   1 34.2289 4.80988   3
  -1   8   1 36.8161 4.22264   2
  -1   8   1 38.4840 5.21969   7
   0  -8  -1 19.6642 4.55282   8
   0  -8  -1 15.6074 2.17132   6
   0  -8  -1 21.5126 5.93374   4
   0  -8  -1 21.4882 4.20939   1
   0   8   1 16.4999 3.45920   7
   0   8   1 21.0897 2.78532   5
   0   8   1 21.0905 3.05407   2
   0   8   1 18.5191 3.49049   3
  -1  -8  -1 0.36214 1.69598   8
  -1  -8  -1 1.30179 3.36483   4
  -1  -8  -1 0.94107 2.86437   1
  -1  -8  -1 0.77890 1.06696   6
   1   8   1 -0.3185 0.95736   2
   1   8   1 0.10379 0.80154   5
   1   8   1 0.50845 1.34080   7
   1   8   1 -0.0124 1.08068   3
  -2  -8  -1 164.798 7.04623   6
  -2  -8  -1 167.710 8.28059   8
  -2  -8  -1 154.783 11.0284   4
  -2  -8  -1 166.697 9.41312   1
   2   8   1 165.000 8.70235   3
   2   8   1 166.580 7.46306   5
   2   8   1 155.809 9.11965   7
   2   8   1 170.435 7.46123   2
  -3  -8  -1 17.3607 5.28759   4
  -3  -8  -1 16.3668 2.69000   6
  -3  -8  -1 17.2163 4.41425   1
   3   8   1 19.5028 3.62846   3
   3   8   1 17.4042 3.82299   7
   3   8   1 18.1491 3.04143   5
   3   8   1 10.1560 2.82748   2
  -4  -8  -1 69.8003 7.50024   4
  -4  -8  -1 62.7754 4.69910   6
  -4  -8  -1 79.0793 7.28104   1
   4   8   1 65.9948 6.13529   7
   4   8   1 61.7133 5.18353   2
   4   8   1 60.5841 5.44690   3
   4   8   1 72.2105 5.21003   5
  -5  -8  -1 38.5426 6.56417   4
  -5  -8  -1 28.0032 3.87132   6
  -5  -8  -1 41.1410 6.42968   1
  -5  -8  -1 42.8633 4.89896   5
   5   8   1 37.0203 5.25224   3
   5   8   1 26.6977 4.64442   7
   5   8   1 33.4211 4.57221   5
   5   8   1 36.1088 4.53104   2
  -6  -8  -1 8.83262 2.52599   5
  -6  -8  -1 17.1779 6.69865   4
  -6  -8  -1 1.49692 3.26480   1
  -6  -8  -1 7.86809 2.64284   6
   6   8   1 8.64145 3.03041   3
   6   8   1 10.7240 2.78675   5
   6   8   1 10.9442 3.15225   7
  -7  -8  -1 -0.2840 1.23078   5
  -7  -8  -1 1.62524 2.05299   6
  -7  -8  -1 -1.5652 2.78099   1
   7   8   1 0.27641 1.46972   3
   7   8   1 0.59012 1.86214   7
   7   8   1 0.60785 1.72257   5
  -8  -8  -1 -2.3698 1.61325   6
  -8  -8  -1 1.47919 3.50639   1
  -8  -8  -1 0.49603 1.48524   5
   8   8   1 -0.7072 1.04097   3
   8   8   1 0.35902 1.74460   5
   8   8   1 1.64782 2.15325   7
  -9  -8  -1 -2.7420 3.06573   1
  -9  -8  -1 0.35290 1.40052   5
  -9  -8  -1 -1.5861 1.62003   6
   9   8   1 0.44953 1.54927   5
   9   8   1 -0.0941 1.99636   3
   9   8   1 0.07293 2.05908   7
 -10  -8  -1 23.3153 5.64152   1
 -10  -8  -1 21.7511 4.51832   5
 -10  -8  -1 24.8844 4.90424   6
  10   8   1 16.3952 4.34227   5
  10   8   1 16.8142 4.55359   3
  10   8   1 17.3287 4.61458   7
 -11  -8  -1 56.2353 7.01102   6
 -11  -8  -1 45.2364 6.61139   5
  11   8   1 35.8608 6.38342   5
  11   8   1 53.4913 8.21346   3
  11   8   1 45.4422 7.66988   7
 -12  -8  -1 2.64224 3.87554   6
 -12  -8  -1 18.6291 4.66617   5
  12   8   1 11.1112 4.96501   3
  12   8   1 15.2271 4.76911   7
   9  -9  -1 12.1622 5.21713   2
   9  -9  -1 20.5415 6.67034   8
  -9   9   1 16.1759 5.11600   3
  -9   9   1 18.3684 4.78831   2
  -9   9   1 14.3907 4.61828   7
   8  -9  -1 113.266 10.5079   2
   8  -9  -1 121.462 11.2032   4
   8  -9  -1 110.497 12.7675   8
  -8   9   1 107.527 11.5535   3
  -8   9   1 103.642 8.71838   2
  -8   9   1 121.677 9.77171   7
   7  -9  -1 7.40449 4.13257   8
   7  -9  -1 21.2848 4.73159   4
   7  -9  -1 1.37021 2.78257   2
  -7   9   1 4.04147 2.22540   2
  -7   9   1 2.92507 2.30792   7
  -7   9   1 1.61406 2.76967   3
   6  -9  -1 73.8740 11.7218   4
   6  -9  -1 71.5236 8.95523   2
   6  -9  -1 86.3649 13.4216   8
  -6   9   1 82.9825 7.67490   7
  -6   9   1 90.0719 9.55571   3
  -6   9   1 85.0066 7.10293   2
   5  -9  -1 45.4157 8.90286   4
   5  -9  -1 42.8052 6.70292   2
   5  -9  -1 30.7532 7.86825   8
  -5   9   1 35.3460 5.95814   3
  -5   9   1 38.2661 5.61833   2
  -5   9   1 31.0260 5.60173   7
   4  -9  -1 68.7204 5.24634   1
   4  -9  -1 78.9099 6.92604   2
   4  -9  -1 62.7269 10.1738   8
   4  -9  -1 69.4171 8.47868   4
  -4   9   1 70.5702 7.94975   7
  -4   9   1 63.5026 7.51482   3
  -4   9   1 69.1725 5.73888   2
   3  -9  -1 1.94155 2.07703   2
   3  -9  -1 1.12098 2.39226   4
   3  -9  -1 2.46849 1.93641   1
   3  -9  -1 0.35919 2.75335   8
  -3   9   1 0.04862 1.71466   7
  -3   9   1 2.88036 1.75446   2
  -3   9   1 0.60612 1.85742   3
   2  -9  -1 1.96061 3.05945   4
   2  -9  -1 -1.5167 1.69388   1
   2  -9  -1 1.93152 2.80347   8
  -2   9   1 -0.7734 1.65467   7
  -2   9   1 1.33301 1.42775   2
  -2   9   1 3.51035 2.30728   3
   1  -9  -1 -0.8334 3.34972   4
   1  -9  -1 0.71614 2.31402   8
   1  -9  -1 2.38461 2.69213   1
  -1   9   1 1.07168 1.77467   3
  -1   9   1 2.40670 2.15807   7
  -1   9   1 3.43521 1.56829   2
  -1   9   1 1.60697 1.34458   5
   0  -9  -1 4.80373 3.22790   1
   0  -9  -1 6.64218 3.28698   8
   0  -9  -1 3.78899 1.51803   6
   0  -9  -1 0.32395 3.82714   4
   0   9   1 6.98089 2.05268   2
   0   9   1 2.32775 2.44820   7
   0   9   1 0.91093 1.88012   3
   0   9   1 5.51055 1.83689   5
  -1  -9  -1 0.16026 2.99162   1
  -1  -9  -1 -0.1322 1.20054   6
  -1  -9  -1 0.56360 2.08825   8
  -1  -9  -1 0.82575 3.65266   4
   1   9   1 0.45050 1.61308   3
   1   9   1 1.79039 1.44247   2
   1   9   1 2.92244 2.49626   7
   1   9   1 0.17503 1.16498   5
  -2  -9  -1 -2.3073 3.00032   1
  -2  -9  -1 0.41415 1.37729   6
  -2  -9  -1 0.29360 3.69842   4
   2   9   1 4.90434 2.78517   7
   2   9   1 1.06803 1.33531   5
   2   9   1 2.39765 1.92392   3
   2   9   1 -0.5640 1.63225   2
  -3  -9  -1 126.484 8.65093   1
  -3  -9  -1 121.441 10.2959   4
  -3  -9  -1 126.827 6.66097   6
   3   9   1 141.437 9.05087   7
   3   9   1 131.468 7.06766   5
   3   9   1 122.579 7.13105   2
   3   9   1 123.729 7.92234   3
  -4  -9  -1 76.6377 7.90515   4
  -4  -9  -1 79.5019 8.64171   1
  -4  -9  -1 74.5845 5.32916   6
   4   9   1 92.9225 7.60053   7
   4   9   1 77.3115 5.74933   5
   4   9   1 74.1776 6.18510   3
  -5  -9  -1 24.7980 3.78100   5
  -5  -9  -1 25.7628 4.10671   6
  -5  -9  -1 37.3655 6.62992   4
  -5  -9  -1 33.2569 6.04600   1
   5   9   1 23.9776 4.75909   7
   5   9   1 24.2429 4.60653   3
   5   9   1 25.0620 4.06938   5
  -6  -9  -1 4.09002 2.24858   6
  -6  -9  -1 -1.4426 3.11844   1
  -6  -9  -1 5.35796 2.20591   5
   6   9   1 5.74655 2.93685   7
   6   9   1 1.08222 1.73326   5
   6   9   1 8.27094 2.88698   3
  -7  -9  -1 30.1835 4.58806   5
  -7  -9  -1 43.7257 5.53161   6
  -7  -9  -1 37.2061 6.45382   1
   7   9   1 41.3104 5.61468   5
   7   9   1 30.8248 5.51308   3
   7   9   1 21.5592 4.68886   7
  -8  -9  -1 3.93101 2.16539   5
  -8  -9  -1 -1.5553 1.56814   6
  -8  -9  -1 -5.0828 3.01614   1
   8   9   1 -2.2812 1.66607   5
   8   9   1 0.95767 2.37872   7
   8   9   1 2.03225 2.41371   3
  -9  -9  -1 2.47928 1.99828   5
  -9  -9  -1 1.36061 2.61479   6
  -9  -9  -1 -6.3412 2.87589   1
   9   9   1 3.17066 2.71612   5
   9   9   1 0.58777 2.15322   7
   9   9   1 1.52411 2.49859   3
 -10  -9  -1 -0.4810 2.73887   6
 -10  -9  -1 -0.3220 1.96267   5
 -10  -9  -1 7.57046 4.58285   1
  10   9   1 -0.2343 2.48915   5
  10   9   1 1.43029 2.32117   3
  10   9   1 4.88744 2.93672   7
 -11  -9  -1 6.19770 2.91656   5
 -11  -9  -1 3.91047 3.78330   6
  11   9   1 0.57067 3.24503   5
  11   9   1 5.63572 3.38314   7
  11   9   1 3.53465 3.71034   3
   9 -10  -1 0.75611 4.00034   2
  -9  10   1 -0.2619 2.40892   2
  -9  10   1 0.07650 3.38256   3
   8 -10  -1 7.84320 4.68486   2
   8 -10  -1 16.0887 6.02279   8
   8 -10  -1 31.8777 6.92439   4
  -8  10   1 8.64208 3.80131   7
  -8  10   1 15.9829 4.73884   2
  -8  10   1 11.5045 4.55210   3
   7 -10  -1 4.88856 3.83369   2
   7 -10  -1 18.6614 4.14164   4
   7 -10  -1 11.7924 4.71096   8
  -7  10   1 -0.9399 2.23638   3
  -7  10   1 2.75242 2.29244   2
  -7  10   1 0.85188 2.63246   7
   6 -10  -1 58.2929 10.6000   4
   6 -10  -1 56.5451 8.33728   2
   6 -10  -1 52.5597 10.2108   8
  -6  10   1 54.3947 8.15477   3
  -6  10   1 60.3682 7.54001   2
  -6  10   1 40.8686 6.91138   7
   5 -10  -1 28.1486 6.06367   2
   5 -10  -1 34.1378 8.24598   8
   5 -10  -1 39.7144 8.58640   4
  -5  10   1 27.1395 5.52272   3
  -5  10   1 26.2255 5.50481   7
  -5  10   1 31.8501 5.32135   2
   4 -10  -1 82.4733 9.60083   4
   4 -10  -1 72.4182 8.44842   2
   4 -10  -1 67.7473 10.9635   8
   4 -10  -1 70.2086 6.46657   1
  -4  10   1 74.6828 8.55389   3
  -4  10   1 59.8932 7.61720   7
  -4  10   1 79.3364 6.55769   2
   3 -10  -1 3.31992 3.23869   8
   3 -10  -1 -0.1959 2.01363   2
   3 -10  -1 2.32369 2.68573   4
   3 -10  -1 3.19396 1.87724   1
  -3  10   1 -0.0210 1.32414   2
  -3  10   1 -0.5444 1.89728   3
  -3  10   1 -1.3465 1.90887   7
   2 -10  -1 38.6271 7.88077   8
   2 -10  -1 35.5560 5.27876   1
   2 -10  -1 31.9681 7.07252   4
  -2  10   1 48.2581 4.54721   2
  -2  10   1 36.0987 5.96551   7
  -2  10   1 35.9258 5.51175   3
   1 -10  -1 -0.2834 1.94586   1
   1 -10  -1 3.47714 3.11557   8
   1 -10  -1 4.12580 3.13034   4
  -1  10   1 1.56310 2.33567   7
  -1  10   1 1.48035 1.56479   3
  -1  10   1 0.05686 1.11915   2
   0 -10  -1 11.2548 4.24091   8
   0 -10  -1 11.0152 3.65180   1
   0 -10  -1 16.5912 5.53785   4
   0  10   1 19.0101 3.98404   3
   0  10   1 16.1292 3.27049   2
   0  10   1 14.1073 4.05313   7
  -1 -10  -1 2.09471 3.24575   4
  -1 -10  -1 0.88881 1.54480   6
  -1 -10  -1 0.53598 2.72118   1
   1  10   1 2.66041 1.72404   5
   1  10   1 1.36163 2.04861   7
   1  10   1 2.11480 1.80294   2
   1  10   1 3.84178 2.12628   3
  -2 -10  -1 8.30576 2.32284   6
  -2 -10  -1 13.3423 5.13965   4
  -2 -10  -1 15.9960 4.61367   1
   2  10   1 13.4179 3.53070   3
   2  10   1 16.8796 3.09378   5
   2  10   1 12.9586 3.92034   7
  -3 -10  -1 268.671 13.4807   1
  -3 -10  -1 278.008 16.1834   4
  -3 -10  -1 260.701 10.8002   6
   3  10   1 262.297 11.1541   5
   3  10   1 296.654 13.5182   3
   3  10   1 254.319 13.3614   7
  -4 -10  -1 8.23583 3.86544   4
  -4 -10  -1 -2.6937 2.97829   1
  -4 -10  -1 -1.4069 1.60537   6
   4  10   1 1.97706 2.56502   7
   4  10   1 0.57647 1.82973   3
   4  10   1 0.01675 1.46206   5
  -5 -10  -1 5.86451 4.00657   1
  -5 -10  -1 12.2247 3.87080   4
  -5 -10  -1 1.04542 1.41899   5
  -5 -10  -1 -0.5004 1.93120   6
   5  10   1 1.90896 1.91659   5
   5  10   1 3.75507 2.08822   3
   5  10   1 0.36910 2.30636   7
  -6 -10  -1 22.9775 4.05644   5
  -6 -10  -1 16.5293 5.33727   1
  -6 -10  -1 20.4472 4.02432   6
   6  10   1 17.4363 3.79796   5
   6  10   1 11.7511 3.83189   7
   6  10   1 14.7676 4.06816   3
  -7 -10  -1 -1.1320 2.23964   6
  -7 -10  -1 -1.5397 3.56646   1
  -7 -10  -1 1.50652 1.67735   5
   7  10   1 1.75474 2.20245   3
   7  10   1 -0.2907 2.34705   7
   7  10   1 -0.3866 2.10679   5
  -8 -10  -1 27.9495 4.88782   5
  -8 -10  -1 31.7368 5.32660   6
  -8 -10  -1 24.7385 6.34262   1
   8  10   1 27.7218 5.30243   5
   8  10   1 14.4315 4.37737   3
   8  10   1 20.6845 5.09042   7
  -9 -10  -1 93.8365 9.21282   6
  -9 -10  -1 87.3270 8.90685   5
  -9 -10  -1 66.5716 9.20670   1
   9  10   1 107.315 9.50043   3
   9  10   1 104.605 9.45828   7
 -10 -10  -1 4.51136 3.66332   6
 -10 -10  -1 10.9498 3.67407   5
 -10 -10  -1 8.26265 5.00139   1
  10  10   1 10.6673 4.21460   5
  10  10   1 10.5340 4.67618   3
  10  10   1 11.5397 4.19636   7
 -11 -10  -1 0.88559 2.46983   5
 -11 -10  -1 -0.7838 4.51440   1
  11  10   1 -1.1789 3.30138   5
  11  10   1 2.77898 3.13229   7
   8 -11  -1 49.8944 9.05177   2
  -8  11   1 52.9528 7.74157   2
  -8  11   1 70.9524 10.2636   3
   7 -11  -1 32.3966 6.64144   4
   7 -11  -1 4.52134 3.88963   2
   7 -11  -1 12.3989 5.85936   8
  -7  11   1 9.12974 4.02972   2
  -7  11   1 4.27747 3.99386   3
  -7  11   1 6.18694 4.07125   7
   6 -11  -1 18.0879 6.50958   8
   6 -11  -1 29.0625 6.66125   4
   6 -11  -1 20.4762 6.04821   2
  -6  11   1 14.4469 3.98349   2
  -6  11   1 19.6459 5.55610   3
  -6  11   1 11.1667 4.30757   7
   5 -11  -1 4.89587 3.49374   2
   5 -11  -1 15.8504 4.36690   4
   5 -11  -1 15.1261 4.97458   8
  -5  11   1 2.15233 2.17058   2
  -5  11   1 4.27482 3.12233   3
  -5  11   1 7.72947 3.44331   7
   4 -11  -1 36.9946 8.33570   8
   4 -11  -1 21.3141 5.95416   4
  -4  11   1 26.8431 5.83631   7
  -4  11   1 20.1715 4.20058   2
  -4  11   1 19.1825 4.86102   3
   3 -11  -1 16.4167 5.96673   4
   3 -11  -1 16.6140 6.07226   8
   3 -11  -1 21.5675 4.32011   1
  -3  11   1 13.4155 4.26835   7
  -3  11   1 17.2840 3.68026   2
  -3  11   1 11.9723 4.04637   3
   2 -11  -1 7.71312 3.25638   1
   2 -11  -1 16.7365 5.73314   4
   2 -11  -1 11.0399 4.78115   8
  -2  11   1 10.0684 4.01263   7
  -2  11   1 13.4187 3.35773   2
  -2  11   1 7.49748 3.41442   3
   1 -11  -1 14.0233 4.81801   4
   1 -11  -1 10.0123 3.53922   1
   1 -11  -1 11.3891 4.83913   8
  -1  11   1 8.22789 3.03466   3
  -1  11   1 8.46348 3.68706   7
   0 -11  -1 13.1077 4.35887   4
   0 -11  -1 5.36840 3.27714   1
   0  11   1 3.27242 2.75205   7
   0  11   1 5.56332 2.88597   3
  -1 -11  -1 287.676 14.7546   1
  -1 -11  -1 312.058 18.6582   4
   1  11   1 306.991 15.6765   7
   1  11   1 332.786 15.0302   3
  -2 -11  -1 42.7277 8.05436   4
  -2 -11  -1 34.0922 4.29217   6
  -2 -11  -1 33.8624 6.17371   1
   2  11   1 22.2579 5.30871   7
   2  11   1 24.0106 4.60518   3
  -3 -11  -1 1.07342 3.25620   1
  -3 -11  -1 -0.9228 1.63828   6
  -3 -11  -1 12.7913 4.35753   4
   3  11   1 1.82036 1.75565   3
   3  11   1 -0.4133 2.45138   7
   3  11   1 1.23445 1.97617   5
  -4 -11  -1 14.5624 4.11105   4
  -4 -11  -1 1.98002 2.04635   6
  -4 -11  -1 -2.9943 2.98769   1
   4  11   1 0.15311 1.96003   5
   4  11   1 0.17367 1.29741   3
   4  11   1 1.01401 2.73327   7
  -5 -11  -1 35.7523 4.91660   5
  -5 -11  -1 34.9553 6.99966   1
  -5 -11  -1 30.4802 4.76493   6
   5  11   1 30.0217 5.64826   3
   5  11   1 42.2913 5.76549   5
   5  11   1 28.9387 5.79916   7
  -6 -11  -1 29.8138 4.87848   6
  -6 -11  -1 33.1327 4.93539   5
  -6 -11  -1 33.8103 6.96988   1
   6  11   1 32.4510 5.22277   5
   6  11   1 28.2594 5.52734   3
   6  11   1 36.9614 6.37211   7
  -7 -11  -1 10.2360 3.41812   6
  -7 -11  -1 6.34718 4.52820   1
  -7 -11  -1 12.4252 3.31070   5
   7  11   1 5.62537 3.43162   3
   7  11   1 3.81916 2.96641   5
   7  11   1 15.9180 4.68367   7
  -8 -11  -1 10.4559 3.54187   5
  -8 -11  -1 12.0607 3.93563   6
  -8 -11  -1 24.9573 6.39845   1
   8  11   1 17.7401 4.78694   7
   8  11   1 11.7705 4.31316   3
   8  11   1 15.7836 4.31536   5
  -9 -11  -1 27.7494 6.77079   1
  -9 -11  -1 31.9920 5.98209   6
  -9 -11  -1 19.2828 4.57360   5
   9  11   1 26.6408 6.29329   3
   9  11   1 32.7270 6.76199   7
 -10 -11  -1 32.4524 5.79893   5
 -10 -11  -1 24.0293 6.75517   1
  10  11   1 26.4000 5.86443   5
  10  11   1 22.2970 6.18538   3
  10  11   1 17.6613 5.20171   7
   6 -12  -1 11.1648 5.25385   8
   6 -12  -1 -1.6127 3.58096   2
  -6  12   1 0.37680 2.45961   2
  -6  12   1 1.79380 3.88708   3
  -6  12   1 -0.0715 3.25126   7
   5 -12  -1 59.1995 10.8809   4
   5 -12  -1 27.1204 8.02954   8
  -5  12   1 38.2662 7.12029   2
  -5  12   1 28.9090 6.64609   7
  -5  12   1 42.6862 7.66682   3
   4 -12  -1 38.0201 8.56555   8
   4 -12  -1 36.2596 8.21492   4
  -4  12   1 27.8053 5.94046   3
  -4  12   1 27.9329 6.23284   7
   3 -12  -1 31.1721 7.93928   4
   3 -12  -1 24.8672 6.37758   8
   3 -12  -1 19.2570 3.88202   1
  -3  12   1 12.3280 4.47033   7
  -3  12   1 14.4487 4.29019   3
   2 -12  -1 11.6319 3.09852   1
   2 -12  -1 20.3241 5.61895   4
   2 -12  -1 14.3321 5.86509   8
  -2  12   1 9.67080 3.59991   3
  -2  12   1 6.61031 3.74000   7
   1 -12  -1 4.30635 2.69122   1
   1 -12  -1 12.6066 3.78396   4
  -1  12   1 5.84751 3.75097   7
  -1  12   1 -0.3039 2.33181   3
   0 -12  -1 83.5314 7.84056   1
   0 -12  -1 88.1660 9.69173   4
   0  12   1 64.7395 8.78660   7
   0  12   1 72.6870 8.50943   3
  -1 -12  -1 31.6247 5.96759   1
  -1 -12  -1 37.2270 7.67847   4
   1  12   1 22.6431 4.86969   3
   1  12   1 20.3085 5.48696   7
  -2 -12  -1 11.8579 4.50907   1
  -2 -12  -1 23.8378 5.98886   4
   2  12   1 15.5240 4.18045   3
   2  12   1 12.9176 4.26952   7
  -3 -12  -1 -1.9972 1.97938   6
  -3 -12  -1 0.07424 3.22700   1
   3  12   1 -0.1683 2.88503   7
   3  12   1 1.23672 1.86248   3
  -4 -12  -1 0.57829 2.66163   6
  -4 -12  -1 5.28721 3.98508   1
   4  12   1 3.29866 3.15801   7
   4  12   1 -0.3302 2.21719   3
  -5 -12  -1 77.0853 7.56974   6
  -5 -12  -1 77.3760 9.94645   1
   5  12   1 61.0601 8.30569   7
   5  12   1 61.9278 8.28469   3
  -6 -12  -1 -1.8826 2.65929   1
  -6 -12  -1 -4.4879 1.94488   6
  -6 -12  -1 1.25420 2.44667   5
   6  12   1 -0.3267 2.48222   5
   6  12   1 -2.1535 2.20145   3
   6  12   1 -0.2751 2.66437   7
  -7 -12  -1 -0.4939 3.84465   1
  -7 -12  -1 2.62717 2.32488   5
  -7 -12  -1 -1.5761 2.56331   6
   7  12   1 0.59986 2.82887   7
   7  12   1 -0.8575 2.59140   5
   7  12   1 0.34503 3.07168   3
  -8 -12  -1 -1.3856 3.05337   6
  -8 -12  -1 2.65980 2.44911   5
  -8 -12  -1 1.31247 4.21806   1
   8  12   1 3.00165 2.94561   7
   8  12   1 -0.0686 2.87845   5
   8  12   1 3.30913 3.56170   3
  -9 -12  -1 65.0710 9.41388   6
  -9 -12  -1 89.2208 9.31139   5
  -9 -12  -1 78.9831 10.8079   1
   9  12   1 78.5687 9.22470   5
   9  12   1 89.6846 11.0799   7
   9  12   1 84.7604 11.0608   3
   5 -13  -1 17.5967 6.44872   8
  -5  13   1 -4.2209 2.98343   7
  -5  13   1 -3.0060 3.13183   3
   4 -13  -1 14.1446 6.09094   8
  -4  13   1 0.06072 3.52516   7
  -4  13   1 2.58176 3.01936   3
   3 -13  -1 32.1426 7.66822   4
   3 -13  -1 31.1953 13.4442   8
  -3  13   1 28.5908 6.44581   3
  -3  13   1 19.9877 5.77761   7
   2 -13  -1 15.3322 3.73598   1
   2 -13  -1 20.0228 5.74793   4
  -2  13   1 9.36211 4.14343   3
  -2  13   1 4.46355 3.95435   7
   1 -13  -1 7.82850 3.41045   1
   1 -13  -1 15.5071 4.69097   4
  -1  13   1 0.84550 2.77719   3
  -1  13   1 3.43909 3.95463   7
   0 -13  -1 42.6013 8.77827   4
   0 -13  -1 23.8415 5.55155   1
   0  13   1 23.0665 5.24404   3
   0  13   1 27.7909 6.65691   7
  -1 -13  -1 24.5814 5.93490   4
  -1 -13  -1 13.0502 4.70619   1
   1  13   1 13.9858 4.61434   3
   1  13   1 16.1937 5.47416   7
  -2 -13  -1 6.52322 3.67685   1
   2  13   1 2.31110 2.91950   3
   2  13   1 -0.0291 3.29462   7
  -3 -13  -1 10.4876 4.52110   1
   3  13   1 9.81020 3.86437   3
   3  13   1 5.63056 3.99763   7
  -4 -13  -1 33.4172 7.34716   1
   4  13   1 28.7246 6.51218   7
   4  13   1 26.0951 5.98982   3
  -5 -13  -1 -1.0893 2.58910   6
  -5 -13  -1 7.20702 4.96116   1
   5  13   1 2.85197 2.77250   7
   5  13   1 3.70859 3.32886   3
  -6 -13  -1 15.9832 4.35115   6
  -6 -13  -1 11.3289 5.63591   1
   6  13   1 24.7161 5.99070   7
   6  13   1 16.8636 5.02678   3
  -7 -13  -1 2.65592 4.98986   1
  -7 -13  -1 4.44023 3.68202   6
   7  13   1 -0.6122 3.31079   3
   7  13   1 3.15429 3.42735   7
   2 -14  -1 20.8663 5.30569   4
  -2  14   1 0.06001 3.83211   7
  -2  14   1 2.71246 3.78142   3
   1 -14  -1 21.7199 5.22206   4
  -1  14   1 7.13175 4.07426   3
  -1  14   1 -0.5209 4.27298   7
   0 -14  -1 7.95503 3.63012   1
   0 -14  -1 24.8068 5.12009   4
   0  14   1 -0.0491 3.08173   3
   0  14   1 1.14301 3.98740   7
  -1 -14  -1 5.71501 4.08569   1
   1  14   1 3.80914 3.44671   3
   1  14   1 -1.7741 3.55058   7
  -2 -14  -1 10.0282 4.33673   1
   2  14   1 -0.5057 3.48125   7
   2  14   1 3.75180 3.48436   3
  -3 -14  -1 5.23563 3.90355   1
   3  14   1 -1.4257 3.06914   3
   3  14   1 -0.7181 3.54880   7
  -4 -14  -1 14.0281 5.36835   1
   4  14   1 4.94094 4.12945   3
   4  14   1 8.77056 4.68784   7
   5  14   1 6.00025 4.32578   3
   5  14   1 7.60419 4.14530   7
   0 -14   2 17.9231 5.68533   1
   5  13  -2 24.9743 6.09543   3
  -5 -13   2 19.5726 6.18612   1
  -5 -13   2 26.3038 5.51715   6
   4  13  -2 -0.0218 3.13621   3
   4  13  -2 -3.6874 2.82112   7
  -4 -13   2 7.32003 3.92603   1
   3  13  -2 -0.7292 3.41424   7
   3  13  -2 -0.6884 2.68520   3
  -3 -13   2 6.12209 3.54373   1
   2  13  -2 -0.4738 3.51464   7
   2  13  -2 0.14913 2.93724   3
  -2 -13   2 7.71098 3.71577   1
  -2 -13   2 23.2454 5.62310   4
   1  13  -2 18.6639 6.13856   7
   1  13  -2 18.1226 5.16541   3
  -1 -13   2 30.4530 6.30802   1
   0  13  -2 -1.2127 3.91874   7
   0  13  -2 9.01605 3.73525   3
   0 -13   2 15.2159 4.43663   1
  -1  13  -2 31.7273 6.03718   3
  -1  13  -2 32.0335 7.50763   7
   1 -13   2 40.8734 6.84494   1
  -2  13  -2 91.1368 11.5986   7
  -2  13  -2 112.129 9.54737   3
   2 -13   2 122.255 9.71490   1
   2 -13   2 141.759 13.5867   4
  -3  13  -2 3.03843 4.41882   7
  -3  13  -2 11.8976 4.90697   3
   3 -13   2 15.3976 3.95353   1
  -4  13  -2 -0.1378 3.07324   7
  -4  13  -2 3.61193 4.29031   3
   4 -13   2 13.6919 4.89360   4
   7  12  -2 0.94144 3.52309   3
  -7 -12   2 5.50788 3.93600   1
  -7 -12   2 0.89996 3.41732   6
   6  12  -2 11.3657 4.43316   3
   6  12  -2 11.0485 4.73192   7
  -6 -12   2 15.0389 5.42589   1
  -6 -12   2 7.09454 3.81589   6
   5  12  -2 28.9511 6.55650   7
   5  12  -2 24.7339 5.60629   3
  -5 -12   2 16.8635 4.48045   6
  -5 -12   2 33.5650 7.38929   1
   4  12  -2 1.42539 2.66428   7
   4  12  -2 1.77016 2.93361   3
  -4 -12   2 -1.1799 2.39308   6
  -4 -12   2 8.64518 4.33779   1
   3  12  -2 7.49732 4.41701   7
   3  12  -2 7.33335 3.48416   3
  -3 -12   2 13.6259 4.68717   1
  -3 -12   2 7.26877 3.26631   6
   2  12  -2 37.8243 6.19983   3
   2  12  -2 21.0683 6.08193   7
  -2 -12   2 63.8616 7.40492   4
  -2 -12   2 33.9793 6.67112   1
   1  12  -2 -0.7343 2.14694   3
   1  12  -2 -2.6222 3.22142   7
  -1 -12   2 4.42992 3.22092   1
   0  12  -2 28.1614 5.48741   3
   0  12  -2 22.1128 6.23937   7
   0 -12   2 35.2892 6.27664   1
   0 -12   2 48.3935 8.86448   4
  -1  12  -2 150.702 11.9240   7
  -1  12  -2 146.636 10.2322   3
   1 -12   2 183.137 11.6041   1
   1 -12   2 179.382 14.5626   4
  -2  12  -2 -0.4490 3.25573   7
  -2  12  -2 5.24671 3.08679   3
  -2  12  -2 -0.0870 2.26869   2
   2 -12   2 18.3082 4.67612   4
   2 -12   2 5.30941 2.89427   1
  -3  12  -2 6.82832 2.97369   2
  -3  12  -2 2.97596 3.90157   7
  -3  12  -2 3.84233 3.48843   3
   3 -12   2 21.4592 6.49836   4
   3 -12   2 14.6477 3.54535   1
   3 -12   2 3.91687 4.69734   8
  -4  12  -2 -0.9260 1.99911   2
  -4  12  -2 -1.7469 2.99268   7
  -4  12  -2 0.54485 3.00682   3
   4 -12   2 6.46238 4.52596   8
   4 -12   2 6.78254 3.82294   4
  -5  12  -2 0.67964 3.42559   3
  -5  12  -2 -1.9724 3.07669   7
  -5  12  -2 -0.5867 2.06308   2
   5 -12   2 7.16298 3.93725   4
   5 -12   2 5.42483 4.75007   8
  -6  12  -2 40.3040 6.90896   2
  -6  12  -2 27.3121 6.49197   3
  -6  12  -2 27.7502 6.74434   7
   6 -12   2 39.7771 8.99490   4
   6 -12   2 43.0209 10.6254   8
   8  11  -2 0.78387 2.83761   7
   8  11  -2 3.06394 3.68399   3
  -8 -11   2 -1.2304 2.95400   6
  -8 -11   2 8.72519 4.43218   1
   7  11  -2 11.4752 4.52381   7
   7  11  -2 8.84637 4.33836   3
  -7 -11   2 6.00278 3.86868   6
  -7 -11   2 7.50160 4.42525   1
   6  11  -2 16.1251 4.81136   7
   6  11  -2 6.68943 3.56713   3
  -6 -11   2 18.0465 5.43006   1
  -6 -11   2 11.8612 3.89546   6
   5  11  -2 0.00356 2.33884   3
   5  11  -2 0.96754 2.65186   7
  -5 -11   2 -1.2904 2.22167   6
  -5 -11   2 3.71019 3.37687   1
   4  11  -2 5.44409 2.90376   3
   4  11  -2 0.23744 2.74652   7
  -4 -11   2 2.43265 2.38945   6
  -4 -11   2 5.00539 3.63450   1
   3  11  -2 1.57247 2.68233   3
   3  11  -2 -1.5715 2.69861   7
  -3 -11   2 1.51710 3.08496   1
  -3 -11   2 15.0509 3.87077   4
  -3 -11   2 0.60169 2.16034   6
   2  11  -2 107.570 9.66344   7
   2  11  -2 107.804 8.31674   3
  -2 -11   2 117.785 10.9127   4
  -2 -11   2 104.213 9.28821   1
  -2 -11   2 108.417 6.92803   6
   1  11  -2 243.413 12.4307   3
   1  11  -2 229.831 14.0347   7
   1  11  -2 210.159 11.9442   2
  -1 -11   2 211.638 15.2972   4
  -1 -11   2 227.936 13.3309   1
   0  11  -2 19.4051 5.45283   7
   0  11  -2 16.0349 4.25728   2
   0  11  -2 8.86639 3.41370   3
   0 -11   2 22.3616 6.32479   4
   0 -11   2 19.2819 4.85401   1
  -1  11  -2 26.3868 5.03771   2
  -1  11  -2 25.3201 4.97075   3
  -1  11  -2 27.6724 6.07556   7
   1 -11   2 29.7988 5.49587   1
   1 -11   2 33.0346 7.81297   4
  -2  11  -2 2.64025 2.72818   3
  -2  11  -2 6.34653 2.90476   2
  -2  11  -2 2.61419 2.78847   7
   2 -11   2 6.77114 2.71332   1
   2 -11   2 11.5354 3.82255   4
   2 -11   2 3.54553 4.24278   8
  -3  11  -2 6.25044 3.65924   7
  -3  11  -2 15.5110 3.94866   2
  -3  11  -2 18.0877 4.52327   3
   3 -11   2 26.2455 6.27769   4
   3 -11   2 23.1274 4.85179   1
   3 -11   2 12.6788 5.30968   8
  -4  11  -2 2.78777 2.96893   3
  -4  11  -2 -1.3857 2.42829   7
  -4  11  -2 0.73062 1.91059   2
   4 -11   2 1.22947 3.78382   8
   4 -11   2 4.86937 2.03720   1
   4 -11   2 7.34110 3.60947   4
  -5  11  -2 4.47254 3.46469   3
  -5  11  -2 4.28782 2.58943   2
  -5  11  -2 3.03314 2.79587   7
   5 -11   2 10.3342 5.51385   8
   5 -11   2 6.13462 3.67771   4
  -6  11  -2 20.7125 5.53046   7
  -6  11  -2 23.4358 5.82819   3
  -6  11  -2 33.5719 5.99676   2
   6 -11   2 28.3453 7.54370   4
   6 -11   2 37.0454 9.56248   8
  -7  11  -2 -0.0707 3.35313   3
  -7  11  -2 0.83885 3.07164   7
  -7  11  -2 1.84897 2.47754   2
   7 -11   2 16.9664 5.33678   4
   7 -11   2 9.57326 5.69433   8
  -8  11  -2 28.5389 6.81679   3
  -8  11  -2 15.1770 4.77403   2
   8 -11   2 15.6886 6.30230   2
   9  10  -2 38.8412 7.44071   7
   9  10  -2 28.9693 6.72415   3
  -9 -10   2 32.0224 5.57596   5
  -9 -10   2 28.6787 6.55445   1
  -9 -10   2 21.5907 5.14547   6
   8  10  -2 5.44948 3.57691   7
   8  10  -2 0.91390 2.96697   3
  -8 -10   2 3.01640 3.27030   6
  -8 -10   2 5.66982 2.83628   5
  -8 -10   2 13.3772 4.93512   1
   7  10  -2 1.28225 2.59306   7
   7  10  -2 2.16845 2.87204   3
  -7 -10   2 -2.8340 2.52332   6
  -7 -10   2 0.47641 2.07393   5
  -7 -10   2 4.40902 3.32444   1
   6  10  -2 0.69914 2.52595   7
   6  10  -2 -0.3420 2.02104   3
   6  10  -2 -1.6188 2.09526   5
  -6 -10   2 2.00448 2.58347   6
  -6 -10   2 0.84825 1.83838   5
  -6 -10   2 0.41505 2.76657   1
   5  10  -2 10.0303 3.95491   7
   5  10  -2 12.5310 3.37228   5
   5  10  -2 20.7118 4.69605   3
  -5 -10   2 20.7559 3.87332   5
  -5 -10   2 9.29156 4.22516   1
  -5 -10   2 22.4910 4.46675   6
   4  10  -2 10.0245 3.40684   3
   4  10  -2 17.8248 4.70591   7
  -4 -10   2 10.0045 4.16858   1
  -4 -10   2 10.0274 3.52871   6
   3  10  -2 7.68485 4.09788   2
   3  10  -2 8.05816 3.17217   3
   3  10  -2 11.3839 4.14571   7
  -3 -10   2 17.2102 4.72160   1
  -3 -10   2 18.4430 4.66128   4
  -3 -10   2 10.2749 3.06054   6
   2  10  -2 93.0986 7.90579   2
   2  10  -2 106.963 7.72795   3
   2  10  -2 95.4023 8.32200   7
  -2 -10   2 110.113 6.59431   6
  -2 -10   2 103.439 9.79543   4
  -2 -10   2 101.732 8.48575   1
   1  10  -2 55.4705 6.73749   2
   1  10  -2 48.7077 6.04097   3
   1  10  -2 38.7559 6.43219   7
  -1 -10   2 51.0801 9.14552   4
  -1 -10   2 41.2039 6.51359   1
  -1 -10   2 40.3159 4.51760   6
   0  10  -2 6.35878 3.01689   7
   0  10  -2 3.94620 2.27088   3
   0  10  -2 1.19431 2.14504   2
   0 -10   2 10.6551 4.35804   4
   0 -10   2 8.11521 3.50941   1
  -1  10  -2 4.50251 3.24126   7
  -1  10  -2 2.87314 2.15257   3
  -1  10  -2 0.78291 1.82450   2
   1 -10   2 4.70665 2.69967   1
   1 -10   2 12.2765 4.70123   4
   1 -10   2 1.79268 3.42506   8
  -2  10  -2 19.9326 4.15031   2
  -2  10  -2 11.1003 3.39280   3
  -2  10  -2 12.0604 4.20770   7
   2 -10   2 16.4324 5.78537   8
   2 -10   2 17.2054 3.97310   1
   2 -10   2 10.5054 4.12892   4
  -3  10  -2 44.0176 6.26550   3
  -3  10  -2 40.3194 6.86984   7
  -3  10  -2 49.2574 6.46603   2
   3 -10   2 56.7670 10.1315   4
   3 -10   2 41.6616 6.10945   1
   3 -10   2 47.5121 9.11636   8
  -4  10  -2 1.67475 1.77240   2
  -4  10  -2 -0.7131 2.09297   3
  -4  10  -2 -1.7644 2.11154   7
   4 -10   2 5.05430 4.25466   8
   4 -10   2 2.78092 2.93762   4
   4 -10   2 7.37789 2.82143   1
  -5  10  -2 2.74098 2.29779   2
  -5  10  -2 -0.1181 2.39543   3
  -5  10  -2 -1.5263 2.05482   7
   5 -10   2 4.76127 3.24461   4
   5 -10   2 1.14528 3.94943   8
  -6  10  -2 4.59425 3.48984   3
  -6  10  -2 7.13578 3.62294   7
  -6  10  -2 6.65987 3.11193   2
   6 -10   2 12.6623 6.19528   8
   6 -10   2 13.9285 5.35351   4
  -7  10  -2 1.84126 2.39263   2
  -7  10  -2 -0.8569 2.74797   3
  -7  10  -2 2.81497 2.97442   7
   7 -10   2 13.2956 3.80252   4
   7 -10   2 0.27846 3.08358   2
   7 -10   2 5.37414 5.05293   8
  -8  10  -2 0.24952 2.50421   2
  -8  10  -2 -1.4590 2.65915   7
  -8  10  -2 2.81142 3.44614   3
   8 -10   2 0.93629 4.61780   8
   8 -10   2 14.8777 4.28411   4
   8 -10   2 1.48119 3.56055   2
  -9  10  -2 -0.0836 3.42780   3
  -9  10  -2 -0.3148 2.48516   2
   9 -10   2 12.6421 4.85223   4
   9 -10   2 2.31101 3.85417   2
  10   9  -2 3.34112 3.62074   3
  10   9  -2 6.24699 3.69805   7
 -10  -9   2 6.91576 3.61405   5
 -10  -9   2 1.38567 3.39468   6
   9   9  -2 39.7982 7.24699   3
   9   9  -2 46.7469 7.89512   7
  -9  -9   2 36.2502 6.21912   6
  -9  -9   2 49.4842 7.33552   1
  -9  -9   2 41.7890 5.98526   5
   8   9  -2 9.84373 3.97507   3
   8   9  -2 15.6198 4.72741   7
  -8  -9   2 11.3052 3.51125   5
  -8  -9   2 15.2576 4.65285   1
  -8  -9   2 13.4147 4.07751   6
   7   9  -2 3.72668 2.30690   7
   7   9  -2 3.49974 2.69460   3
   7   9  -2 0.62236 2.39241   5
  -7  -9   2 1.71263 2.51655   6
  -7  -9   2 -0.3169 1.61912   5
  -7  -9   2 5.30568 3.25999   1
   6   9  -2 15.5635 3.84777   5
   6   9  -2 14.3116 4.41427   7
   6   9  -2 17.3181 4.22105   3
   6   9  -2 10.6826 4.70477   2
  -6  -9   2 15.2265 3.27850   5
  -6  -9   2 22.6004 5.46592   1
  -6  -9   2 15.8344 3.87951   6
   5   9  -2 17.1339 4.61754   2
   5   9  -2 27.3580 4.93725   3
   5   9  -2 30.6471 5.67536   7
   5   9  -2 23.6811 3.88801   5
  -5  -9   2 26.0795 3.95156   5
  -5  -9   2 25.6755 5.41860   1
  -5  -9   2 24.6723 4.29155   6
   4   9  -2 39.6557 4.83498   5
   4   9  -2 42.9517 5.86166   3
   4   9  -2 39.6522 6.06130   2
   4   9  -2 44.5393 6.58694   7
  -4  -9   2 34.6134 5.89994   1
  -4  -9   2 32.5399 4.12861   5
  -4  -9   2 38.1987 4.91897   6
  -4  -9   2 48.5057 11.3353   4
   3   9  -2 6.19643 2.24693   5
   3   9  -2 6.31410 2.51930   3
   3   9  -2 7.70227 3.03828   7
   3   9  -2 6.88437 3.61540   2
  -3  -9   2 11.4751 3.56797   4
  -3  -9   2 3.41910 2.09656   6
  -3  -9   2 5.30320 1.74569   5
  -3  -9   2 5.88683 3.25060   1
   2   9  -2 2.54746 1.66330   5
   2   9  -2 -0.0426 1.42349   3
   2   9  -2 5.25581 3.10289   7
   2   9  -2 5.80895 3.35576   2
  -2  -9   2 6.00973 3.26961   1
  -2  -9   2 1.11589 1.85717   6
  -2  -9   2 5.35928 2.90497   4
   1   9  -2 0.48376 2.05177   2
   1   9  -2 1.13162 1.68884   3
   1   9  -2 -0.1307 1.91022   7
  -1  -9   2 1.42639 1.78107   6
  -1  -9   2 -1.1828 2.05530   1
  -1  -9   2 2.19935 2.45550   4
   0   9  -2 8.30040 2.72450   3
   0   9  -2 7.86483 3.53723   7
   0   9  -2 8.59156 2.93588   2
   0  -9   2 4.06826 1.81614   6
   0  -9   2 8.65321 3.41949   1
   0  -9   2 6.08234 3.38866   8
   0  -9   2 9.05573 4.17771   4
  -1   9  -2 1.48655 2.49310   7
  -1   9  -2 1.26602 1.86301   3
  -1   9  -2 4.05348 2.19219   2
   1  -9   2 4.61070 3.21348   4
   1  -9   2 5.14226 2.69756   1
   1  -9   2 3.23782 3.11184   8
  -2   9  -2 6.52393 3.27070   7
  -2   9  -2 5.14253 2.19139   2
  -2   9  -2 3.24653 2.16046   3
   2  -9   2 2.52062 3.17314   8
   2  -9   2 6.52252 3.40628   4
   2  -9   2 6.72607 2.74639   1
  -3   9  -2 16.8916 4.38001   7
  -3   9  -2 14.3960 3.65354   3
  -3   9  -2 18.6938 3.87449   2
   3  -9   2 15.9169 5.17563   4
   3  -9   2 20.4119 3.96144   1
   3  -9   2 19.2447 6.17755   8
  -4   9  -2 77.4535 6.70602   3
  -4   9  -2 71.2636 8.49168   7
  -4   9  -2 83.0845 6.58070   2
   4  -9   2 87.0803 9.58530   4
   4  -9   2 79.9353 6.36494   1
   4  -9   2 82.7757 9.58031   8
  -5   9  -2 3.85448 2.58716   7
  -5   9  -2 4.49304 2.24168   2
  -5   9  -2 6.92594 3.09922   3
   5  -9   2 4.98078 3.06442   2
   5  -9   2 6.32901 2.23710   1
   5  -9   2 10.2596 4.27435   4
   5  -9   2 10.5733 5.08287   8
  -6   9  -2 7.28785 3.06029   2
  -6   9  -2 12.5588 4.03111   3
  -6   9  -2 7.96984 3.58926   7
   6  -9   2 12.8580 5.23795   4
   6  -9   2 7.78695 3.36910   2
   6  -9   2 13.9451 6.05738   8
  -7   9  -2 -0.6491 2.28688   7
  -7   9  -2 1.55493 2.76989   3
  -7   9  -2 -1.6205 1.50076   2
   7  -9   2 9.54195 4.22687   4
   7  -9   2 3.08057 2.90968   2
   7  -9   2 2.41526 3.16730   8
  -8   9  -2 52.2845 7.86721   7
  -8   9  -2 39.3836 6.83385   3
  -8   9  -2 53.5581 7.62282   2
   8  -9   2 66.7449 9.78809   2
   8  -9   2 63.7678 12.5250   8
   8  -9   2 62.7959 11.6481   4
  -9   9  -2 10.1419 3.64263   2
  -9   9  -2 4.36903 3.28645   7
  -9   9  -2 3.85819 3.66679   3
   9  -9   2 11.4014 6.26641   8
   9  -9   2 17.5873 6.07655   4
   9  -9   2 11.2117 5.16164   2
 -10   9  -2 18.2414 5.24662   2
 -10   9  -2 7.62229 4.65727   3
  10  -9   2 15.2692 6.22781   2
  10  -9   2 45.1136 9.97408   4
  11   8  -2 3.25882 3.88363   3
 -11  -8   2 -3.2438 3.43212   6
 -11  -8   2 6.60122 3.34215   5
  10   8  -2 2.48904 2.90711   7
  10   8  -2 -2.0324 2.47422   3
 -10  -8   2 -1.9139 3.01666   6
 -10  -8   2 -0.7579 1.99098   5
   9   8  -2 3.61513 2.98397   7
   9   8  -2 4.35845 2.77870   3
  -9  -8   2 5.18872 3.35107   6
  -9  -8   2 4.04132 2.48012   5
  -9  -8   2 8.56674 3.90154   1
   8   8  -2 18.8341 4.87218   3
   8   8  -2 26.9165 5.73093   7
   8   8  -2 18.2302 4.13131   2
  -8  -8   2 17.5461 4.80090   1
  -8  -8   2 18.7524 4.30290   6
  -8  -8   2 18.7037 3.98922   5
   7   8  -2 9.10259 3.20698   3
   7   8  -2 5.54209 2.92759   7
   7   8  -2 11.0974 3.64839   2
   7   8  -2 6.85044 2.85282   5
  -7  -8   2 11.0365 2.96545   5
  -7  -8   2 10.6549 3.26533   6
  -7  -8   2 9.21846 4.24567   1
   6   8  -2 28.0330 5.16557   2
   6   8  -2 28.8543 4.67083   5
   6   8  -2 32.4954 5.82083   7
   6   8  -2 36.0686 5.54067   3
  -6  -8   2 36.9005 5.16446   6
  -6  -8   2 38.6549 4.88703   5
  -6  -8   2 32.9014 5.86626   1
   5   8  -2 37.2606 4.68033   5
   5   8  -2 36.2441 5.91493   7
   5   8  -2 41.8321 5.71655   3
   5   8  -2 45.6660 6.22974   2
  -5  -8   2 37.6098 6.19367   1
  -5  -8   2 35.9473 4.70724   6
  -5  -8   2 42.4369 4.79054   5
   4   8  -2 80.4350 7.18960   7
   4   8  -2 70.2353 5.20005   5
   4   8  -2 73.0465 6.61324   2
   4   8  -2 77.1952 6.20502   3
  -4  -8   2 74.5578 7.01936   1
  -4  -8   2 92.2125 7.30894   4
  -4  -8   2 68.8213 5.43019   6
  -4  -8   2 77.6425 5.09963   5
   3   8  -2 21.8083 4.45750   2
   3   8  -2 17.4667 3.55559   3
   3   8  -2 22.1860 3.28193   5
   3   8  -2 25.0297 5.02997   7
  -3  -8   2 24.2505 3.63847   6
  -3  -8   2 16.1948 4.45047   1
  -3  -8   2 22.3511 5.06538   4
  -3  -8   2 18.9973 2.84845   5
   2   8  -2 10.3808 2.18474   5
   2   8  -2 7.13220 3.22111   7
   2   8  -2 9.68310 3.24988   2
   2   8  -2 7.14029 2.27426   3
  -2  -8   2 7.74001 3.57644   4
  -2  -8   2 10.7370 1.99559   5
  -2  -8   2 8.57042 2.48081   6
  -2  -8   2 14.7612 4.08735   1
   1   8  -2 35.4122 5.01071   2
   1   8  -2 25.2587 4.04003   3
   1   8  -2 29.9350 3.21202   5
   1   8  -2 25.0348 4.76412   7
   1   8  -2 28.3450 3.47886   8
  -1  -8   2 30.3610 5.49108   1
  -1  -8   2 30.8044 6.50513   4
  -1  -8   2 27.5686 4.89814   8
  -1  -8   2 32.3478 3.87741   6
  -1  -8   2 27.0207 2.86470   5
   0   8  -2 1.56687 1.79246   7
   0   8  -2 1.38329 1.59366   2
   0   8  -2 3.25561 1.49036   5
   0   8  -2 3.99842 1.94445   3
   0  -8   2 0.47503 2.09714   8
   0  -8   2 1.53973 3.17103   4
   0  -8   2 3.08870 1.61876   6
   0  -8   2 2.09341 2.84709   1
  -1   8  -2 1.10082 1.41710   2
  -1   8  -2 0.57561 1.52792   3
  -1   8  -2 0.20223 1.56600   7
   1  -8   2 -1.5837 2.61637   4
   1  -8   2 -1.6380 1.18066   6
   1  -8   2 0.53509 2.37752   8
   1  -8   2 0.97092 2.81636   1
  -2   8  -2 24.1120 4.04046   2
  -2   8  -2 24.6310 4.75735   7
  -2   8  -2 16.5323 3.51406   3
   2  -8   2 19.2518 5.46080   4
   2  -8   2 19.8871 5.18180   8
   2  -8   2 22.9228 4.15260   1
  -3   8  -2 13.2619 3.60786   7
  -3   8  -2 8.56366 2.53556   2
  -3   8  -2 10.4507 2.95812   3
   3  -8   2 6.64066 3.97918   8
   3  -8   2 8.67154 2.86784   1
   3  -8   2 8.13140 4.26679   4
  -4   8  -2 337.314 14.0633   3
  -4   8  -2 354.659 15.4611   7
  -4   8  -2 345.473 14.1756   2
   4  -8   2 321.049 13.4722   1
   4  -8   2 334.013 18.5830   8
   4  -8   2 317.598 18.3657   4
  -5   8  -2 2.75983 2.30799   3
  -5   8  -2 2.36897 1.76974   2
  -5   8  -2 2.90695 2.29944   7
   5  -8   2 6.70699 2.29763   1
   5  -8   2 6.68469 2.85835   2
   5  -8   2 3.04231 2.98118   4
   5  -8   2 6.30961 4.01138   8
  -6   8  -2 134.467 9.44011   7
  -6   8  -2 119.649 8.51529   3
  -6   8  -2 129.619 8.68920   2
   6  -8   2 117.201 9.16560   2
   6  -8   2 108.778 11.5231   8
   6  -8   2 103.288 10.7756   4
   6  -8   2 130.356 7.65491   1
  -7   8  -2 20.2908 4.62561   3
  -7   8  -2 16.4420 4.20483   7
  -7   8  -2 14.7876 3.91158   2
   7  -8   2 16.5410 6.44368   8
   7  -8   2 16.9423 4.65940   2
   7  -8   2 22.7583 6.99399   4
  -8   8  -2 2.84959 2.45479   7
  -8   8  -2 0.28413 2.09508   2
  -8   8  -2 0.56192 2.53628   3
   8  -8   2 -0.6897 2.40491   2
   8  -8   2 8.70558 3.58082   4
   8  -8   2 2.37396 3.68995   8
  -9   8  -2 -0.8769 1.55561   7
  -9   8  -2 1.94771 2.34754   2
  -9   8  -2 -0.2093 2.87807   3
   9  -8   2 7.03432 3.61319   4
   9  -8   2 0.56834 3.52950   8
   9  -8   2 2.56363 3.38427   2
 -10   8  -2 2.95033 2.79073   2
 -10   8  -2 2.56982 3.42950   3
 -10   8  -2 3.34144 2.99685   7
  10  -8   2 8.55804 4.90051   2
  10  -8   2 12.8825 4.98362   4
  10  -8   2 12.0862 6.01664   8
 -11   8  -2 6.41944 4.49291   3
  11   7  -2 48.7890 8.36668   7
  11   7  -2 43.6062 7.56323   3
 -11  -7   2 41.7818 6.73067   6
 -11  -7   2 51.4150 7.61899   3
 -11  -7   2 55.0050 7.55482   5
  10   7  -2 2.23375 2.79974   7
  10   7  -2 -1.4450 2.44759   3
 -10  -7   2 -3.5795 2.36462   6
 -10  -7   2 -0.3320 1.91734   5
   9   7  -2 0.59729 2.50408   7
   9   7  -2 -0.6468 2.11204   3
   9   7  -2 12.0499 3.23364   2
  -9  -7   2 4.53047 3.45316   1
  -9  -7   2 0.03982 2.29259   6
  -9  -7   2 2.74453 2.15324   5
   8   7  -2 10.7041 3.49073   2
   8   7  -2 7.74474 3.17180   3
   8   7  -2 4.68646 3.00352   7
  -8  -7   2 7.21710 3.61130   1
  -8  -7   2 3.65500 2.11151   5
  -8  -7   2 4.86777 2.91859   6
   7   7  -2 3.40140 2.67397   2
   7   7  -2 1.28468 2.11346   7
   7   7  -2 -0.6051 1.07213   3
   7   7  -2 -1.6631 1.33021   5
  -7  -7   2 -0.5719 2.36816   1
  -7  -7   2 -0.2519 1.89200   6
  -7  -7   2 0.05669 1.29781   5
   6   7  -2 42.1680 5.65825   3
   6   7  -2 34.8025 5.71068   7
   6   7  -2 41.5840 5.83141   2
   6   7  -2 37.6699 4.93843   5
  -6  -7   2 49.9207 5.33939   5
  -6  -7   2 44.3809 6.38575   1
  -6  -7   2 41.6841 5.11415   6
   5   7  -2 8.42126 2.63189   3
   5   7  -2 7.91768 3.34522   2
   5   7  -2 3.65454 2.20687   7
   5   7  -2 8.12022 2.39453   5
  -5  -7   2 11.4696 3.75953   1
  -5  -7   2 8.73031 2.27174   5
  -5  -7   2 8.83746 2.60492   6
   4   7  -2 47.0547 6.18346   2
   4   7  -2 35.3639 4.83376   3
   4   7  -2 35.8747 4.26703   5
   4   7  -2 36.4332 5.52977   7
  -4  -7   2 37.5465 5.72002   4
  -4  -7   2 41.8072 4.80423   6
  -4  -7   2 38.7290 6.02835   1
  -4  -7   2 33.6266 3.88853   5
   3   7  -2 27.8092 4.06579   3
   3   7  -2 18.2876 4.21063   7
   3   7  -2 23.0596 3.14173   5
   3   7  -2 29.1516 4.71024   2
  -3  -7   2 26.1433 4.89985   1
  -3  -7   2 26.6851 3.21843   5
  -3  -7   2 28.8435 5.12058   4
  -3  -7   2 24.7259 3.56256   6
   2   7  -2 62.9876 4.86582   3
   2   7  -2 57.6049 5.46163   2
   2   7  -2 59.8986 4.21052   8
   2   7  -2 48.8476 3.65923   5
   2   7  -2 65.4599 6.00295   7
  -2  -7   2 65.0644 4.80788   8
  -2  -7   2 71.7916 4.59632   6
  -2  -7   2 54.6363 5.88200   4
  -2  -7   2 62.0080 6.87178   1
  -2  -7   2 62.2605 3.78663   5
   1   7  -2 5.04339 1.83472   3
   1   7  -2 5.63023 1.97164   8
   1   7  -2 6.20994 1.50094   5
   1   7  -2 7.48670 2.81585   7
   1   7  -2 4.55399 2.03385   2
  -1  -7   2 4.62830 1.60515   6
  -1  -7   2 3.32872 1.14256   5
  -1  -7   2 6.16099 2.35695   8
  -1  -7   2 3.53397 2.74290   4
  -1  -7   2 9.35496 2.91890   1
   0   7  -2 20.9528 3.27779   3
   0   7  -2 23.0850 2.37912   5
   0   7  -2 19.8806 4.02005   7
   0   7  -2 24.5494 3.79873   2
   0  -7   2 22.6780 2.23076   5
   0  -7   2 31.8854 4.92869   1
   0  -7   2 20.8656 5.05730   4
   0  -7   2 22.8918 2.75862   6
   0  -7   2 19.5772 4.26615   8
  -1   7  -2 0.20929 1.76606   7
  -1   7  -2 1.58987 1.33467   2
  -1   7  -2 0.34589 0.70699   5
  -1   7  -2 0.21363 1.14269   3
   1  -7   2 2.18622 2.73317   4
   1  -7   2 -0.1816 1.66164   8
   1  -7   2 0.01901 1.99502   1
   1  -7   2 0.56282 1.03710   6
  -2   7  -2 32.5573 4.87589   7
  -2   7  -2 38.3531 4.57102   3
  -2   7  -2 40.8049 4.85751   2
   2  -7   2 37.4134 6.74640   8
   2  -7   2 33.2499 2.44176   6
   2  -7   2 41.3721 5.09504   1
   2  -7   2 30.4307 6.41031   4
  -3   7  -2 12.0411 2.91520   3
  -3   7  -2 9.72076 2.54692   2
  -3   7  -2 8.34295 2.53491   7
   3  -7   2 12.6065 2.87817   1
   3  -7   2 11.3452 4.15105   8
   3  -7   2 7.59284 3.71507   4
  -4   7  -2 0.54069 1.58119   7
  -4   7  -2 1.42727 1.66525   3
  -4   7  -2 0.79329 1.28747   2
   4  -7   2 -1.7371 1.27195   1
   4  -7   2 -1.5886 2.62141   4
   4  -7   2 -1.8811 1.16750   2
   4  -7   2 -1.3301 2.15971   8
  -5   7  -2 12.4757 3.07554   2
  -5   7  -2 10.4386 3.04532   7
  -5   7  -2 12.6468 3.21921   3
   5  -7   2 8.88012 2.84852   2
   5  -7   2 10.0493 4.51637   8
   5  -7   2 16.2865 5.34393   4
   5  -7   2 13.1092 2.77907   1
  -6   7  -2 17.4422 3.80091   2
  -6   7  -2 14.2651 3.54772   3
  -6   7  -2 11.0829 3.19453   7
   6  -7   2 11.3469 3.80906   2
   6  -7   2 6.68691 4.06375   8
   6  -7   2 17.2894 3.33970   1
   6  -7   2 11.8295 4.78992   4
  -7   7  -2 1.74409 2.07639   3
  -7   7  -2 3.71053 2.17803   2
  -7   7  -2 5.79737 2.51885   7
   7  -7   2 5.68907 3.16714   2
   7  -7   2 6.51371 3.91694   4
   7  -7   2 1.95344 3.40052   8
  -8   7  -2 9.09137 3.14057   7
  -8   7  -2 14.7224 3.96498   3
  -8   7  -2 15.4962 3.97272   2
   8  -7   2 12.4165 5.45986   8
   8  -7   2 9.70864 4.38983   4
   8  -7   2 10.3516 4.04947   2
  -9   7  -2 2.45709 2.51222   7
  -9   7  -2 6.49805 2.96579   2
  -9   7  -2 6.22867 3.42390   3
   9  -7   2 13.7174 4.87066   4
   9  -7   2 4.19310 4.44346   8
   9  -7   2 3.75959 3.03818   2
 -10   7  -2 16.8441 4.44033   2
 -10   7  -2 17.1269 4.84418   3
 -10   7  -2 22.8085 5.17882   7
  10  -7   2 19.5473 5.33593   2
  10  -7   2 30.3139 9.18980   8
  10  -7   2 34.4841 8.73271   4
 -11   7  -2 2.38606 2.47539   2
 -11   7  -2 -1.3799 2.73472   3
 -11   7  -2 0.73701 2.90020   7
  11  -7   2 0.15591 3.53107   2
  11  -7   2 6.38805 4.64248   8
  11  -7   2 13.4314 5.37470   4
  12   6  -2 5.17997 3.94916   3
 -12  -6   2 4.03740 3.12054   3
 -12  -6   2 9.74204 4.45591   6
  11   6  -2 9.74056 4.31996   3
  11   6  -2 11.0910 4.27707   7
 -11  -6   2 4.70235 2.98232   5
 -11  -6   2 10.6678 4.02813   6
 -11  -6   2 3.29326 2.51209   3
  10   6  -2 83.7512 7.53451   2
  10   6  -2 58.7491 8.45924   7
  10   6  -2 63.7314 8.50410   3
 -10  -6   2 71.8887 7.56917   6
 -10  -6   2 66.3610 7.58181   5
   9   6  -2 12.5332 3.83372   3
   9   6  -2 13.7464 4.16274   7
   9   6  -2 15.7568 3.89076   2
  -9  -6   2 12.1800 3.23815   5
  -9  -6   2 6.26058 3.15304   6
   8   6  -2 29.8289 5.61807   7
   8   6  -2 25.9739 4.78962   3
   8   6  -2 35.4654 5.64819   2
  -8  -6   2 28.3197 4.93623   1
  -8  -6   2 30.9477 4.80406   5
  -8  -6   2 34.2048 4.93237   6
   7   6  -2 47.4567 6.29537   3
   7   6  -2 38.2613 6.07699   7
   7   6  -2 55.5526 6.84072   2
  -7  -6   2 53.4086 6.37318   1
  -7  -6   2 59.3740 6.15590   6
  -7  -6   2 50.6673 5.68845   5
   6   6  -2 23.3133 4.21114   3
   6   6  -2 20.9129 4.40534   2
   6   6  -2 18.3607 3.54643   5
   6   6  -2 25.8914 4.88752   7
  -6  -6   2 26.2252 3.85927   5
  -6  -6   2 27.1843 4.00139   6
  -6  -6   2 28.1362 4.92112   1
   5   6  -2 50.2192 5.67669   3
   5   6  -2 65.3546 6.18298   7
   5   6  -2 72.5501 6.65043   2
   5   6  -2 72.0129 5.22600   5
  -5  -6   2 72.9600 4.93861   5
  -5  -6   2 77.7011 5.46277   6
  -5  -6   2 65.5607 6.84881   1
   4   6  -2 58.5601 5.65867   2
   4   6  -2 63.5016 5.80575   7
   4   6  -2 65.9044 4.60876   5
   4   6  -2 60.5618 4.93342   3
  -4  -6   2 76.1270 4.66079   5
  -4  -6   2 67.7534 4.86782   6
  -4  -6   2 65.6929 5.12613   4
  -4  -6   2 62.2404 6.59956   1
   3   6  -2 9.19805 3.06503   7
   3   6  -2 11.1947 2.11916   5
   3   6  -2 9.40433 1.95760   8
   3   6  -2 10.8350 2.52795   3
   3   6  -2 11.1761 3.24689   2
  -3  -6   2 8.19003 1.77704   5
  -3  -6   2 9.95631 3.47151   1
  -3  -6   2 9.33570 3.06165   4
  -3  -6   2 8.28495 2.28894   6
   2   6  -2 2.69663 1.38881   3
   2   6  -2 2.24523 2.03807   2
   2   6  -2 1.31417 1.03586   5
   2   6  -2 1.82091 1.08064   8
   2   6  -2 4.41980 1.99586   7
  -2  -6   2 1.14632 2.28155   1
  -2  -6   2 3.25842 2.28521   4
  -2  -6   2 3.60050 1.48979   6
  -2  -6   2 1.96905 0.98528   5
   1   6  -2 114.707 6.31885   2
   1   6  -2 110.844 5.96826   8
   1   6  -2 105.602 4.69507   5
   1   6  -2 106.435 5.81456   3
   1   6  -2 117.296 7.26158   7
  -1  -6   2 102.309 4.45230   5
  -1  -6   2 88.7482 7.11903   4
  -1  -6   2 102.434 6.31001   1
  -1  -6   2 103.451 6.29325   8
  -1  -6   2 101.106 5.03748   6
   0   6  -2 10.4460 2.42432   2
   0   6  -2 7.82763 2.00463   3
   0   6  -2 3.22501 1.99369   7
   0   6  -2 8.46913 1.42783   5
   0  -6   2 6.22552 1.10007   5
   0  -6   2 6.53956 1.53009   6
   0  -6   2 7.53018 2.93086   4
   0  -6   2 9.29316 2.75866   1
   0  -6   2 9.08327 2.89130   8
  -1   6  -2 29.0522 3.68691   2
  -1   6  -2 27.0741 3.47781   3
  -1   6  -2 29.0026 4.23306   7
  -1   6  -2 28.5208 1.81003   5
   1  -6   2 27.5823 2.59849   6
   1  -6   2 23.0293 4.98487   4
   1  -6   2 25.9806 4.01847   1
   1  -6   2 25.2743 4.65104   8
  -2   6  -2 151.577 7.33483   3
  -2   6  -2 144.564 8.02820   7
  -2   6  -2 160.177 7.51126   2
  -2   6  -2 152.862 4.66779   5
   2  -6   2 154.475 7.65596   1
   2  -6   2 141.689 10.0170   4
   2  -6   2 159.369 5.35096   6
   2  -6   2 151.763 9.75666   8
  -3   6  -2 11.5147 2.54114   3
  -3   6  -2 12.1876 2.62527   2
  -3   6  -2 15.8741 1.27561   5
  -3   6  -2 14.6878 3.05977   7
   3  -6   2 18.1565 1.67828   6
   3  -6   2 10.0888 2.75543   1
   3  -6   2 16.7910 4.58857   8
   3  -6   2 18.9014 5.25061   4
   3  -6   2 18.9454 3.53320   2
  -4   6  -2 25.0862 3.94216   7
  -4   6  -2 32.4217 4.37180   2
  -4   6  -2 31.5925 4.25449   3
   4  -6   2 34.6194 4.29257   1
   4  -6   2 25.2263 5.85169   8
   4  -6   2 35.2881 6.74777   4
   4  -6   2 26.4402 4.37295   2
  -5   6  -2 0.05958 1.03019   2
  -5   6  -2 0.19908 0.96025   7
  -5   6  -2 0.85982 1.44912   3
   5  -6   2 -1.0364 0.93466   1
   5  -6   2 -0.1203 1.42717   2
   5  -6   2 1.25514 2.56189   4
   5  -6   2 -0.2926 2.21451   8
  -6   6  -2 16.5711 3.50797   7
  -6   6  -2 21.6999 3.88949   3
  -6   6  -2 18.5363 3.63431   2
   6  -6   2 18.8887 3.12550   1
   6  -6   2 19.5347 4.27900   2
   6  -6   2 18.0836 5.56661   4
   6  -6   2 14.1499 5.41983   8
  -7   6  -2 3.29258 1.98644   7
  -7   6  -2 4.47145 1.95527   2
  -7   6  -2 -0.2047 1.49300   3
   7  -6   2 2.10260 2.35113   2
   7  -6   2 6.00077 4.01007   8
   7  -6   2 2.94725 3.04970   4
  -8   6  -2 9.26691 3.01064   3
  -8   6  -2 12.7542 3.63793   2
  -8   6  -2 7.46748 2.58740   7
   8  -6   2 8.72094 3.52809   2
   8  -6   2 15.9291 5.91454   8
   8  -6   2 13.9120 4.93970   4
  -9   6  -2 2.34888 1.83886   2
  -9   6  -2 3.93003 2.53953   3
  -9   6  -2 -0.1850 1.87420   7
   9  -6   2 0.37354 3.11941   8
   9  -6   2 1.25169 2.07377   2
   9  -6   2 5.25528 3.87344   4
 -10   6  -2 11.4240 3.62946   2
 -10   6  -2 4.66071 2.65391   7
 -10   6  -2 2.25544 2.63803   3
  10  -6   2 18.2466 6.04483   4
  10  -6   2 9.07873 4.10040   2
  10  -6   2 11.1150 5.67414   8
 -11   6  -2 1.51716 2.92168   3
 -11   6  -2 2.01616 2.37131   2
 -11   6  -2 -0.4528 1.55274   7
  11  -6   2 1.96655 3.26085   2
  11  -6   2 3.95618 4.07987   8
 -12   6  -2 17.3205 4.86236   7
 -12   6  -2 27.0371 6.14653   2
 -12   6  -2 28.8666 6.45533   3
  12  -6   2 40.6230 10.6363   8
  12  -6   2 19.8325 6.12579   2
  12   5  -2 7.59119 2.79459   2
  12   5  -2 0.45719 3.10938   7
  12   5  -2 -2.9103 2.94004   3
 -12  -5   2 0.03039 2.26998   5
 -12  -5   2 -2.2433 2.96689   6
 -12  -5   2 3.43473 2.94836   3
  11   5  -2 0.02077 2.46193   7
  11   5  -2 4.51591 2.30037   2
  11   5  -2 -0.0990 1.91729   3
 -11  -5   2 0.21802 1.88146   3
 -11  -5   2 -1.4243 1.92912   5
 -11  -5   2 1.35303 2.83927   6
  10   5  -2 136.566 10.8439   7
  10   5  -2 135.699 9.90792   2
  10   5  -2 116.940 9.39099   3
 -10  -5   2 141.535 9.03013   5
 -10  -5   2 135.973 8.76722   6
 -10  -5   2 125.934 9.21647   3
   9   5  -2 34.8002 5.86732   3
   9   5  -2 48.8500 6.70747   2
   9   5  -2 30.8897 5.79317   7
  -9  -5   2 40.9406 5.57644   6
  -9  -5   2 42.5425 5.75009   5
   8   5  -2 49.1923 7.00120   7
   8   5  -2 62.8972 7.46635   2
   8   5  -2 56.3013 6.86895   3
  -8  -5   2 44.3316 5.45064   1
  -8  -5   2 62.6060 6.41503   5
  -8  -5   2 47.6790 5.61423   6
   7   5  -2 22.0510 4.43819   2
   7   5  -2 16.8788 4.03584   7
   7   5  -2 19.6571 3.81766   3
  -7  -5   2 21.8236 3.90966   6
  -7  -5   2 27.0158 4.58490   1
  -7  -5   2 12.9362 2.86517   5
   6   5  -2 134.690 8.07659   3
   6   5  -2 132.204 7.62506   5
   6   5  -2 134.278 8.43204   2
   6   5  -2 130.623 8.52319   7
  -6  -5   2 128.604 7.25912   6
  -6  -5   2 126.841 6.96016   5
  -6  -5   2 129.638 7.82094   1
   5   5  -2 1.00095 1.75790   7
   5   5  -2 -0.4926 2.33981   2
   5   5  -2 0.37869 1.04713   3
   5   5  -2 0.30125 0.99979   5
  -5  -5   2 0.00626 1.22339   6
  -5  -5   2 -2.3924 1.94510   1
  -5  -5   2 1.17440 1.12558   5
   4   5  -2 44.4473 5.29374   7
   4   5  -2 44.3394 5.28769   2
   4   5  -2 46.5798 3.72354   8
   4   5  -2 46.6474 4.06518   3
   4   5  -2 46.8296 3.77245   5
  -4  -5   2 52.1714 5.62131   1
  -4  -5   2 40.9344 3.55475   4
  -4  -5   2 47.3788 4.47261   6
  -4  -5   2 48.7453 3.68499   5
   3   5  -2 155.407 6.24526   8
   3   5  -2 165.782 6.92295   5
   3   5  -2 149.890 7.93072   2
   3   5  -2 166.176 8.46232   7
   3   5  -2 163.429 7.53843   3
  -3  -5   2 153.136 7.84804   1
  -3  -5   2 166.373 7.91248   4
  -3  -5   2 165.182 6.66422   5
  -3  -5   2 155.929 6.84252   6
   2   5  -2 231.256 10.1895   7
   2   5  -2 242.272 9.82768   2
   2   5  -2 236.412 8.40742   8
   2   5  -2 241.794 9.21600   3
   2   5  -2 243.435 8.34907   5
  -2  -5   2 242.382 10.5003   4
  -2  -5   2 242.784 8.54768   6
  -2  -5   2 234.680 9.89320   1
  -2  -5   2 243.344 8.07146   5
   1   5  -2 19.4071 2.27838   8
   1   5  -2 17.4772 2.91898   2
   1   5  -2 15.2852 2.35091   3
   1   5  -2 13.1951 2.87042   7
   1   5  -2 17.9073 2.07638   5
  -1  -5   2 12.4690 2.77303   1
  -1  -5   2 16.7813 3.67813   4
  -1  -5   2 19.4875 1.99863   5
  -1  -5   2 17.3363 3.06409   8
  -1  -5   2 19.1845 2.38475   6
   0   5  -2 147.958 7.71374   7
   0   5  -2 167.857 6.88988   3
   0   5  -2 159.129 7.18604   2
   0   5  -2 159.767 5.32094   5
   0  -5   2 162.802 7.60196   1
   0  -5   2 158.070 8.11689   8
   0  -5   2 156.312 8.92822   4
   0  -5   2 155.712 5.79176   6
   0  -5   2 161.002 5.16823   5
  -1   5  -2 6.10607 0.91313   5
  -1   5  -2 5.17937 1.79946   7
  -1   5  -2 7.53647 1.85576   2
  -1   5  -2 6.83941 1.73098   3
   1  -5   2 7.46845 2.66257   8
   1  -5   2 3.67553 2.42305   4
   1  -5   2 7.15684 1.31074   6
   1  -5   2 4.90804 1.98503   1
  -2   5  -2 589.186 17.2687   3
  -2   5  -2 607.670 18.6284   7
  -2   5  -2 576.617 17.5516   2
  -2   5  -2 587.296 13.9773   5
   2  -5   2 586.911 21.7740   4
   2  -5   2 589.068 14.8166   6
   2  -5   2 588.919 21.0205   8
   2  -5   2 590.122 17.6553   1
  -3   5  -2 6.14114 0.87813   5
  -3   5  -2 5.32866 1.76564   3
  -3   5  -2 7.49409 2.14540   7
  -3   5  -2 6.94573 1.89135   2
   3  -5   2 6.64397 0.94884   6
   3  -5   2 6.02845 1.86389   1
   3  -5   2 5.00296 1.77356   2
   3  -5   2 7.96988 2.99279   8
   3  -5   2 6.03346 2.87301   4
  -4   5  -2 237.397 6.85061   5
  -4   5  -2 226.527 9.70520   2
  -4   5  -2 253.857 10.3690   7
  -4   5  -2 218.107 5.76653   6
  -4   5  -2 217.173 9.18051   3
   4  -5   2 218.249 5.60497   6
   4  -5   2 237.473 9.14669   1
   4  -5   2 236.670 13.1685   8
   4  -5   2 234.219 12.9355   4
   4  -5   2 226.894 10.4567   2
  -5   5  -2 0.01221 0.98559   2
  -5   5  -2 -0.0555 1.02373   3
  -5   5  -2 -1.1647 0.67510   7
  -5   5  -2 0.21596 0.77380   5
   5  -5   2 -0.4339 1.34141   2
   5  -5   2 0.50724 0.98954   1
   5  -5   2 -1.5453 1.70354   4
   5  -5   2 -0.9665 1.66989   8
  -6   5  -2 0.61894 1.18686   2
  -6   5  -2 -0.5350 1.14087   7
  -6   5  -2 0.09467 1.06798   5
  -6   5  -2 1.87936 1.64123   3
   6  -5   2 -1.2530 1.32418   2
   6  -5   2 2.19978 2.85127   8
   6  -5   2 0.28955 1.11680   1
   6  -5   2 0.68228 2.24375   4
  -7   5  -2 0.77158 1.47004   3
  -7   5  -2 0.74635 1.38331   5
  -7   5  -2 4.44312 2.02180   2
  -7   5  -2 1.26371 1.55185   7
   7  -5   2 2.73875 2.14972   2
   7  -5   2 -0.1680 2.34112   8
   7  -5   2 0.92923 2.10702   4
   7  -5   2 1.36551 1.36166   1
  -8   5  -2 1.66027 1.47920   2
  -8   5  -2 0.63217 1.36203   7
  -8   5  -2 -0.1807 1.42908   3
   8  -5   2 0.83770 2.40320   4
   8  -5   2 -0.1110 1.84839   8
   8  -5   2 1.09625 1.51136   2
  -9   5  -2 1.67670 1.90819   2
  -9   5  -2 -0.2152 1.52875   7
  -9   5  -2 0.10307 1.75043   3
   9  -5   2 1.56114 2.28480   4
   9  -5   2 -0.3442 3.01634   8
   9  -5   2 -1.1917 1.77612   2
 -10   5  -2 24.8528 4.71843   3
 -10   5  -2 27.9636 5.23619   7
 -10   5  -2 24.8557 5.29015   2
  10  -5   2 32.8822 7.70502   4
  10  -5   2 19.5655 4.92643   2
  10  -5   2 41.0232 9.64490   8
 -11   5  -2 1.20721 2.32299   3
 -11   5  -2 0.55546 1.94117   2
 -11   5  -2 -1.5942 2.13744   7
  11  -5   2 4.92167 4.59560   8
  11  -5   2 0.03822 2.51173   2
 -12   5  -2 67.7129 9.03536   7
 -12   5  -2 70.2919 9.69470   2
 -12   5  -2 77.0816 9.19621   3
  12  -5   2 57.8829 9.55344   2
  12  -5   2 85.4083 15.6163   8
  12   4  -2 31.4339 6.15391   2
  12   4  -2 19.1857 5.47171   3
  12   4  -2 29.3841 6.80118   7
 -12  -4   2 13.9979 4.47966   6
 -12  -4   2 16.8631 4.63284   3
 -12  -4   2 16.9481 4.49441   5
  11   4  -2 4.09806 2.48266   2
  11   4  -2 2.53311 2.73439   3
  11   4  -2 -0.2234 1.84381   7
 -11  -4   2 -0.0022 2.00884   5
 -11  -4   2 -0.6324 1.38324   3
 -11  -4   2 -0.9248 2.58357   6
  10   4  -2 9.36721 3.48802   7
  10   4  -2 10.1455 3.38474   3
  10   4  -2 17.6461 4.17177   2
 -10  -4   2 10.0301 3.33733   6
 -10  -4   2 8.79531 3.12197   3
 -10  -4   2 10.3321 3.05264   5
   9   4  -2 25.7421 4.91340   3
   9   4  -2 34.7561 5.83391   2
   9   4  -2 21.3790 4.92261   7
  -9  -4   2 30.4282 4.69272   5
  -9  -4   2 30.9675 4.68215   6
  -9  -4   2 28.7453 4.77932   3
   8   4  -2 7.19943 2.74044   2
   8   4  -2 -2.1307 1.34640   3
   8   4  -2 -0.0915 1.50495   7
  -8  -4   2 2.01337 2.17732   1
  -8  -4   2 3.21098 1.90617   5
  -8  -4   2 -0.3994 1.78554   6
   7   4  -2 23.8766 4.71339   2
   7   4  -2 28.1956 4.95054   7
   7   4  -2 31.7935 4.70966   3
  -7  -4   2 27.6292 4.15558   1
  -7  -4   2 35.1876 4.38953   5
  -7  -4   2 33.8989 4.33298   6
   6   4  -2 2.16227 1.76564   7
   6   4  -2 5.08134 1.95950   3
   6   4  -2 3.62492 2.52143   2
  -6  -4   2 4.86442 2.31875   1
  -6  -4   2 1.47516 1.27012   5
  -6  -4   2 7.12091 2.33149   6
   5   4  -2 51.0233 4.39044   3
   5   4  -2 51.0820 5.69396   7
   5   4  -2 51.8686 3.85828   8
   5   4  -2 44.2302 5.43128   2
   5   4  -2 41.4913 4.59336   5
  -5  -4   2 41.6111 4.74982   1
  -5  -4   2 43.7771 2.51052   4
  -5  -4   2 55.4789 4.25987   6
  -5  -4   2 43.1703 3.49465   5
   4   4  -2 183.454 8.88920   7
   4   4  -2 170.240 7.47229   5
   4   4  -2 161.799 6.92929   8
   4   4  -2 175.363 7.92163   3
   4   4  -2 175.240 8.57131   2
  -4  -4   2 174.248 6.45348   4
  -4  -4   2 178.382 7.37431   6
  -4  -4   2 168.571 7.09893   5
  -4  -4   2 170.751 7.82468   1
   3   4  -2 77.0310 4.28997   5
   3   4  -2 75.0768 5.30389   2
   3   4  -2 77.2249 4.64990   3
   3   4  -2 73.6872 5.15675   7
   3   4  -2 71.9059 4.19255   8
  -3  -4   2 74.2261 4.92164   1
  -3  -4   2 78.7461 4.15272   5
  -3  -4   2 73.5659 4.37881   4
  -3  -4   2 70.8439 4.21215   6
   2   4  -2 437.480 14.0859   2
   2   4  -2 434.754 13.2848   3
   2   4  -2 439.897 12.5522   5
   2   4  -2 438.889 12.5919   8
   2   4  -2 432.174 14.5169   7
  -2  -4   2 428.686 12.2355   5
  -2  -4   2 414.248 14.0224   4
  -2  -4   2 443.240 13.9977   1
  -2  -4   2 433.440 12.6688   6
   1   4  -2 42.0062 2.99221   8
   1   4  -2 41.5711 3.73534   7
   1   4  -2 42.3381 2.95451   3
   1   4  -2 38.4267 3.27286   2
   1   4  -2 41.5887 2.47915   5
  -1  -4   2 39.3900 3.56580   1
  -1  -4   2 40.4249 2.31543   5
  -1  -4   2 42.6953 2.78163   6
  -1  -4   2 40.1850 3.28555   8
  -1  -4   2 37.3724 3.81111   4
   0   4  -2 17.3548 1.35570   5
   0   4  -2 20.5796 2.76064   2
   0   4  -2 15.7242 2.73682   7
   0   4  -2 20.7522 2.42633   3
   0  -4   2 19.8369 2.15037   6
   0  -4   2 18.7092 2.88905   1
   0  -4   2 23.6987 3.68497   8
   0  -4   2 17.0262 3.43170   4
   0  -4   2 14.1239 1.38284   5
  -1   4  -2 17.1865 2.77102   7
  -1   4  -2 15.6838 1.04307   5
  -1   4  -2 20.6882 2.74347   2
  -1   4  -2 18.4242 2.36352   3
   1  -4   2 17.2929 1.78078   6
   1  -4   2 18.7318 3.46236   8
   1  -4   2 19.3262 3.89831   4
   1  -4   2 18.2900 2.88235   1
  -2   4  -2 68.8308 4.16391   2
  -2   4  -2 68.8973 2.14044   5
  -2   4  -2 59.1784 3.71576   3
  -2   4  -2 68.0433 4.41247   7
   2  -4   2 70.8190 2.83993   6
   2  -4   2 65.1980 4.18811   1
   2  -4   2 60.3222 5.40120   8
   2  -4   2 71.4338 4.62577   2
   2  -4   2 76.1234 2.70140   5
   2  -4   2 68.6319 5.89195   4
  -3   4  -2 27.4297 1.50072   5
  -3   4  -2 31.8026 3.31308   3
  -3   4  -2 29.2861 3.51589   7
  -3   4  -2 31.5318 3.56875   2
   3  -4   2 38.3646 5.93553   8
   3  -4   2 27.4463 3.68370   2
   3  -4   2 30.0742 5.12113   4
   3  -4   2 29.9935 1.52305   6
   3  -4   2 30.6569 3.44392   1
  -4   4  -2 25.3912 1.76045   5
  -4   4  -2 29.0963 3.61629   2
  -4   4  -2 23.1030 3.26596   7
  -4   4  -2 24.7681 3.06935   3
   4  -4   2 26.3287 3.19763   1
   4  -4   2 27.3700 5.30442   8
   4  -4   2 25.1760 1.19779   6
   4  -4   2 27.4132 5.18901   4
   4  -4   2 24.8178 3.74060   2
  -5   4  -2 5.32564 1.78757   2
  -5   4  -2 5.07173 0.51311   6
  -5   4  -2 4.66717 0.46138   6
  -5   4  -2 3.72082 1.42157   3
  -5   4  -2 3.98088 1.49158   7
  -5   4  -2 2.68793 0.96231   5
   5  -4   2 5.65891 2.10147   2
   5  -4   2 2.47907 2.38933   8
   5  -4   2 5.32278 2.78796   4
   5  -4   2 3.55184 1.29346   1
  -6   4  -2 55.8405 4.32017   3
  -6   4  -2 69.0426 5.15892   7
  -6   4  -2 61.9940 3.48764   5
  -6   4  -2 57.8296 4.85108   2
   6  -4   2 62.2284 6.64587   4
   6  -4   2 58.9241 8.80692   8
   6  -4   2 60.1110 5.44931   2
   6  -4   2 63.4160 4.07098   1
  -7   4  -2 1.45053 1.10562   5
  -7   4  -2 0.26629 0.99928   3
  -7   4  -2 0.02616 1.15775   7
   7  -4   2 -0.3058 1.03193   2
   7  -4   2 -1.4420 1.70595   4
   7  -4   2 -1.3267 1.02810   7
   7  -4   2 0.80473 0.99649   1
   7  -4   2 -0.5326 2.27354   8
  -8   4  -2 128.781 8.01537   7
  -8   4  -2 136.498 6.36762   5
  -8   4  -2 121.423 7.28637   3
   8  -4   2 133.954 10.6577   4
   8  -4   2 108.576 10.5891   8
   8  -4   2 106.601 8.44645   2
   8  -4   2 130.118 8.79402   7
  -9   4  -2 0.00553 1.11194   7
  -9   4  -2 1.33732 1.68308   3
  -9   4  -2 -0.2990 1.30355   5
   9  -4   2 1.04767 1.58351   7
   9  -4   2 3.73757 3.11447   4
   9  -4   2 2.76227 2.40291   2
   9  -4   2 -0.4471 2.65349   8
 -10   4  -2 3.35434 2.47431   7
 -10   4  -2 9.76085 3.18974   3
  10  -4   2 5.03188 2.94504   7
  10  -4   2 1.40082 2.89585   2
  10  -4   2 9.30008 5.61711   8
  10  -4   2 9.60869 4.46333   4
 -11   4  -2 0.73753 2.09581   3
 -11   4  -2 -0.2105 2.06022   7
  11  -4   2 5.44737 3.71806   8
  11  -4   2 1.96094 2.56026   2
  11  -4   2 -1.6882 1.99555   7
 -12   4  -2 1.00290 2.60843   7
 -12   4  -2 -1.2558 2.09339   3
  12  -4   2 11.4840 5.36093   8
  12  -4   2 2.48349 2.67111   7
  12  -4   2 -0.6647 2.88915   2
 -13   4  -2 2.06044 2.51039   3
 -13   4  -2 0.85863 3.29169   7
  13  -4   2 6.95707 5.02255   2
  13  -4   2 3.14018 4.74801   7
  13  -4   2 17.1131 5.62596   8
  12   3  -2 42.2584 7.46760   3
  12   3  -2 38.3062 7.32615   7
  12   3  -2 44.5864 7.54029   2
 -12  -3   2 36.1349 6.33528   3
 -12  -3   2 38.8090 5.88435   6
 -12  -3   2 43.9825 6.77510   5
  11   3  -2 11.0963 4.37730   7
  11   3  -2 17.4507 4.23872   2
  11   3  -2 17.5231 4.66653   3
 -11  -3   2 8.10140 3.04635   5
 -11  -3   2 7.39280 3.20583   3
 -11  -3   2 5.41846 3.00605   6
  10   3  -2 50.8481 7.75658   7
  10   3  -2 62.3613 8.33398   2
  10   3  -2 57.0047 7.48329   3
 -10  -3   2 51.6580 6.03691   6
 -10  -3   2 50.6889 6.54454   3
 -10  -3   2 51.5396 6.36944   5
   9   3  -2 27.8696 5.39790   7
   9   3  -2 27.6138 5.30493   2
   9   3  -2 34.0719 5.51643   3
  -9  -3   2 29.9705 4.43863   6
  -9  -3   2 36.3718 5.50120   3
  -9  -3   2 32.0174 4.73342   5
   8   3  -2 135.209 9.04018   2
   8   3  -2 163.079 9.32018   3
   8   3  -2 112.578 8.53271   7
  -8  -3   2 134.813 7.45961   6
  -8  -3   2 142.543 8.39252   3
  -8  -3   2 135.001 7.71833   5
   7   3  -2 59.4338 6.93256   2
   7   3  -2 64.3706 6.00073   7
   7   3  -2 61.3139 5.16639   8
   7   3  -2 54.5142 6.09508   3
  -7  -3   2 50.2247 5.22104   5
  -7  -3   2 58.5976 4.84342   1
  -7  -3   2 57.8960 5.47857   6
   6   3  -2 -0.0265 1.35655   7
   6   3  -2 -1.8662 1.62822   2
   6   3  -2 0.96500 1.54622   8
   6   3  -2 -0.1534 1.01407   3
  -6  -3   2 0.11147 1.84891   1
  -6  -3   2 2.35913 1.62473   6
  -6  -3   2 0.89975 1.07936   5
   5   3  -2 21.7259 3.70774   7
   5   3  -2 28.0311 4.27222   2
   5   3  -2 21.3891 3.37445   3
   5   3  -2 26.5249 3.24122   8
  -5  -3   2 20.6522 2.92017   6
  -5  -3   2 18.6982 2.85424   5
  -5  -3   2 22.5710 3.18848   1
   4   3  -2 354.479 12.9399   7
   4   3  -2 349.007 8.87804   4
   4   3  -2 348.082 12.7419   2
   4   3  -2 360.679 12.3172   3
   4   3  -2 346.724 11.6452   8
   4   3  -2 330.948 11.6472   5
  -4  -3   2 359.170 11.5941   1
  -4  -3   2 355.708 11.3118   6
  -4  -3   2 356.411 8.82859   4
  -4  -3   2 335.779 11.1759   5
   3   3  -2 97.8508 4.81098   5
   3   3  -2 96.8301 5.21002   8
   3   3  -2 100.682 5.10669   3
   3   3  -2 98.2355 5.81173   2
   3   3  -2 107.169 5.88873   7
  -3  -3   2 92.2330 4.11662   4
  -3  -3   2 100.707 4.78193   6
  -3  -3   2 89.2555 5.12330   1
  -3  -3   2 93.8620 4.48675   5
   2   3  -2 509.527 14.3516   8
   2   3  -2 511.461 15.5840   2
   2   3  -2 530.837 14.3104   5
   2   3  -2 539.714 14.8307   3
   2   3  -2 517.725 15.7002   7
  -2  -3   2 519.718 14.8788   4
  -2  -3   2 517.905 15.1145   1
  -2  -3   2 520.833 14.2845   6
  -2  -3   2 526.846 14.0382   5
   1   3  -2 40.8483 2.27794   5
   1   3  -2 42.7136 2.65552   3
   1   3  -2 39.9804 3.31094   7
   1   3  -2 38.0713 2.65772   8
   1   3  -2 38.9628 3.11584   2
  -1  -3   2 39.2039 3.29989   4
  -1  -3   2 38.3797 3.13566   1
  -1  -3   2 36.1845 2.83315   8
  -1  -3   2 42.3839 2.23232   5
  -1  -3   2 40.0002 2.51102   6
   0   3  -2 98.1218 4.01997   3
   0   3  -2 98.3820 4.81627   8
   0   3  -2 93.9923 3.22167   5
   0   3  -2 96.0848 4.94783   7
   0   3  -2 92.4597 4.50058   2
   0  -3   2 88.8819 3.66173   6
   0  -3   2 87.8543 4.92269   8
   0  -3   2 100.531 4.85212   1
   0  -3   2 89.5565 5.38093   4
   0  -3   2 97.9154 3.16218   5
  -1   3  -2 360.962 8.51945   5
  -1   3  -2 346.697 10.9156   2
  -1   3  -2 358.605 10.3223   3
  -1   3  -2 375.425 11.5773   7
   1  -3   2 363.909 8.55788   5
   1  -3   2 360.924 12.7264   8
   1  -3   2 372.498 8.48118   5
   1  -3   2 366.930 11.1458   1
   1  -3   2 367.214 13.3442   4
   1  -3   2 355.221 9.55473   6
  -2   3  -2 101.227 5.00762   7
  -2   3  -2 101.606 4.39153   3
  -2   3  -2 107.627 4.94233   2
  -2   3  -2 99.4366 2.59697   5
   2  -3   2 97.3711 6.32582   8
   2  -3   2 107.261 4.90414   1
   2  -3   2 101.788 3.43461   6
   2  -3   2 99.1841 6.38168   4
   2  -3   2 104.911 2.57210   5
   2  -3   2 97.6235 5.10328   2
  -3   3  -2 33.7129 1.57169   5
  -3   3  -2 30.3085 2.71874   7
  -3   3  -2 30.3515 2.38978   3
  -3   3  -2 27.5258 2.59218   2
   3  -3   2 32.5128 1.53933   6
   3  -3   2 31.1361 4.79688   4
   3  -3   2 30.3904 3.58122   2
   3  -3   2 28.9352 2.47210   1
   3  -3   2 34.4078 4.12494   8
  -4   3  -2 6.91421 1.67572   7
  -4   3  -2 6.24162 1.73103   2
  -4   3  -2 8.35182 1.13649   5
  -4   3  -2 6.68375 1.48680   3
   4  -3   2 5.85226 0.72997   6
   4  -3   2 6.15879 2.55990   4
   4  -3   2 5.96400 1.45066   1
   4  -3   2 6.78594 2.94107   8
   4  -3   2 5.86516 1.95641   2
  -5   3  -2 1.17485 0.87453   3
  -5   3  -2 0.15441 0.58645   5
  -5   3  -2 0.61517 1.00450   7
  -5   3  -2 0.89770 0.43998   6
   5  -3   2 -1.1408 1.11926   4
   5  -3   2 0.36411 0.41401   6
   5  -3   2 0.04570 1.64352   8
   5  -3   2 1.55913 1.47247   2
   5  -3   2 -0.5427 0.99118   7
   5  -3   2 -0.4486 0.70631   1
  -6   3  -2 9.98577 2.18880   3
  -6   3  -2 11.5126 1.77688   5
  -6   3  -2 10.2573 1.13523   6
  -6   3  -2 10.3219 2.37110   7
   6  -3   2 10.0150 3.36317   4
   6  -3   2 11.3385 2.06369   1
   6  -3   2 8.79250 2.62073   2
   6  -3   2 12.2706 4.11699   8
   6  -3   2 8.45936 2.37427   7
  -7   3  -2 7.98960 1.78038   5
  -7   3  -2 4.41878 1.66487   7
  -7   3  -2 7.12940 1.95741   3
   7  -3   2 8.15862 2.90750   2
   7  -3   2 9.47886 2.81946   7
   7  -3   2 11.5562 2.16044   1
   7  -3   2 11.7445 4.34991   8
   7  -3   2 10.0714 3.75796   4
  -8   3  -2 0.12528 0.84852   3
  -8   3  -2 -0.7631 1.04789   5
  -8   3  -2 0.11216 1.22283   7
   8  -3   2 0.49582 1.65955   2
   8  -3   2 1.55144 2.85446   8
   8  -3   2 -0.3875 1.96198   4
   8  -3   2 0.96760 1.41363   7
  -9   3  -2 0.20167 1.06536   7
  -9   3  -2 0.18752 1.49164   5
  -9   3  -2 0.67662 1.10828   3
   9  -3   2 -2.4281 1.27002   2
   9  -3   2 0.45867 2.50181   8
   9  -3   2 2.25362 2.27428   4
   9  -3   2 1.84337 1.96024   7
 -10   3  -2 77.4949 6.30442   3
 -10   3  -2 61.1654 5.16926   5
 -10   3  -2 80.0747 6.87136   7
  10  -3   2 91.4819 13.9534   8
  10  -3   2 64.8273 8.52378   2
  10  -3   2 67.7346 8.16188   7
  10  -3   2 81.6538 8.59249   4
 -11   3  -2 -1.2699 1.86408   5
 -11   3  -2 2.18963 1.68219   3
 -11   3  -2 5.06367 2.51749   7
  11  -3   2 2.85945 2.85219   7
  11  -3   2 6.77924 4.51282   8
  11  -3   2 3.60381 3.09912   2
 -12   3  -2 2.10065 2.00783   3
 -12   3  -2 -1.4350 1.84600   7
  12  -3   2 0.09820 2.41495   2
  12  -3   2 4.76258 3.81591   8
  12  -3   2 0.53543 2.66366   7
 -13   3  -2 0.54582 2.77378   3
 -13   3  -2 -1.0344 2.36188   7
  13  -3   2 0.19028 3.17423   7
  13  -3   2 18.2928 5.28363   8
  13  -3   2 -0.6821 3.17823   2
  13   2  -2 16.9504 5.41070   2
  12   2  -2 18.5768 5.34026   3
  12   2  -2 19.3832 5.29956   7
  12   2  -2 24.4269 5.92559   2
 -12  -2   2 9.82803 3.34152   3
 -12  -2   2 17.8909 4.74267   5
 -12  -2   2 15.0509 4.82475   6
  11   2  -2 7.48195 3.52375   3
  11   2  -2 8.81583 3.06682   2
  11   2  -2 3.32630 2.51645   7
 -11  -2   2 5.44742 2.84914   6
 -11  -2   2 4.22355 2.87489   3
 -11  -2   2 9.39600 3.32689   5
  10   2  -2 80.9905 8.94251   3
  10   2  -2 76.1502 9.27717   7
  10   2  -2 76.8416 9.21566   2
 -10  -2   2 59.5929 6.25753   6
 -10  -2   2 74.8898 6.66283   3
 -10  -2   2 77.9060 6.37814   5
   9   2  -2 2.22728 2.14950   2
   9   2  -2 0.25674 1.57149   3
   9   2  -2 -1.1675 1.35830   7
  -9  -2   2 2.18406 1.75183   5
  -9  -2   2 -0.3203 1.33140   3
  -9  -2   2 -0.0356 1.72881   6
   8   2  -2 201.277 11.3954   7
   8   2  -2 193.969 11.0094   2
   8   2  -2 200.766 10.5665   3
   8   2  -2 198.235 10.8820   8
  -8  -2   2 191.507 8.73486   6
  -8  -2   2 165.274 9.18226   3
  -8  -2   2 188.000 9.19499   5
   7   2  -2 309.188 12.7460   3
   7   2  -2 288.648 13.1367   2
   7   2  -2 287.496 12.7544   8
   7   2  -2 302.527 13.5568   7
  -7  -2   2 289.024 10.7936   6
  -7  -2   2 255.268 10.9010   5
  -7  -2   2 301.705 12.1109   3
  -7  -2   2 286.278 9.94410   1
   6   2  -2 238.073 11.0563   2
   6   2  -2 245.313 10.4879   3
   6   2  -2 241.063 10.9966   8
   6   2  -2 238.482 11.1473   7
  -6  -2   2 235.095 8.60474   1
  -6  -2   2 239.540 9.99498   3
  -6  -2   2 238.764 9.13217   6
  -6  -2   2 227.940 9.38326   5
   5   2  -2 1.29235 1.88609   2
   5   2  -2 1.55173 1.24245   3
   5   2  -2 0.92837 1.18832   7
   5   2  -2 0.93381 1.69215   8
  -5  -2   2 -0.2168 0.79312   5
  -5  -2   2 0.63369 1.33700   1
  -5  -2   2 1.72629 1.05649   6
   4   2  -2 12.6343 2.60664   7
   4   2  -2 10.7950 2.65652   2
   4   2  -2 11.3878 2.81865   8
   4   2  -2 10.4599 2.09192   3
  -4  -2   2 10.6484 1.88675   6
  -4  -2   2 11.4916 2.05755   1
  -4  -2   2 9.69234 1.81378   5
   3   2  -2 1.49763 0.97096   3
   3   2  -2 4.35397 2.06826   2
   3   2  -2 0.89785 1.15810   7
   3   2  -2 2.93504 2.08680   8
   3   2  -2 4.02941 0.79992   4
  -3  -2   2 2.20310 0.96743   5
  -3  -2   2 2.84394 1.32525   6
  -3  -2   2 1.12115 1.38931   1
  -3  -2   2 2.90553 0.55261   4
   2   2  -2 1023.65 28.0715   7
   2   2  -2 1108.87 28.5600   2
   2   2  -2 1167.79 27.6630   3
   2   2  -2 1108.21 27.8990   8
  -2  -2   2 1171.29 27.2069   6
  -2  -2   2 1140.28 26.8009   4
  -2  -2   2 1129.21 26.9948   5
  -2  -2   2 1104.36 27.4792   1
   1   2  -2 287.487 9.09274   2
   1   2  -2 274.873 7.97371   3
   1   2  -2 265.562 8.39110   8
   1   2  -2 278.205 8.93176   7
  -1  -2   2 256.617 8.53928   4
  -1  -2   2 278.661 8.58828   1
  -1  -2   2 268.915 7.88687   6
  -1  -2   2 260.045 7.46435   5
   0   2  -2 269.494 8.72375   8
   0   2  -2 272.373 8.55427   2
   0   2  -2 284.830 8.80455   7
   0   2  -2 264.163 7.51770   3
   0  -2   2 277.148 7.63594   6
   0  -2   2 278.542 9.22016   8
   0  -2   2 272.557 9.37778   4
   0  -2   2 268.699 8.50192   1
   0  -2   2 281.414 6.97760   5
  -1   2  -2 9.93127 1.53877   2
  -1   2  -2 8.90930 1.52007   7
  -1   2  -2 11.6094 1.36244   3
   1  -2   2 11.9043 1.26652   6
   1  -2   2 9.20310 2.28746   4
   1  -2   2 9.73542 1.73583   1
   1  -2   2 13.1173 2.45689   8
  -2   2  -2 6735.96 145.626   5
  -2   2  -2 6480.05 145.780   5
  -2   2  -2 6405.44 147.171   2
  -2   2  -2 6541.97 147.121   7
  -2   2  -2 6359.34 146.099   3
   2  -2   2 6604.77 147.008   1
   2  -2   2 6729.54 150.253   4
   2  -2   2 6820.38 150.531   8
   2  -2   2 6781.50 147.821   6
   2  -2   2 6364.42 147.821   2
  -3   2  -2 7.70513 1.55534   2
  -3   2  -2 7.46781 1.45375   7
  -3   2  -2 6.99336 1.24014   3
  -3   2  -2 7.46815 0.87240   5
   3  -2   2 5.55735 0.79131   6
   3  -2   2 9.34084 1.92866   2
   3  -2   2 6.33687 2.14550   4
   3  -2   2 6.45985 2.33804   8
   3  -2   2 5.98132 1.32450   1
  -4   2  -2 92.9127 4.75301   7
  -4   2  -2 92.5424 3.51881   5
  -4   2  -2 94.8214 4.28908   3
   4  -2   2 104.764 7.04887   8
   4  -2   2 92.3089 6.27004   4
   4  -2   2 95.1442 3.32231   6
   4  -2   2 90.1906 5.30397   2
   4  -2   2 93.0866 5.12806   7
   4  -2   2 94.3836 4.35454   1
  -5   2  -2 3.48137 0.98976   5
  -5   2  -2 4.87348 1.33365   3
  -5   2  -2 1.85602 1.04481   7
  -5   2  -2 3.23130 0.73683   6
   5  -2   2 0.97635 1.57123   4
   5  -2   2 3.18121 1.45951   7
   5  -2   2 2.71657 1.41053   2
   5  -2   2 3.31672 1.11939   1
   5  -2   2 2.53130 0.68299   6
   5  -2   2 2.45850 2.17261   8
  -6   2  -2 20.0349 2.31855   5
  -6   2  -2 17.1030 2.81152   7
  -6   2  -2 19.2015 2.75735   3
  -6   2  -2 19.1164 1.58208   6
   6  -2   2 22.0822 2.66219   1
   6  -2   2 15.6647 3.73879   4
   6  -2   2 20.1943 4.79243   8
   6  -2   2 16.8759 3.30984   2
   6  -2   2 18.4358 3.28137   7
  -7   2  -2 6.47555 1.25869   6
  -7   2  -2 5.43282 1.72762   3
  -7   2  -2 6.99980 2.02910   7
  -7   2  -2 4.42648 1.46964   5
   7  -2   2 5.90467 2.43828   2
   7  -2   2 6.33070 2.78336   4
   7  -2   2 4.19712 2.78490   8
   7  -2   2 7.27558 1.69525   1
   7  -2   2 5.81100 2.05110   7
  -8   2  -2 54.2396 3.98254   5
  -8   2  -2 48.7319 4.31863   3
  -8   2  -2 54.9599 4.89709   7
  -8   2  -2 52.2818 3.82482   1
  -8   2  -2 54.0857 3.22800   6
   8  -2   2 52.0192 6.25603   7
   8  -2   2 54.9032 6.10036   4
   8  -2   2 48.5390 6.38115   2
   8  -2   2 64.6435 9.53342   8
  -9   2  -2 -0.1778 1.10962   5
  -9   2  -2 1.17968 1.53340   7
  -9   2  -2 2.15669 1.61864   3
   9  -2   2 1.04727 2.50349   8
   9  -2   2 -1.0946 1.70831   4
   9  -2   2 0.24159 1.73544   7
   9  -2   2 -0.1690 1.64415   2
 -10   2  -2 195.041 9.11970   5
 -10   2  -2 175.566 10.3333   7
 -10   2  -2 187.939 9.99506   3
  10  -2   2 197.535 11.8908   7
  10  -2   2 192.512 14.4614   8
  10  -2   2 176.583 11.6590   2
 -11   2  -2 51.3333 6.87753   7
 -11   2  -2 54.1680 6.66550   3
 -11   2  -2 47.0359 5.69203   5
  11  -2   2 47.8792 7.23520   7
  11  -2   2 48.8762 7.73191   2
  11  -2   2 53.1321 10.7379   8
 -12   2  -2 2.89073 2.10073   3
 -12   2  -2 1.86668 2.42325   7
 -12   2  -2 0.20560 2.12446   5
  12  -2   2 6.76970 3.56758   2
  12  -2   2 0.89955 2.43196   7
  12  -2   2 8.71567 4.65071   8
 -13   2  -2 1.78786 2.81571   3
 -13   2  -2 2.57075 2.91979   7
 -13   2  -2 1.58910 3.08342   5
  13  -2   2 0.56263 2.89468   2
  13  -2   2 -1.8252 2.38245   7
  13   1  -2 24.0227 5.95160   2
 -13  -1   2 7.26335 4.15488   5
  12   1  -2 4.39778 2.94037   3
  12   1  -2 11.7867 4.22324   2
  12   1  -2 5.61972 3.72037   7
 -12  -1   2 3.14146 2.46956   3
 -12  -1   2 9.68896 3.90641   5
  11   1  -2 10.4246 3.99764   3
  11   1  -2 10.3131 3.88885   7
  11   1  -2 14.3490 4.32238   2
 -11  -1   2 11.8446 3.41790   5
 -11  -1   2 14.6683 3.76538   6
 -11  -1   2 9.89204 3.34924   3
  10   1  -2 44.8559 6.85540   7
  10   1  -2 51.3804 7.06581   3
  10   1  -2 58.9865 8.26199   2
 -10  -1   2 52.2296 5.65865   6
 -10  -1   2 54.0941 6.83862   3
 -10  -1   2 44.7556 5.86925   5
   9   1  -2 4.27338 2.23925   3
   9   1  -2 2.19938 1.84354   2
   9   1  -2 6.62522 2.47395   8
   9   1  -2 4.27179 2.42520   7
  -9  -1   2 2.45732 1.74228   3
  -9  -1   2 7.13901 2.43967   6
  -9  -1   2 4.75083 2.16496   5
   8   1  -2 12.0823 3.51444   2
   8   1  -2 10.7339 3.52608   8
   8   1  -2 9.52333 2.82474   3
   8   1  -2 7.56283 2.83553   7
  -8  -1   2 8.34011 2.37477   5
  -8  -1   2 9.39594 2.46214   6
  -8  -1   2 9.77516 2.65537   3
   7   1  -2 28.5501 5.25920   8
   7   1  -2 27.0348 4.18159   3
   7   1  -2 27.5537 4.79305   2
   7   1  -2 30.0050 4.82389   7
  -7  -1   2 25.7186 3.38268   6
  -7  -1   2 25.5159 3.79564   3
  -7  -1   2 23.4422 3.77986   1
  -7  -1   2 24.7749 3.52581   5
   6   1  -2 296.957 12.5501   7
   6   1  -2 282.338 12.3606   2
   6   1  -2 277.183 12.6775   8
   6   1  -2 288.501 11.6718   3
  -6  -1   2 308.681 10.9150   5
  -6  -1   2 304.616 11.3135   3
  -6  -1   2 294.167 9.01529   1
  -6  -1   2 280.259 9.93003   6
   5   1  -2 -0.1045 1.71404   8
   5   1  -2 1.87392 1.42938   7
   5   1  -2 0.62054 1.57416   2
   5   1  -2 0.88798 0.81718   3
  -5  -1   2 1.21330 0.86656   5
  -5  -1   2 1.06934 1.03986   3
  -5  -1   2 0.39740 0.99243   6
  -5  -1   2 1.01696 1.10309   1
   4   1  -2 20.6860 2.78989   3
   4   1  -2 22.0913 4.02768   8
   4   1  -2 28.6310 4.03032   2
   4   1  -2 21.9135 3.18930   7
  -4  -1   2 18.7096 2.49743   3
  -4  -1   2 23.4922 2.19838   1
  -4  -1   2 22.2817 2.58573   5
  -4  -1   2 17.5649 2.26278   6
   3   1  -2 29.0106 3.56997   8
   3   1  -2 28.6302 3.23783   7
   3   1  -2 27.5273 2.89525   3
   3   1  -2 26.0064 3.38516   2
  -3  -1   2 26.2009 2.16405   5
  -3  -1   2 27.3456 2.20273   6
  -3  -1   2 27.6119 2.16982   1
   2   1  -2 134.659 5.61124   7
   2   1  -2 149.051 5.33507   3
   2   1  -2 133.976 5.88571   2
   2   1  -2 141.838 3.89991   4
   2   1  -2 137.792 6.43750   8
   2   1  -2 142.353 3.98054   4
  -2  -1   2 136.995 4.91660   5
  -2  -1   2 134.047 3.94511   4
  -2  -1   2 139.753 4.94467   6
  -2  -1   2 143.977 4.94017   1
   1   1  -2 33.6642 1.91806   3
   1   1  -2 34.9752 2.39684   7
   1   1  -2 36.9815 3.04445   2
   1   1  -2 37.5220 2.81945   8
  -1  -1   2 36.3468 2.13691   6
  -1  -1   2 31.1904 2.26108   1
  -1  -1   2 33.5166 2.06644   4
  -1  -1   2 34.2482 1.83132   5
   0   1  -2 908.556 22.9246   8
   0   1  -2 930.555 22.6635   2
   0   1  -2 932.614 21.3360   3
   0   1  -2 922.108 22.3856   7
   0  -1   2 928.323 23.2555   4
   0  -1   2 939.266 21.8981   6
   0  -1   2 949.706 21.3422   5
   0  -1   2 947.443 22.4249   1
  -1   1  -2 0.99291 0.59601   7
  -1   1  -2 0.72457 0.81653   8
  -1   1  -2 1.70093 0.30361   5
  -1   1  -2 0.80394 0.59073   2
  -1   1  -2 1.97654 0.43130   3
   1  -1   2 1.29394 1.08449   4
   1  -1   2 0.50352 0.50224   6
   1  -1   2 1.56521 0.30865   5
   1  -1   2 0.95156 0.98815   8
   1  -1   2 1.17890 0.34587   3
   1  -1   2 1.21100 0.65374   1
  -2   1  -2 808.839 18.9444   3
  -2   1  -2 780.657 19.6315   7
  -2   1  -2 806.831 20.0243   2
  -2   1  -2 794.244 18.4118   5
   2  -1   2 817.227 18.5147   5
   2  -1   2 822.849 22.2216   8
   2  -1   2 812.051 18.8946   6
   2  -1   2 824.787 20.5343   2
   2  -1   2 802.237 22.0501   4
   2  -1   2 805.950 19.8902   1
  -3   1  -2 52.0724 2.59218   3
  -3   1  -2 57.6333 2.34919   5
  -3   1  -2 53.5620 2.93342   7
   3  -1   2 60.2239 2.93578   3
   3  -1   2 59.3096 2.46479   5
   3  -1   2 60.2134 4.32659   4
   3  -1   2 63.4142 3.42621   7
   3  -1   2 50.5736 2.30624   6
   3  -1   2 55.7731 3.49198   2
   3  -1   2 59.4303 4.51634   8
   3  -1   2 54.0150 2.90369   1
  -4   1  -2 0.32847 0.53862   3
  -4   1  -2 0.53738 0.48787   6
  -4   1  -2 0.71776 0.61630   5
  -4   1  -2 0.18048 0.65498   7
   4  -1   2 0.69072 0.71173   1
   4  -1   2 0.62098 1.31233   8
   4  -1   2 1.64631 0.65984   6
   4  -1   2 1.81872 1.05906   7
   4  -1   2 1.15442 0.76167   5
   4  -1   2 2.24782 1.61095   4
   4  -1   2 0.96580 0.74342   3
   4  -1   2 1.84175 1.10588   2
  -5   1  -2 74.2475 3.15843   6
  -5   1  -2 69.9108 3.47059   5
  -5   1  -2 75.5135 4.03847   3
  -5   1  -2 74.0004 4.36678   7
   5  -1   2 67.1125 4.52093   7
   5  -1   2 69.0100 3.20061   6
   5  -1   2 69.9844 4.80376   2
   5  -1   2 67.8160 5.78299   8
   5  -1   2 76.9774 4.33909   3
   5  -1   2 69.8765 5.32994   4
   5  -1   2 63.7981 3.60095   1
  -6   1  -2 9.44343 1.44546   6
  -6   1  -2 9.46020 1.66987   5
  -6   1  -2 8.46411 2.03371   7
  -6   1  -2 11.3974 2.06566   3
   6  -1   2 5.94172 1.72625   3
   6  -1   2 10.3460 1.59835   6
   6  -1   2 6.28419 2.00050   7
   6  -1   2 10.4317 3.34739   8
   6  -1   2 8.97837 2.46740   2
   6  -1   2 14.9309 3.64078   4
   6  -1   2 7.07402 1.59285   1
  -7   1  -2 22.2392 3.48550   7
  -7   1  -2 28.4202 3.58813   3
  -7   1  -2 19.0491 2.58058   5
  -7   1  -2 19.7136 2.23326   6
  -7   1  -2 24.4061 2.20133   1
   7  -1   2 19.1387 3.13457   3
   7  -1   2 27.8295 4.43249   2
   7  -1   2 24.3938 4.00869   7
   7  -1   2 22.0907 2.71137   1
   7  -1   2 21.9256 4.94555   8
   7  -1   2 28.5079 4.94516   4
  -8   1  -2 3.76168 1.52414   5
  -8   1  -2 3.04189 1.51883   3
  -8   1  -2 4.30105 1.43178   1
  -8   1  -2 3.98974 1.75382   7
  -8   1  -2 2.63057 1.30543   6
   8  -1   2 2.36534 1.94908   7
   8  -1   2 3.06830 2.09236   4
   8  -1   2 1.92389 2.40870   8
   8  -1   2 3.26491 2.07280   2
   8  -1   2 1.20405 1.31023   3
   8  -1   2 3.93124 1.34849   1
  -9   1  -2 -0.7723 1.12277   6
  -9   1  -2 -0.3100 1.11441   5
  -9   1  -2 -0.0339 1.15279   7
  -9   1  -2 -0.2314 1.14810   3
   9  -1   2 -0.5055 1.23891   3
   9  -1   2 -2.1392 1.33240   2
   9  -1   2 -0.4195 1.58627   4
   9  -1   2 0.94212 2.24838   8
   9  -1   2 0.44056 1.64590   7
 -10   1  -2 142.485 7.79207   5
 -10   1  -2 159.088 8.95272   3
 -10   1  -2 147.685 9.19429   7
  10  -1   2 151.009 10.4029   2
  10  -1   2 155.688 9.68698   3
  10  -1   2 156.167 10.2456   7
  10  -1   2 148.740 12.0032   8
 -11   1  -2 8.62895 2.83016   5
 -11   1  -2 11.5331 3.45081   7
 -11   1  -2 11.5406 3.18433   3
  11  -1   2 12.4608 4.10864   2
  11  -1   2 13.0215 5.21083   8
  11  -1   2 14.1990 4.09859   7
 -12   1  -2 3.12644 2.07525   3
 -12   1  -2 3.02861 2.37515   5
 -12   1  -2 2.87467 2.33045   7
  12  -1   2 2.60562 2.71312   2
  12  -1   2 8.97746 4.21528   8
  12  -1   2 -0.4551 2.05439   7
 -13   1  -2 0.99402 2.32176   7
 -13   1  -2 -2.0492 2.28068   5
 -13   1  -2 -0.3124 2.36508   3
  13  -1   2 2.54120 3.19121   7
  13  -1   2 2.43748 3.00009   2
 -14   1  -2 37.7667 6.31650   5
 -14   1  -2 54.9994 9.47454   3
  14  -1   2 56.7615 9.36855   2
  13   0  -2 14.3720 4.89460   2
 -13   0   2 11.8930 4.27404   5
  12   0  -2 3.99430 3.49287   7
  12   0  -2 9.80147 3.42687   2
 -12   0   2 3.61989 3.04426   5
 -12   0   2 2.05132 2.67324   3
  11   0  -2 6.87239 3.03426   7
  11   0  -2 15.3029 4.31834   2
  11   0  -2 8.24060 3.67150   3
 -11   0   2 8.73529 3.21249   5
 -11   0   2 9.14578 3.39338   3
  10   0  -2 2.27788 2.13023   3
  10   0  -2 4.40081 2.40362   8
  10   0  -2 1.40820 2.33784   7
  10   0  -2 1.86460 2.26576   2
 -10   0   2 0.34688 1.79333   5
 -10   0   2 -0.8874 1.47038   3
 -10   0   2 -2.1469 1.88171   6
   9   0  -2 -0.1070 1.61117   2
   9   0  -2 1.28539 1.38488   7
   9   0  -2 1.68362 1.67401   3
   9   0  -2 3.53979 1.96622   8
  -9   0   2 0.87902 1.36759   3
  -9   0   2 -0.4556 1.41060   5
  -9   0   2 0.30407 1.77968   6
   8   0  -2 111.967 8.31234   2
   8   0  -2 121.451 7.90120   3
   8   0  -2 126.388 8.62918   7
   8   0  -2 115.216 9.05058   8
  -8   0   2 114.104 6.16202   6
  -8   0   2 109.632 6.71083   5
  -8   0   2 108.073 7.04752   3
   7   0  -2 5.54021 1.99031   3
   7   0  -2 3.56171 2.01634   7
   7   0  -2 4.57318 2.18314   2
   7   0  -2 3.89205 2.65845   8
  -7   0   2 4.31310 1.87500   3
  -7   0   2 5.53882 1.87597   5
  -7   0   2 2.11485 1.41678   6
   6   0  -2 255.836 11.6372   7
   6   0  -2 253.715 10.8106   3
   6   0  -2 282.293 12.2110   2
   6   0  -2 266.241 8.73514   4
   6   0  -2 276.793 13.0582   8
  -6   0   2 265.816 7.40466   1
  -6   0   2 261.288 10.3258   3
  -6   0   2 270.919 10.0456   5
  -6   0   2 261.985 9.05338   6
   5   0  -2 35.9883 4.37331   8
   5   0  -2 35.8955 2.38714   4
   5   0  -2 30.5598 3.74275   3
   5   0  -2 38.3538 4.86369   2
   5   0  -2 37.5632 4.56799   7
  -5   0   2 28.4965 2.82891   6
  -5   0   2 37.7774 2.00319   1
  -5   0   2 29.2328 3.18828   5
  -5   0   2 34.3738 3.68950   3
   4   0  -2 174.829 7.70305   7
   4   0  -2 153.211 7.50463   2
   4   0  -2 157.733 6.89401   3
   4   0  -2 166.575 5.59873   4
   4   0  -2 165.398 8.69366   8
  -4   0   2 163.435 6.64078   3
  -4   0   2 169.361 4.95520   1
  -4   0   2 167.562 5.98963   6
  -4   0   2 165.894 6.49352   5
   3   0  -2 3.15016 1.66241   2
   3   0  -2 4.02399 1.26712   7
   3   0  -2 1.27150 2.15869   8
   3   0  -2 3.45758 1.02753   4
   3   0  -2 1.31225 0.89220   3
  -3   0   2 3.19078 0.98668   6
  -3   0   2 2.38363 0.95607   5
  -3   0   2 2.61636 0.73579   1
  -3   0   2 3.59246 1.11750   3
   2   0  -2 168.010 5.84457   3
   2   0  -2 170.200 7.66503   8
   2   0  -2 167.744 6.19314   7
   2   0  -2 172.884 5.38517   4
   2   0  -2 169.705 6.67079   2
  -2   0   2 162.136 5.55925   3
  -2   0   2 167.045 5.34298   6
  -2   0   2 167.004 4.78559   1
  -2   0   2 173.699 5.62129   5
   1   0  -2 34.7804 1.82801   3
   1   0  -2 35.5206 3.17777   8
   1   0  -2 31.0016 1.76471   4
   1   0  -2 28.4302 1.92247   7
   1   0  -2 34.2482 2.42084   2
  -1   0   2 31.7756 1.65573   3
  -1   0   2 33.7286 1.85737   6
  -1   0   2 34.4383 1.63123   1
  -1   0   2 32.7505 1.81858   5
   0   0  -2 1133.42 27.1934   8
   0   0  -2 1108.38 25.2794   3
   0   0  -2 1171.12 25.7789   7
   0   0  -2 1138.38 26.5310   2
   0   0  -2 1109.00 26.6694   4
   0   0   2 1127.19 25.8408   5
   0   0   2 1116.23 25.2648   3
   0   0   2 1110.57 26.9754   4
   0   0   2 1142.51 25.3783   3
   0   0   2 1162.59 26.1100   1
   0   0   2 1095.27 25.9354   6
  -1   0  -2 0.60137 0.61392   8
  -1   0  -2 1.72091 0.52732   2
  -1   0  -2 1.76673 0.39025   7
  -1   0  -2 1.09872 0.24997   3
   1   0   2 1.31661 0.43293   6
   1   0   2 1.04699 0.33130   7
   1   0   2 1.90617 0.44931   5
   1   0   2 1.74775 0.90245   4
   1   0   2 1.16440 0.24754   3
   1   0   2 1.03837 0.51403   1
   1   0   2 0.84487 0.75114   8
  -2   0  -2 327.774 8.69674   7
  -2   0  -2 326.293 8.92830   2
   2   0   2 339.937 9.29472   1
   2   0   2 339.620 8.59209   5
   2   0   2 344.666 8.97634   7
   2   0   2 348.631 9.32129   2
   2   0   2 331.742 10.4868   8
   2   0   2 318.601 8.59178   6
   2   0   2 334.110 8.64695   3
   2   0   2 332.646 10.6042   4
  -3   0  -2 307.266 8.89455   3
   3   0   2 321.275 8.71749   6
   3   0   2 313.536 8.81221   5
   3   0   2 336.647 9.26370   3
   3   0   2 312.975 9.26061   1
   3   0   2 313.771 9.50349   7
   3   0   2 314.635 10.7866   4
   3   0   2 327.998 9.76624   2
   3   0   2 330.968 11.1521   8
  -4   0  -2 32.7643 2.13271   5
  -4   0  -2 33.3912 2.00611   6
  -4   0  -2 29.9175 2.27820   3
   4   0   2 31.4854 2.08970   6
   4   0   2 32.3938 3.35772   8
   4   0   2 28.4094 2.92562   4
   4   0   2 34.0835 2.29716   5
   4   0   2 32.0737 2.78022   2
   4   0   2 35.0185 2.41448   1
   4   0   2 29.6699 2.59024   7
   4   0   2 34.2082 2.55457   3
  -5   0  -2 218.390 7.90741   3
  -5   0  -2 222.094 7.29381   1
  -5   0  -2 220.199 6.99532   6
  -5   0  -2 213.380 7.40100   5
   5   0   2 224.521 7.67132   1
   5   0   2 205.572 8.12966   3
   5   0   2 221.484 7.75104   5
   5   0   2 236.433 9.00698   7
   5   0   2 218.257 10.1484   8
   5   0   2 224.248 8.95411   2
   5   0   2 222.198 7.26302   6
   5   0   2 226.268 9.54116   4
  -6   0  -2 31.5206 2.35747   6
  -6   0  -2 28.0223 2.94303   5
  -6   0  -2 30.7016 3.36090   3
  -6   0  -2 36.3996 2.54828   1
   6   0   2 34.2511 2.92071   5
   6   0   2 32.0091 3.59917   4
   6   0   2 34.9987 2.67756   1
   6   0   2 41.1941 5.88906   8
   6   0   2 34.7691 4.11507   7
   6   0   2 40.4951 4.78770   2
   6   0   2 32.6875 3.69860   3
  -7   0  -2 12.3403 2.37747   3
  -7   0  -2 10.7497 1.83279   6
  -7   0  -2 8.42988 1.86622   5
  -7   0  -2 9.73746 1.78852   1
   7   0   2 11.5417 2.97690   4
   7   0   2 8.15639 2.00053   5
   7   0   2 11.3434 2.72091   7
   7   0   2 10.5956 2.74149   2
   7   0   2 13.3979 2.76863   3
   7   0   2 12.4698 3.76362   8
   7   0   2 10.8482 1.97522   1
  -8   0  -2 75.0071 5.13933   3
  -8   0  -2 64.9442 4.45369   5
  -8   0  -2 62.8038 3.83118   1
  -8   0  -2 68.5529 4.02566   6
   8   0   2 67.6695 5.80869   7
   8   0   2 64.9221 4.18566   1
   8   0   2 70.3565 6.84757   8
   8   0   2 75.1770 6.00214   4
   8   0   2 62.5685 5.14542   3
   8   0   2 62.4763 5.70598   2
  -9   0  -2 0.96875 1.31017   6
  -9   0  -2 1.25313 1.33070   5
  -9   0  -2 1.37452 1.51609   3
   9   0   2 2.48663 1.83647   3
   9   0   2 2.17757 1.99742   7
   9   0   2 2.92749 1.94642   4
   9   0   2 -0.8909 1.99343   8
   9   0   2 0.81301 1.64299   2
 -10   0  -2 100.999 7.16309   3
 -10   0  -2 102.133 6.52828   5
 -10   0  -2 100.847 5.85771   6
  10   0   2 110.583 8.52019   7
  10   0   2 109.428 7.97451   3
  10   0   2 130.553 9.35290   2
  10   0   2 104.469 9.44993   8
 -11   0  -2 39.9658 5.15329   5
 -11   0  -2 36.9257 5.63185   3
 -11   0  -2 36.6279 5.96953   7
  11   0   2 47.5614 8.90691   8
  11   0   2 44.8192 7.24192   2
  11   0   2 48.4117 7.06992   7
  11   0   2 43.0195 6.55959   3
 -12   0  -2 0.33375 1.88733   5
 -12   0  -2 -0.7966 1.33297   7
 -12   0  -2 0.13578 1.35890   3
  12   0   2 0.39394 1.92224   2
  12   0   2 -0.3021 1.47419   3
  12   0   2 0.26302 1.85295   7
 -13   0  -2 1.91414 2.46545   7
 -13   0  -2 -0.4987 2.17670   5
 -13   0  -2 1.05892 2.50829   3
  13   0   2 1.15632 2.81072   2
  13   0   2 0.72560 2.10896   7
 -14   0  -2 11.1252 4.53696   3
 -14   0  -2 10.1004 4.42125   7
 -14   0  -2 13.2871 4.73097   5
  14   0   2 10.6759 5.39182   7
  14   0   2 9.80852 4.68907   2
 -13   1   2 7.84748 4.35370   5
  12  -1  -2 4.24467 2.87740   2
  12  -1  -2 -2.8101 2.73472   7
 -12   1   2 -0.2265 2.16453   7
 -12   1   2 -1.9492 1.72023   3
 -12   1   2 1.37030 2.94055   5
  11  -1  -2 0.85147 1.99994   2
  11  -1  -2 3.98667 2.99345   7
 -11   1   2 0.05627 1.69891   7
 -11   1   2 3.01379 2.12900   3
 -11   1   2 -1.0439 2.03103   5
  10  -1  -2 11.2796 3.93509   8
  10  -1  -2 9.26428 3.78722   2
  10  -1  -2 10.9177 3.81694   7
 -10   1   2 11.2850 3.44838   3
 -10   1   2 10.9327 3.23813   5
   9  -1  -2 4.27294 2.40739   7
   9  -1  -2 4.60949 2.66664   8
   9  -1  -2 8.38261 3.33076   2
  -9   1   2 4.40986 2.07314   6
  -9   1   2 6.94227 2.58879   3
  -9   1   2 8.84616 2.67948   5
   8  -1  -2 -0.2684 1.56255   2
   8  -1  -2 -0.8452 1.30778   3
   8  -1  -2 0.03094 1.53264   7
   8  -1  -2 1.87581 2.66632   8
  -8   1   2 -1.1318 1.19740   5
  -8   1   2 0.24075 1.40078   3
  -8   1   2 -1.2319 1.26221   6
   7  -1  -2 4.44746 3.05029   8
   7  -1  -2 9.27585 2.80482   4
   7  -1  -2 4.73714 2.14355   3
   7  -1  -2 6.73199 2.59212   2
   7  -1  -2 10.0339 2.90861   7
  -7   1   2 7.45840 2.00436   5
  -7   1   2 6.74255 2.11214   3
  -7   1   2 6.30078 1.84158   6
   6  -1  -2 252.051 11.5168   2
   6  -1  -2 255.091 13.0213   8
   6  -1  -2 237.790 10.3665   3
   6  -1  -2 203.485 10.2818   7
   6  -1  -2 241.474 9.50181   4
  -6   1   2 260.046 10.0539   3
  -6   1   2 248.438 8.31365   6
  -6   1   2 249.544 9.52669   5
   5  -1  -2 2.29423 1.70764   2
   5  -1  -2 5.19277 1.66135   3
   5  -1  -2 5.06415 1.59634   4
   5  -1  -2 4.57110 1.71989   7
   5  -1  -2 4.77501 2.64698   8
  -5   1   2 4.18913 1.28387   6
  -5   1   2 2.12226 1.15352   5
  -5   1   2 5.21996 1.48974   3
   4  -1  -2 354.284 11.6252   3
   4  -1  -2 351.269 11.1564   4
   4  -1  -2 335.174 12.3387   2
   4  -1  -2 340.408 13.9207   8
   4  -1  -2 310.081 11.6576   7
  -4   1   2 358.640 11.1558   3
  -4   1   2 340.848 9.75357   6
  -4   1   2 363.940 10.9526   5
   3  -1  -2 77.0579 4.14374   4
   3  -1  -2 68.8621 4.06262   7
   3  -1  -2 59.5255 4.08544   2
   3  -1  -2 72.4641 3.96822   3
   3  -1  -2 74.8252 5.65984   8
  -3   1   2 75.3529 3.63059   5
  -3   1   2 70.6227 3.67901   3
  -3   1   2 73.4014 3.07746   6
   2  -1  -2 1346.56 29.7389   1
   2  -1  -2 1301.63 32.5522   4
   2  -1  -2 1323.81 32.4345   7
   2  -1  -2 1359.64 35.1352   8
   2  -1  -2 1358.70 32.9468   2
  -2   1   2 1310.12 29.7761   1
  -2   1   2 1364.93 31.8534   3
  -2   1   2 1348.56 31.0227   6
  -2   1   2 1380.41 31.8130   5
   1  -1  -2 10.3545 2.93357   8
   1  -1  -2 8.62143 0.74668   1
   1  -1  -2 11.0945 2.03502   4
   1  -1  -2 6.89262 1.58459   2
   1  -1  -2 10.0278 1.27099   7
  -1   1   2 10.0079 1.19341   3
  -1   1   2 8.11912 0.74053   1
  -1   1   2 9.76043 1.22862   5
  -1   1   2 8.82679 1.03457   6
   0  -1  -2 1119.71 27.7916   8
   0  -1  -2 1115.55 26.1188   2
   0  -1  -2 1117.90 25.4814   7
   0  -1  -2 1121.03 27.0615   4
   0   1   2 1134.73 26.2229   5
   0   1   2 1144.18 25.5253   7
   0   1   2 1096.40 26.0100   1
   0   1   2 1166.14 25.8987   6
   0   1   2 1137.40 25.9592   3
  -1  -1  -2 2.42663 0.45059   2
  -1  -1  -2 2.02176 0.83418   8
  -1  -1  -2 2.03418 0.86317   4
  -1  -1  -2 2.51506 0.34205   7
   1   1   2 2.34205 0.54998   3
   1   1   2 2.74563 0.43247   2
   1   1   2 2.66229 0.70090   1
   1   1   2 1.99923 0.30740   7
   1   1   2 2.84009 0.66172   5
   1   1   2 2.41877 0.61771   6
  -2  -1  -2 1313.57 31.4275   4
  -2  -1  -2 1270.11 30.3998   1
  -2  -1  -2 1279.56 30.7359   8
   2   1   2 1305.64 30.2174   6
   2   1   2 1251.09 29.9769   7
   2   1   2 1243.65 30.6776   1
   2   1   2 1357.69 29.9572   2
   2   1   2 1298.03 31.8258   4
   2   1   2 1305.26 31.1545   8
   2   1   2 1324.12 30.3065   5
   2   1   2 1358.23 30.3117   3
  -3  -1  -2 182.383 6.19124   1
  -3  -1  -2 191.593 5.98097   6
  -3  -1  -2 195.282 7.10334   4
   3   1   2 187.281 6.30971   2
   3   1   2 198.402 7.20874   8
   3   1   2 186.582 6.44609   1
   3   1   2 194.143 6.52569   7
   3   1   2 202.419 6.56273   3
   3   1   2 197.593 6.34397   5
   3   1   2 194.486 6.16968   6
   3   1   2 195.023 7.42031   4
  -4  -1  -2 170.349 6.05283   1
  -4  -1  -2 171.887 5.85098   6
  -4  -1  -2 184.756 7.04943   4
  -4  -1  -2 174.535 6.15621   5
   4   1   2 175.310 7.42294   4
   4   1   2 171.406 6.06309   6
   4   1   2 167.299 6.33096   1
   4   1   2 189.092 6.87408   3
   4   1   2 163.439 6.25174   5
   4   1   2 182.668 7.59561   8
   4   1   2 185.862 6.83918   2
   4   1   2 176.737 6.90277   7
  -5  -1  -2 10.2641 1.75178   1
  -5  -1  -2 10.6733 1.65329   6
  -5  -1  -2 11.0748 1.77214   5
   5   1   2 10.3525 2.13080   2
   5   1   2 13.1162 2.59761   4
   5   1   2 10.3963 1.67096   6
   5   1   2 7.80374 1.86333   7
   5   1   2 11.4343 2.07188   3
   5   1   2 12.1438 1.95890   1
   5   1   2 8.71232 1.71202   5
   5   1   2 12.7680 2.75383   8
  -6  -1  -2 108.677 4.84229   1
  -6  -1  -2 98.6591 5.36880   3
  -6  -1  -2 99.0064 4.64796   6
  -6  -1  -2 95.3827 4.98244   5
   6   1   2 115.945 6.43908   7
   6   1   2 113.659 5.62439   5
   6   1   2 104.360 5.00800   6
   6   1   2 104.828 5.87132   3
   6   1   2 113.231 6.95163   8
   6   1   2 101.126 5.97843   2
   6   1   2 109.210 6.24209   4
   6   1   2 108.128 5.11695   1
  -7  -1  -2 7.66761 2.12215   3
  -7  -1  -2 9.93985 2.00261   5
  -7  -1  -2 11.4228 2.03735   1
  -7  -1  -2 9.32684 1.77212   6
   7   1   2 12.3316 2.50080   5
   7   1   2 9.28129 2.55581   4
   7   1   2 9.95164 3.13757   8
   7   1   2 10.5405 2.60244   2
   7   1   2 7.66527 2.15232   3
   7   1   2 7.37999 2.22130   7
  -8  -1  -2 328.710 11.2483   6
  -8  -1  -2 347.338 12.7224   4
  -8  -1  -2 342.846 11.0947   1
  -8  -1  -2 333.768 12.1612   5
  -8  -1  -2 362.983 13.2181   3
   8   1   2 354.678 15.5826   8
   8   1   2 341.719 14.1825   7
   8   1   2 343.818 13.5349   4
   8   1   2 353.100 13.0628   5
   8   1   2 333.975 14.0910   2
   8   1   2 345.060 13.7085   3
  -9  -1  -2 64.7815 5.21359   3
  -9  -1  -2 63.6984 4.42359   1
  -9  -1  -2 58.7184 4.69061   5
  -9  -1  -2 67.3286 4.58944   6
   9   1   2 60.1817 6.61726   3
   9   1   2 71.8115 7.10449   8
   9   1   2 61.5042 5.91082   2
   9   1   2 54.7336 6.69154   7
 -10  -1  -2 253.706 11.7837   3
 -10  -1  -2 235.353 10.6860   5
 -10  -1  -2 250.798 9.94507   6
  10   1   2 234.254 12.7862   2
  10   1   2 252.451 13.2229   7
  10   1   2 241.981 12.3377   3
  10   1   2 237.024 14.1031   8
 -11  -1  -2 11.3299 2.92629   5
 -11  -1  -2 10.2431 3.20579   3
 -11  -1  -2 7.93304 2.82666   6
  11   1   2 10.4710 3.40215   2
  11   1   2 6.11417 2.64915   7
  11   1   2 11.0861 3.56716   3
  11   1   2 11.1812 5.01209   8
 -12  -1  -2 34.8551 5.21794   5
 -12  -1  -2 38.0498 5.91199   3
  12   1   2 40.0200 6.83665   2
  12   1   2 33.7937 6.22801   7
 -13  -1  -2 0.34104 2.19394   5
 -13  -1  -2 0.56947 1.86720   3
 -13  -1  -2 1.26230 2.61346   7
  13   1   2 -0.0941 2.73291   2
  13   1   2 0.06827 2.58242   7
  13   1   2 3.91254 2.64063   3
 -14  -1  -2 -0.8413 2.66809   5
 -14  -1  -2 0.73940 2.87293   3
 -14  -1  -2 0.37045 2.79192   7
  14   1   2 -1.2290 2.49427   2
  14   1   2 -1.4693 2.26943   7
  14   1   2 -1.8855 2.75739   3
  12  -2  -2 11.4519 4.74623   7
  12  -2  -2 11.9124 4.23742   2
 -12   2   2 16.0965 4.57679   7
 -12   2   2 14.6988 3.99293   3
 -12   2   2 11.8493 3.97780   5
  11  -2  -2 3.65564 2.99405   7
  11  -2  -2 20.6349 4.91474   8
  11  -2  -2 9.33852 3.94061   2
 -11   2   2 7.56773 3.16660   7
 -11   2   2 2.70974 2.48744   3
 -11   2   2 2.08290 2.59016   5
  10  -2  -2 115.594 11.0396   8
  10  -2  -2 128.763 10.3525   2
  10  -2  -2 87.6395 8.26649   7
 -10   2   2 105.711 7.92602   3
 -10   2   2 108.473 8.43641   7
 -10   2   2 102.389 7.36658   5
   9  -2  -2 0.64445 2.03797   8
   9  -2  -2 -0.4038 1.69196   2
   9  -2  -2 -0.7355 1.66541   7
  -9   2   2 0.10062 0.92556   3
  -9   2   2 0.49403 1.58364   5
  -9   2   2 0.33568 1.41458   7
   8  -2  -2 54.5954 7.21144   2
   8  -2  -2 58.7577 7.20389   8
   8  -2  -2 64.9903 7.52140   7
  -8   2   2 56.4557 4.79606   5
  -8   2   2 53.2907 6.22311   7
  -8   2   2 55.1299 3.91315   6
  -8   2   2 54.9679 5.99747   3
   7  -2  -2 0.97901 1.43288   2
   7  -2  -2 -0.0323 2.16208   8
   7  -2  -2 1.68251 1.51824   4
   7  -2  -2 1.41569 1.37125   7
  -7   2   2 0.78101 1.30006   5
  -7   2   2 0.26758 1.18262   6
  -7   2   2 0.43520 1.24603   3
  -7   2   2 0.15135 0.85111   7
   6  -2  -2 13.6634 3.26455   4
   6  -2  -2 10.9167 2.94212   2
   6  -2  -2 14.7107 4.68907   8
   6  -2  -2 13.1593 3.02439   7
  -6   2   2 9.38369 2.19712   5
  -6   2   2 9.61534 1.79625   6
  -6   2   2 15.1954 2.78099   3
   5  -2  -2 2.73556 1.38602   7
   5  -2  -2 1.44035 2.34678   8
   5  -2  -2 1.13554 1.20090   4
   5  -2  -2 0.91856 1.17994   2
  -5   2   2 2.79992 1.25473   5
  -5   2   2 2.92021 0.99773   6
  -5   2   2 1.78577 1.19729   3
   4  -2  -2 349.897 12.5383   4
   4  -2  -2 341.715 12.6412   2
   4  -2  -2 333.388 12.1431   7
   4  -2  -2 367.015 15.2834   8
  -4   2   2 342.742 10.9126   5
  -4   2   2 350.283 11.3605   3
  -4   2   2 360.283 9.65350   6
   3  -2  -2 25.5333 3.33322   2
   3  -2  -2 30.1059 3.41261   4
   3  -2  -2 30.3638 5.03586   8
   3  -2  -2 31.1462 2.78376   7
  -3   2   2 28.2835 2.39591   3
  -3   2   2 32.3136 2.48043   5
  -3   2   2 30.4886 2.53055   7
  -3   2   2 31.6447 1.84380   6
   2  -2  -2 964.544 22.1070   1
   2  -2  -2 982.908 25.0730   2
   2  -2  -2 1012.55 24.6881   7
   2  -2  -2 949.152 22.2111   1
   2  -2  -2 966.691 27.4053   8
   2  -2  -2 933.707 25.8248   4
  -2   2   2 985.243 24.1770   7
  -2   2   2 979.833 23.9071   5
  -2   2   2 977.469 24.1762   3
  -2   2   2 982.297 22.6891   6
  -2   2   2 998.057 22.1175   1
   1  -2  -2 5.59868 2.84588   4
   1  -2  -2 2.89877 2.76228   8
   1  -2  -2 3.46625 0.91110   7
   1  -2  -2 5.55623 0.89523   1
   1  -2  -2 1.67888 1.02821   2
  -1   2   2 3.54600 0.81608   7
  -1   2   2 3.70800 0.93079   3
  -1   2   2 3.83680 0.69636   6
  -1   2   2 4.53379 1.08118   5
   0  -2  -2 81.6837 3.03727   2
   0  -2  -2 84.6337 5.02616   8
   0  -2  -2 83.8164 3.12995   1
   0  -2  -2 89.6872 4.93065   4
   0   2   2 87.1429 2.98129   7
   0   2   2 78.8260 3.41065   3
   0   2   2 87.3307 2.93044   6
   0   2   2 84.2156 3.39167   5
  -1  -2  -2 11.2595 2.14395   4
  -1  -2  -2 5.92059 1.11611   1
  -1  -2  -2 10.1140 1.89712   8
   1   2   2 4.98589 0.90872   6
   1   2   2 9.87415 1.45074   1
   1   2   2 8.74081 1.09288   7
   1   2   2 5.78084 1.12654   3
   1   2   2 7.54942 1.15573   5
  -2  -2  -2 968.671 24.8614   4
  -2  -2  -2 996.448 22.4893   2
  -2  -2  -2 981.245 23.9371   1
  -2  -2  -2 974.784 23.4806   8
   2   2   2 959.659 24.2576   1
   2   2   2 991.036 23.5625   7
   2   2   2 1021.97 22.5119   2
   2   2   2 986.358 23.9207   5
   2   2   2 998.219 24.0087   3
   2   2   2 1006.41 23.8057   6
  -3  -2  -2 23.1837 1.74080   8
  -3  -2  -2 25.2821 1.91607   6
  -3  -2  -2 25.2996 2.37589   4
  -3  -2  -2 23.8516 2.04812   1
   3   2   2 25.0145 1.78048   2
   3   2   2 26.2021 2.14872   7
   3   2   2 24.1665 2.14571   3
   3   2   2 25.8383 2.03242   6
   3   2   2 25.6743 2.11201   5
   3   2   2 26.8380 2.33506   1
   3   2   2 27.1287 2.01915   8
  -4  -2  -2 2.17812 0.91990   6
  -4  -2  -2 3.98535 1.19021   1
  -4  -2  -2 3.31179 1.25202   4
   4   2   2 1.48487 0.86671   6
   4   2   2 2.73629 0.99840   2
   4   2   2 2.96491 1.20761   8
   4   2   2 2.66048 1.33153   4
   4   2   2 4.16557 1.35830   3
   4   2   2 2.21812 1.05097   7
   4   2   2 2.83321 1.12057   5
  -5  -2  -2 305.245 10.1793   4
  -5  -2  -2 303.476 9.64982   1
  -5  -2  -2 297.529 9.46824   6
  -5  -2  -2 304.069 9.93450   5
   5   2   2 296.333 10.5973   8
   5   2   2 298.761 10.2505   5
   5   2   2 299.595 10.6899   3
   5   2   2 298.509 10.2366   2
   5   2   2 301.399 10.8232   7
   5   2   2 311.064 10.6765   4
   5   2   2 290.995 9.71186   6
  -6  -2  -2 359.090 11.7809   5
  -6  -2  -2 368.507 11.9467   4
  -6  -2  -2 373.214 11.3486   6
  -6  -2  -2 365.936 11.3436   1
   6   2   2 379.466 13.2514   8
   6   2   2 342.221 12.8896   7
   6   2   2 361.372 11.6445   6
   6   2   2 370.438 12.4695   4
   6   2   2 365.198 12.2758   5
   6   2   2 328.756 12.4478   3
   6   2   2 337.092 12.3499   2
  -7  -2  -2 41.2124 3.85349   6
  -7  -2  -2 43.6038 3.48483   4
  -7  -2  -2 37.8501 3.23476   1
  -7  -2  -2 33.0194 3.67008   5
   7   2   2 35.1092 3.97100   8
   7   2   2 31.2160 3.88693   5
   7   2   2 43.2352 4.96329   2
   7   2   2 38.1854 3.57328   4
   7   2   2 39.0437 4.68091   3
   7   2   2 37.1749 4.83183   7
  -8  -2  -2 29.5425 3.17609   4
  -8  -2  -2 26.8436 3.36084   6
  -8  -2  -2 31.7459 3.72438   1
  -8  -2  -2 30.1558 4.18086   3
  -8  -2  -2 33.8528 4.09669   5
   8   2   2 30.4571 5.16483   8
   8   2   2 32.7452 4.31022   5
   8   2   2 33.8993 4.81865   2
   8   2   2 33.7934 5.08246   7
   8   2   2 31.9785 3.51438   4
   8   2   2 29.3016 4.36068   3
  -9  -2  -2 4.24819 1.82142   3
  -9  -2  -2 1.63578 1.98051   1
  -9  -2  -2 2.33895 1.52275   5
  -9  -2  -2 4.03931 1.88769   6
   9   2   2 1.59751 1.44728   5
   9   2   2 2.26868 2.23793   8
   9   2   2 4.48068 2.10377   2
   9   2   2 2.27605 1.79277   7
   9   2   2 4.06277 1.93013   3
 -10  -2  -2 3.40330 2.26173   3
 -10  -2  -2 4.01976 1.99579   5
 -10  -2  -2 6.73497 2.46255   6
  10   2   2 3.24712 2.22874   3
  10   2   2 5.88624 2.69387   7
  10   2   2 4.12357 2.28645   2
 -11  -2  -2 32.3854 4.53490   6
 -11  -2  -2 43.6221 5.96842   3
 -11  -2  -2 39.8442 5.28771   5
  11   2   2 28.5484 5.53801   7
  11   2   2 41.4354 6.52568   2
  11   2   2 27.4322 5.17034   3
 -12  -2  -2 35.3448 4.93608   6
 -12  -2  -2 36.0860 5.77370   3
 -12  -2  -2 41.2425 5.80505   5
  12   2   2 28.9392 5.63019   3
  12   2   2 34.9673 6.63324   7
  12   2   2 34.9376 6.39018   2
 -13  -2  -2 14.4008 4.37133   3
 -13  -2  -2 9.31044 3.32249   5
  13   2   2 18.9786 5.48305   7
  13   2   2 17.9785 5.21133   2
  13   2   2 10.6566 3.80279   3
 -14  -2  -2 0.66858 2.66961   5
 -14  -2  -2 3.02219 2.92787   3
  14   2   2 -1.1684 2.56270   3
  14   2   2 -0.7105 2.72562   2
  14   2   2 1.54380 3.00460   7
  12  -3  -2 0.58386 3.06719   2
  12  -3  -2 -1.4591 2.82055   7
 -12   3   2 2.20964 2.87891   3
 -12   3   2 -0.0408 2.21162   7
 -12   3   2 -1.8721 2.42703   5
  11  -3  -2 21.3807 5.34910   8
  11  -3  -2 3.39318 3.21504   7
  11  -3  -2 10.9364 4.14371   2
 -11   3   2 6.40321 2.89656   7
 -11   3   2 3.01080 2.80659   5
 -11   3   2 8.22090 3.13010   3
  10  -3  -2 16.3538 4.72384   2
  10  -3  -2 34.5255 7.88071   8
  10  -3  -2 12.8246 4.20460   7
 -10   3   2 22.9232 4.89837   7
 -10   3   2 26.0253 4.56432   5
 -10   3   2 16.1956 4.07571   3
   9  -3  -2 4.61936 2.69262   2
   9  -3  -2 1.93598 2.15776   7
   9  -3  -2 6.48070 3.37699   8
  -9   3   2 -1.3816 1.01700   3
  -9   3   2 2.58781 2.13218   5
  -9   3   2 -1.0777 0.90188   7
   8  -3  -2 15.7113 5.23668   8
   8  -3  -2 15.1505 3.57621   7
   8  -3  -2 15.6022 4.05657   2
  -8   3   2 15.3208 3.44013   7
  -8   3   2 12.4228 2.97281   3
  -8   3   2 18.4214 3.38887   5
   7  -3  -2 -0.7314 1.52481   2
   7  -3  -2 -1.4874 1.13844   4
   7  -3  -2 0.93666 1.62491   7
   7  -3  -2 1.64010 2.74275   8
  -7   3   2 -0.5607 1.28249   5
  -7   3   2 0.64325 1.08616   7
  -7   3   2 -0.0580 0.98279   3
   6  -3  -2 -1.1331 1.20401   2
   6  -3  -2 1.61697 1.80747   4
   6  -3  -2 -0.4392 2.06008   8
   6  -3  -2 -0.1522 1.10063   7
  -6   3   2 0.54027 1.18993   5
  -6   3   2 1.15427 0.99647   3
  -6   3   2 1.47754 1.31004   7
  -6   3   2 0.13704 0.79118   6
   5  -3  -2 4.21426 1.84337   7
   5  -3  -2 3.51485 2.35384   8
   5  -3  -2 4.23536 2.26835   4
   5  -3  -2 4.18320 2.06157   2
  -5   3   2 3.29424 1.44841   5
  -5   3   2 4.60346 1.06089   6
  -5   3   2 3.66343 1.56501   3
  -5   3   2 3.75144 1.51423   7
   4  -3  -2 21.1357 3.50794   2
   4  -3  -2 21.9520 3.29711   7
   4  -3  -2 17.5305 4.43732   8
   4  -3  -2 24.1447 4.27281   4
   4  -3  -2 16.6119 0.87500   1
  -4   3   2 18.3249 2.64124   3
  -4   3   2 17.6110 0.86899   1
  -4   3   2 18.6981 2.76548   7
  -4   3   2 17.8128 1.38228   6
  -4   3   2 16.1622 2.32352   5
   3  -3  -2 3.54320 0.73119   1
   3  -3  -2 3.65424 1.34199   7
   3  -3  -2 1.90162 1.23470   2
   3  -3  -2 3.15985 2.53855   8
   3  -3  -2 1.01857 1.89855   4
  -3   3   2 1.93137 0.98938   7
  -3   3   2 4.03367 1.30098   3
  -3   3   2 3.40319 1.19135   5
  -3   3   2 3.52439 0.74194   6
   2  -3  -2 50.5455 2.44733   1
   2  -3  -2 52.1635 4.75160   4
   2  -3  -2 51.7491 4.98408   8
   2  -3  -2 47.2847 3.39629   2
   2  -3  -2 38.3646 2.88531   7
  -2   3   2 47.3295 1.92221   6
  -2   3   2 50.7435 3.28218   3
  -2   3   2 47.5874 2.95248   7
  -2   3   2 50.2902 2.96811   5
   1  -3  -2 5.36603 1.24181   1
   1  -3  -2 1.81632 1.05753   2
   1  -3  -2 2.32566 2.71127   4
   1  -3  -2 0.54625 2.22210   8
  -1   3   2 2.83950 0.61520   6
  -1   3   2 3.63712 0.96610   7
  -1   3   2 5.02667 1.33259   3
  -1   3   2 3.90052 1.06780   5
   0  -3  -2 83.0646 3.32901   2
   0  -3  -2 85.6412 5.69310   4
   0  -3  -2 84.8015 3.75742   1
   0  -3  -2 80.8445 5.43003   8
   0   3   2 86.5850 3.67860   7
   0   3   2 91.2911 4.20885   3
   0   3   2 86.6660 3.68856   5
   0   3   2 85.6370 3.14063   6
  -1  -3  -2 49.3921 3.84731   8
  -1  -3  -2 53.7650 3.02075   1
  -1  -3  -2 58.9080 4.89486   4
   1   3   2 51.7763 3.07416   3
   1   3   2 47.3831 2.45432   6
   1   3   2 50.6777 2.70904   5
   1   3   2 48.2422 1.84777   2
   1   3   2 48.4434 2.72747   7
   1   3   2 48.4550 1.72381   2
  -2  -3  -2 1.77582 1.55595   8
  -2  -3  -2 0.40576 0.51032   6
  -2  -3  -2 3.49514 2.36696   4
  -2  -3  -2 1.10054 1.14020   1
  -2  -3  -2 0.94469 0.40499   2
   2   3   2 -0.4397 0.46295   3
   2   3   2 0.99276 0.61640   6
   2   3   2 0.32620 0.95584   7
   2   3   2 0.49375 0.59267   2
   2   3   2 1.04816 0.68605   5
  -3  -3  -2 49.4135 2.29651   8
  -3  -3  -2 52.3924 2.88590   6
  -3  -3  -2 50.1421 3.71944   4
  -3  -3  -2 46.9883 3.03056   1
   3   3   2 45.9534 3.05288   7
   3   3   2 46.9605 3.03383   5
   3   3   2 46.6291 3.08929   3
   3   3   2 44.8069 2.80981   6
   3   3   2 49.0898 2.36731   2
  -4  -3  -2 562.320 13.8018   8
  -4  -3  -2 536.474 14.8950   6
  -4  -3  -2 530.369 15.2769   1
  -4  -3  -2 545.582 15.8328   4
   4   3   2 548.240 15.9189   7
   4   3   2 548.937 14.6771   2
   4   3   2 550.165 15.6057   5
   4   3   2 505.479 15.7019   3
   4   3   2 545.361 15.2836   6
   4   3   2 543.704 14.0807   8
  -5  -3  -2 18.8470 2.72166   1
  -5  -3  -2 17.1559 2.26449   6
  -5  -3  -2 15.3604 2.58262   4
   5   3   2 9.23859 1.82128   2
   5   3   2 16.0000 2.60504   5
   5   3   2 19.0936 2.94708   7
   5   3   2 14.0118 2.13349   8
   5   3   2 13.3203 2.15820   6
   5   3   2 12.9838 2.41813   3
  -6  -3  -2 36.8904 3.13023   5
  -6  -3  -2 39.1542 2.99097   6
  -6  -3  -2 35.7172 3.31005   1
  -6  -3  -2 37.2516 3.29572   4
   6   3   2 31.1546 4.07375   3
   6   3   2 35.9073 4.32336   7
   6   3   2 35.7088 3.11665   8
   6   3   2 35.2533 3.91283   5
   6   3   2 33.2749 3.08748   2
  -7  -3  -2 1.36441 1.17412   6
  -7  -3  -2 0.68406 1.57714   1
  -7  -3  -2 0.49498 1.01214   5
  -7  -3  -2 0.65740 1.38645   4
   7   3   2 1.03947 1.21468   5
   7   3   2 0.26012 1.17016   2
   7   3   2 -0.3250 0.96324   8
   7   3   2 0.10174 1.04691   7
   7   3   2 -0.9022 0.64174   3
  -8  -3  -2 18.8835 3.26800   1
  -8  -3  -2 18.0758 3.14547   5
  -8  -3  -2 16.4834 2.77382   6
  -8  -3  -2 18.1545 3.43938   4
   8   3   2 14.4354 3.25952   7
   8   3   2 17.8096 3.42333   5
   8   3   2 13.7247 3.27057   8
   8   3   2 11.6272 2.78217   2
   8   3   2 13.0255 3.01904   3
  -9  -3  -2 31.0860 4.28622   5
  -9  -3  -2 26.4703 3.74701   6
  -9  -3  -2 36.5224 4.45924   1
   9   3   2 28.1966 4.61322   3
   9   3   2 29.8226 5.10623   7
   9   3   2 37.7482 5.49808   2
   9   3   2 32.3636 4.75203   5
 -10  -3  -2 12.3752 3.26694   3
 -10  -3  -2 15.0734 3.17370   6
 -10  -3  -2 15.2470 3.31061   5
  10   3   2 16.6662 3.71209   5
  10   3   2 15.3628 3.59739   2
  10   3   2 15.7365 4.05499   7
  10   3   2 16.8734 4.07413   3
 -11  -3  -2 81.6457 6.45002   5
 -11  -3  -2 61.8808 7.27218   3
 -11  -3  -2 69.0909 6.66686   6
  11   3   2 71.9552 8.51950   2
  11   3   2 71.6021 8.27130   3
  11   3   2 71.9343 8.74837   7
 -12  -3  -2 36.7543 5.62451   5
 -12  -3  -2 35.4999 5.20495   6
 -12  -3  -2 51.0154 7.14927   3
  12   3   2 49.5715 7.51221   2
  12   3   2 51.4014 7.85315   7
  12   3   2 50.7484 7.75270   3
 -13  -3  -2 85.4992 8.78163   5
 -13  -3  -2 75.5892 8.78094   3
 -13  -3  -2 77.3776 7.83467   6
  13   3   2 77.7370 9.91730   3
  13   3   2 93.0355 8.74483   2
  13   3   2 79.8125 10.1366   7
 -14  -3  -2 -0.3170 3.12349   3
 -14  -3  -2 4.11230 3.09271   5
  14   3   2 5.80886 3.80358   7
  14   3   2 1.37951 3.07428   2
  12  -4  -2 4.85570 3.73925   2
  12  -4  -2 -0.2530 3.40003   7
 -12   4   2 4.29710 3.06777   7
 -12   4   2 2.33787 3.07438   3
 -12   4   2 1.92534 3.59528   5
  11  -4  -2 -1.5525 2.65675   7
  11  -4  -2 16.7554 4.80786   8
  11  -4  -2 2.09843 3.20325   2
 -11   4   2 -0.6981 2.25460   3
 -11   4   2 -1.5626 1.63272   7
 -11   4   2 -1.7351 2.52976   5
  10  -4  -2 21.0744 5.75567   2
  10  -4  -2 27.8947 5.91196   7
  10  -4  -2 41.3897 8.93111   8
 -10   4   2 23.4437 4.56499   3
 -10   4   2 21.4748 4.66600   7
 -10   4   2 23.5424 4.56110   5
   9  -4  -2 3.67113 3.09432   8
   9  -4  -2 1.93002 2.27893   2
   9  -4  -2 0.48995 1.61669   7
  -9   4   2 -0.0885 1.83780   5
  -9   4   2 -0.5569 1.46620   3
  -9   4   2 1.10187 1.56776   7
   8  -4  -2 148.751 10.0793   4
   8  -4  -2 154.262 10.1055   7
   8  -4  -2 149.052 12.4519   8
   8  -4  -2 151.936 10.4856   2
  -8   4   2 162.863 9.42360   7
  -8   4   2 169.208 9.35924   3
  -8   4   2 137.332 7.92239   5
   7  -4  -2 1.70667 2.76515   8
   7  -4  -2 0.63150 1.84526   4
   7  -4  -2 0.94494 1.81517   2
   7  -4  -2 1.41780 1.42923   7
  -7   4   2 1.66307 1.55765   3
  -7   4   2 0.67309 1.39338   5
  -7   4   2 0.81268 1.39285   7
   6  -4  -2 68.7481 7.82092   8
   6  -4  -2 74.0376 6.04848   7
   6  -4  -2 77.9964 6.88615   4
   6  -4  -2 78.3521 6.58371   2
  -6   4   2 85.4617 5.31092   5
  -6   4   2 80.5096 5.72963   7
  -6   4   2 85.0598 5.79926   3
   5  -4  -2 0.79710 1.47383   2
   5  -4  -2 0.54680 2.38882   4
   5  -4  -2 -2.0657 2.25150   8
   5  -4  -2 -0.6915 0.98825   7
   5  -4  -2 0.21510 0.58436   1
  -5   4   2 0.47794 0.97689   7
  -5   4   2 1.18247 1.28646   5
  -5   4   2 0.17030 0.91788   3
  -5   4   2 -0.2099 0.50660   6
   4  -4  -2 444.048 17.2800   4
   4  -4  -2 465.460 16.0706   2
   4  -4  -2 449.206 11.6133   1
   4  -4  -2 460.809 15.4499   7
   4  -4  -2 440.244 18.5312   8
  -4   4   2 452.795 10.9019   6
  -4   4   2 470.404 14.7555   7
  -4   4   2 422.929 14.4914   3
  -4   4   2 443.831 13.7009   5
   3  -4  -2 -0.6613 0.81280   7
   3  -4  -2 0.51299 0.73099   1
   3  -4  -2 -0.3002 0.83120   2
   3  -4  -2 -2.4011 1.56063   8
   3  -4  -2 -2.8248 1.56161   4
  -3   4   2 -0.0703 0.70589   7
  -3   4   2 0.15717 0.92268   5
  -3   4   2 0.71654 0.85233   3
  -3   4   2 0.19051 0.33466   6
   2  -4  -2 9.79516 2.09220   2
   2  -4  -2 13.1584 3.71150   4
   2  -4  -2 13.3237 3.61743   8
   2  -4  -2 14.2795 1.97064   1
  -2   4   2 12.3809 0.94858   6
  -2   4   2 11.6442 2.12440   3
  -2   4   2 8.37500 1.61279   5
  -2   4   2 14.8595 2.24567   7
   1  -4  -2 5.45222 3.08781   4
   1  -4  -2 5.48403 1.53636   1
   1  -4  -2 5.10987 1.35986   2
   1  -4  -2 8.03713 2.81236   8
  -1   4   2 3.66822 1.43099   3
  -1   4   2 6.45464 0.91023   6
  -1   4   2 4.36390 1.18747   7
  -1   4   2 3.41924 1.11599   5
   0  -4  -2 0.50277 2.68014   4
   0  -4  -2 0.64284 1.23166   1
   0  -4  -2 0.31757 0.65715   2
   0  -4  -2 -0.0746 0.43181   6
   0  -4  -2 -2.1313 1.23077   8
   0   4   2 0.35883 0.44764   2
   0   4   2 0.14325 0.89467   3
   0   4   2 0.28850 0.71391   7
   0   4   2 0.15804 0.60855   5
   0   4   2 -0.2360 0.44898   6
  -1  -4  -2 40.5467 4.73466   4
  -1  -4  -2 44.7714 3.15456   1
  -1  -4  -2 39.5399 2.22969   6
  -1  -4  -2 40.2792 3.43288   8
   1   4   2 38.2333 1.84421   2
   1   4   2 40.3318 2.90292   7
   1   4   2 39.9367 3.03734   3
   1   4   2 36.4113 2.29741   6
   1   4   2 41.9295 2.65228   5
  -2  -4  -2 98.5179 6.43056   4
  -2  -4  -2 101.419 4.18861   6
  -2  -4  -2 103.965 4.51465   8
  -2  -4  -2 98.2694 4.90353   1
   2   4   2 105.381 4.99020   3
   2   4   2 95.4508 3.45424   2
   2   4   2 107.018 4.97782   7
   2   4   2 100.513 4.59249   5
   2   4   2 95.8245 4.30927   6
  -3  -4  -2 3.48140 1.79506   1
  -3  -4  -2 4.86351 2.94418   4
  -3  -4  -2 3.44048 1.09879   8
  -3  -4  -2 2.17254 0.92030   6
   3   4   2 4.06163 1.27095   5
   3   4   2 2.54413 1.07189   2
   3   4   2 3.27748 0.74714   8
   3   4   2 1.63795 1.08429   3
   3   4   2 1.71951 1.17635   7
   3   4   2 3.49177 1.16255   6
  -4  -4  -2 1002.38 26.6904   1
  -4  -4  -2 1042.92 26.0795   6
  -4  -4  -2 1032.32 27.9449   4
   4   4   2 1067.58 26.6315   6
   4   4   2 1015.58 26.8418   5
   4   4   2 1025.39 25.3272   2
   4   4   2 997.233 27.1221   7
   4   4   2 1035.86 27.4179   3
  -5  -4  -2 1.70454 1.48611   1
  -5  -4  -2 0.54583 0.86914   6
  -5  -4  -2 0.22604 0.45700   8
  -5  -4  -2 -0.5174 1.91822   4
   5   4   2 0.21914 0.83325   3
   5   4   2 -1.1928 0.66777   7
   5   4   2 0.28446 0.89368   6
   5   4   2 -0.4482 0.50500   5
   5   4   2 0.73773 0.83927   2
  -6  -4  -2 70.2718 4.82913   1
  -6  -4  -2 75.0396 4.52334   6
  -6  -4  -2 71.5626 3.33835   8
  -6  -4  -2 70.4549 5.09483   4
  -6  -4  -2 71.6137 4.68079   5
   6   4   2 77.9686 3.70429   8
   6   4   2 61.7615 4.82038   3
   6   4   2 71.8074 4.52145   2
   6   4   2 79.2063 5.56599   7
   6   4   2 76.0444 5.08308   5
  -7  -4  -2 3.99074 1.66594   5
  -7  -4  -2 3.17798 2.27389   1
  -7  -4  -2 5.69315 2.63268   4
  -7  -4  -2 4.66740 1.79307   6
   7   4   2 2.84051 1.46156   2
   7   4   2 4.92783 2.06193   7
   7   4   2 2.68882 1.57172   3
   7   4   2 4.32695 1.56645   8
   7   4   2 1.29967 1.31564   5
  -8  -4  -2 73.4619 5.15761   6
  -8  -4  -2 79.1079 5.52587   5
  -8  -4  -2 83.5746 5.92092   1
   8   4   2 72.6939 5.55166   2
   8   4   2 76.8899 6.13508   3
   8   4   2 79.4537 5.84688   5
   8   4   2 76.4150 6.34350   7
  -9  -4  -2 -0.3929 1.28092   6
  -9  -4  -2 1.17978 2.44880   1
  -9  -4  -2 -1.1813 0.95359   5
   9   4   2 1.87269 1.73954   7
   9   4   2 1.24245 1.53258   5
   9   4   2 1.18400 1.39070   2
   9   4   2 -0.1325 1.49412   3
 -10  -4  -2 3.42736 1.91189   5
 -10  -4  -2 -0.8670 2.59841   1
 -10  -4  -2 2.09975 2.09431   6
  10   4   2 4.33043 2.05681   2
  10   4   2 5.12855 2.47020   5
  10   4   2 7.85373 2.82848   3
  10   4   2 1.80981 1.75804   7
 -11  -4  -2 13.6235 3.50613   6
 -11  -4  -2 14.9585 3.59263   5
 -11  -4  -2 9.61662 2.99651   3
  11   4   2 23.0021 4.61634   2
  11   4   2 17.3388 3.95139   5
  11   4   2 9.46993 3.80870   7
  11   4   2 7.27347 3.07964   3
 -12  -4  -2 -1.8277 2.28639   6
 -12  -4  -2 -0.2292 1.67922   5
 -12  -4  -2 0.44782 2.10972   3
  12   4   2 3.48294 2.40147   2
  12   4   2 2.92442 2.50887   7
  12   4   2 0.30226 1.89962   3
 -13  -4  -2 30.0648 6.16788   3
 -13  -4  -2 25.9447 5.35070   5
 -13  -4  -2 19.5511 4.66387   6
  13   4   2 22.0229 5.76056   7
  13   4   2 23.0985 5.02960   2
  13   4   2 18.8633 5.15732   3
 -14  -4  -2 -4.2462 3.59750   6
  12  -5  -2 81.5010 9.29123   8
  11  -5  -2 17.2952 5.49494   8
  11  -5  -2 2.04561 3.35450   2
  11  -5  -2 0.03335 2.97701   7
 -11   5   2 0.36518 3.26631   5
 -11   5   2 4.77163 3.29916   3
 -11   5   2 1.73339 2.07604   7
  10  -5  -2 24.9465 5.95022   8
  10  -5  -2 6.86577 3.83318   7
  10  -5  -2 6.31992 3.39592   2
 -10   5   2 3.84576 2.30907   3
 -10   5   2 7.67098 3.19313   5
 -10   5   2 3.80474 2.69619   7
   9  -5  -2 9.01482 4.06171   8
   9  -5  -2 0.66085 2.13349   7
   9  -5  -2 -0.3949 2.08976   2
  -9   5   2 1.08723 1.63058   3
  -9   5   2 -0.0098 2.05167   5
  -9   5   2 0.23633 1.75362   7
   8  -5  -2 10.7497 3.61566   7
   8  -5  -2 9.38134 3.48887   2
   8  -5  -2 14.1575 5.45445   8
   8  -5  -2 12.2804 3.72572   4
  -8   5   2 8.65438 2.88275   3
  -8   5   2 7.58692 2.68053   5
  -8   5   2 8.68761 2.93786   7
   7  -5  -2 5.11241 2.59738   4
   7  -5  -2 3.65487 2.43251   7
   7  -5  -2 4.48465 3.09371   8
   7  -5  -2 1.20317 2.14601   2
  -7   5   2 3.83775 2.08287   5
  -7   5   2 4.31928 2.12739   7
  -7   5   2 4.54300 2.12502   3
   6  -5  -2 12.2509 4.76194   8
   6  -5  -2 12.8807 3.68039   2
   6  -5  -2 11.0483 3.12978   7
   6  -5  -2 18.8154 5.19831   4
  -6   5   2 12.4380 2.84114   3
  -6   5   2 15.5735 3.26391   7
  -6   5   2 16.5853 2.99645   5
   5  -5  -2 -1.2952 1.96313   8
   5  -5  -2 -0.4041 1.31343   2
   5  -5  -2 -1.3592 1.72876   4
   5  -5  -2 -0.2671 0.87214   7
  -5   5   2 0.38776 1.15258   5
  -5   5   2 -0.1581 1.01493   7
  -5   5   2 1.17251 1.38723   3
   4  -5  -2 112.451 7.04944   2
   4  -5  -2 111.307 4.63378   1
   4  -5  -2 116.739 8.72381   4
   4  -5  -2 114.347 9.13395   8
  -4   5   2 115.923 5.78642   5
  -4   5   2 111.624 6.59903   3
  -4   5   2 128.290 6.67534   7
   3  -5  -2 13.8070 0.58855   6
   3  -5  -2 12.4129 0.59502   6
   3  -5  -2 13.2097 2.76401   2
   3  -5  -2 17.7034 4.47025   4
   3  -5  -2 12.5943 2.04644   1
   3  -5  -2 11.9658 3.64493   8
  -3   5   2 14.0827 2.52562   7
  -3   5   2 13.6426 0.61171   6
  -3   5   2 15.4522 2.83996   3
  -3   5   2 14.2857 2.24041   5
   2  -5  -2 27.7814 1.35147   6
   2  -5  -2 27.0433 3.43728   2
   2  -5  -2 36.8174 6.04841   4
   2  -5  -2 27.6975 4.99930   8
   2  -5  -2 33.9007 2.90314   1
  -2   5   2 30.4075 3.82135   3
  -2   5   2 34.4500 2.74116   5
  -2   5   2 28.3806 1.46553   6
  -2   5   2 30.5001 3.44731   7
   1  -5  -2 14.7051 4.57628   4
   1  -5  -2 14.2941 1.35103   6
   1  -5  -2 14.4390 3.58154   8
   1  -5  -2 18.4970 2.54634   2
   1  -5  -2 21.4340 2.94117   1
  -1   5   2 15.6629 1.51851   6
  -1   5   2 13.5715 1.95451   2
  -1   5   2 15.2084 2.46327   7
  -1   5   2 16.3271 2.67409   3
  -1   5   2 17.3728 2.31008   5
   0  -5  -2 127.308 5.97433   1
   0  -5  -2 131.158 7.26549   8
   0  -5  -2 129.126 4.52720   6
   0  -5  -2 134.906 5.37442   2
   0  -5  -2 127.904 8.53960   4
   0   5   2 136.312 6.36916   3
   0   5   2 136.004 4.80703   6
   0   5   2 126.660 4.91220   2
   0   5   2 135.427 6.18313   7
   0   5   2 126.225 5.29688   5
  -1  -5  -2 1.16080 0.67984   6
  -1  -5  -2 0.52773 2.23425   4
  -1  -5  -2 2.39711 1.74563   1
  -1  -5  -2 1.25891 1.39530   8
   1   5   2 0.77277 1.10654   3
   1   5   2 0.80041 0.69731   6
   1   5   2 0.09024 1.02258   7
   1   5   2 0.34231 0.77888   5
   1   5   2 1.01281 0.59423   2
  -2  -5  -2 91.7054 4.56544   8
  -2  -5  -2 90.0552 4.15552   6
  -2  -5  -2 101.193 5.43803   1
  -2  -5  -2 89.7182 6.98445   4
   2   5   2 99.4749 5.27974   7
   2   5   2 88.7667 4.32241   6
   2   5   2 93.3640 4.64077   5
   2   5   2 85.4249 3.59669   2
   2   5   2 93.1086 5.09160   3
  -3  -5  -2 0.88982 1.75636   1
  -3  -5  -2 -1.4686 2.60672   4
  -3  -5  -2 0.32892 0.76084   6
  -3  -5  -2 0.09626 0.59814   8
   3   5   2 0.73678 0.86429   5
   3   5   2 -0.2494 0.85978   6
   3   5   2 -0.1403 1.07421   2
   3   5   2 0.66795 0.98491   3
   3   5   2 0.70949 1.23128   7
  -4  -5  -2 28.6431 4.77612   4
  -4  -5  -2 25.4831 3.57517   1
  -4  -5  -2 27.5982 3.02629   6
   4   5   2 33.5922 3.56364   6
   4   5   2 30.2344 3.81004   7
   4   5   2 26.8202 3.50461   3
   4   5   2 24.7493 2.34796   2
   4   5   2 25.2574 3.26741   5
  -5  -5  -2 42.2646 5.58826   4
  -5  -5  -2 38.2820 4.39109   1
  -5  -5  -2 32.8538 3.50945   6
   5   5   2 38.5701 4.27549   5
   5   5   2 29.2078 3.86845   3
   5   5   2 33.7691 2.85788   2
   5   5   2 37.7838 4.46751   7
  -6  -5  -2 61.4225 4.45092   5
  -6  -5  -2 54.1449 5.67159   4
  -6  -5  -2 58.3929 4.90768   1
  -6  -5  -2 54.8038 4.08987   6
   6   5   2 52.2293 5.66860   3
   6   5   2 52.3122 4.64602   7
   6   5   2 57.1076 4.54947   5
   6   5   2 57.8377 4.07487   2
  -7  -5  -2 79.6326 6.03083   1
  -7  -5  -2 81.3168 5.24174   6
  -7  -5  -2 74.7581 5.29929   5
  -7  -5  -2 73.0687 6.31716   4
   7   5   2 68.5020 5.36785   5
   7   5   2 71.2122 5.91730   7
   7   5   2 74.8581 5.88837   3
   7   5   2 80.7411 5.29265   2
  -8  -5  -2 33.8345 4.43591   5
  -8  -5  -2 33.8317 4.24349   6
  -8  -5  -2 37.6968 5.05351   1
   8   5   2 31.8839 4.61397   5
   8   5   2 36.3785 4.63729   2
   8   5   2 38.9783 5.53605   7
   8   5   2 31.3644 5.01947   3
  -9  -5  -2 23.6088 3.92029   5
  -9  -5  -2 23.9125 3.81872   6
  -9  -5  -2 22.5550 4.36187   1
   9   5   2 22.1771 4.41987   3
   9   5   2 20.7471 3.84499   2
   9   5   2 21.6220 4.00182   5
   9   5   2 31.3350 5.32836   7
 -10  -5  -2 7.76624 3.34579   1
 -10  -5  -2 2.21928 2.29386   6
 -10  -5  -2 9.57075 2.74251   5
  10   5   2 10.3891 3.52984   7
  10   5   2 6.34228 2.41410   3
  10   5   2 10.5064 3.01661   2
  10   5   2 2.10046 2.16702   5
 -11  -5  -2 28.4375 4.82455   6
 -11  -5  -2 25.1250 4.72577   5
  11   5   2 28.1952 5.05149   2
  11   5   2 36.0270 6.35478   3
  11   5   2 31.3642 5.39018   5
  11   5   2 41.5383 6.82051   7
 -12  -5  -2 7.18523 3.43699   6
 -12  -5  -2 2.40168 2.25265   5
 -12  -5  -2 5.32045 3.08194   3
  12   5   2 7.87769 3.47346   3
  12   5   2 5.16966 3.31919   7
 -13  -5  -2 24.1022 5.05887   6
 -13  -5  -2 30.6417 5.72932   5
 -13  -5  -2 41.5556 6.87386   3
  13   5   2 18.0582 5.39801   7
  13   5   2 40.4065 7.30965   3
  11  -6  -2 2.57020 3.03661   7
  11  -6  -2 1.79607 3.78286   2
 -11   6   2 1.58950 2.72130   7
 -11   6   2 1.05922 3.05508   3
  10  -6  -2 75.6966 10.1953   2
  10  -6  -2 65.8087 9.48592   7
  10  -6  -2 108.401 11.5838   8
 -10   6   2 66.5888 8.46978   7
 -10   6   2 78.6801 9.19892   3
   9  -6  -2 8.99057 4.25762   8
   9  -6  -2 -0.0507 2.43729   7
   9  -6  -2 -0.7267 2.09464   2
  -9   6   2 -1.1724 1.28706   3
  -9   6   2 1.27791 1.96460   7
  -9   6   2 1.94028 2.31704   5
   8  -6  -2 5.69299 3.75897   8
   8  -6  -2 8.62300 2.96460   4
   8  -6  -2 7.35354 3.27475   2
  -8   6   2 3.10682 2.49745   3
  -8   6   2 2.50143 2.10606   5
  -8   6   2 4.13258 2.32331   7
   7  -6  -2 11.3131 3.85163   4
   7  -6  -2 7.31098 3.17383   2
   7  -6  -2 10.7100 4.44401   8
  -7   6   2 6.92680 2.46761   5
  -7   6   2 6.53083 2.60927   7
  -7   6   2 1.59861 1.77530   3
   6  -6  -2 24.2674 6.40896   8
   6  -6  -2 25.9166 6.09244   4
   6  -6  -2 28.5149 5.20902   2
  -6   6   2 27.3092 4.38038   7
  -6   6   2 28.6768 4.68479   3
  -6   6   2 30.2384 4.11704   5
   5  -6  -2 0.01677 3.31154   8
   5  -6  -2 1.65219 3.27022   4
   5  -6  -2 4.01274 2.17909   2
  -5   6   2 0.33523 1.42122   5
  -5   6   2 2.13042 1.44780   7
  -5   6   2 0.46965 1.51900   3
   4  -6  -2 0.46909 2.01311   8
   4  -6  -2 0.72860 2.74300   4
   4  -6  -2 1.90416 1.65160   2
   4  -6  -2 2.90901 1.25436   1
  -4   6   2 1.38169 1.23342   7
  -4   6   2 1.45148 1.40741   5
  -4   6   2 1.88212 1.72219   3
   3  -6  -2 7.64742 4.05710   4
   3  -6  -2 12.4293 2.28342   1
   3  -6  -2 7.02562 2.16853   2
   3  -6  -2 4.67523 3.01429   8
  -3   6   2 7.76641 1.85540   5
  -3   6   2 6.90284 2.03782   7
  -3   6   2 9.26878 2.53887   3
   2  -6  -2 -0.2755 1.02071   2
   2  -6  -2 0.29214 0.39057   6
   2  -6  -2 1.34355 1.61195   1
   2  -6  -2 -3.2003 2.44830   4
   2  -6  -2 -0.8460 1.39797   8
  -2   6   2 0.21068 1.00150   3
  -2   6   2 -0.0273 0.73472   2
  -2   6   2 -0.7607 0.67273   5
  -2   6   2 0.86112 0.89439   7
   1  -6  -2 188.205 11.1567   4
   1  -6  -2 173.573 7.61708   1
   1  -6  -2 183.133 7.62492   2
   1  -6  -2 194.981 10.2707   8
   1  -6  -2 184.235 5.59707   6
  -1   6   2 181.390 6.99874   5
  -1   6   2 184.282 8.24640   7
  -1   6   2 169.916 8.18472   3
  -1   6   2 182.822 7.10729   2
   0  -6  -2 13.6351 4.51837   4
   0  -6  -2 9.50670 1.86758   2
   0  -6  -2 11.2516 1.49038   6
   0  -6  -2 10.4666 2.58131   1
   0  -6  -2 8.05944 2.66725   8
   0   6   2 10.7703 2.48296   3
   0   6   2 10.6399 2.30379   7
   0   6   2 10.3011 1.68047   2
   0   6   2 11.1240 1.63004   6
   0   6   2 6.89103 1.51245   5
  -1  -6  -2 41.9574 4.65776   1
  -1  -6  -2 49.3634 7.09567   4
  -1  -6  -2 39.6737 2.64655   6
  -1  -6  -2 39.2601 3.74788   8
   1   6   2 44.9913 2.93174   6
   1   6   2 39.0092 3.69525   7
   1   6   2 42.1536 3.11440   5
   1   6   2 39.8666 4.30286   3
   1   6   2 35.7315 2.42433   2
  -2  -6  -2 92.8975 5.84882   1
  -2  -6  -2 98.0250 8.09523   4
  -2  -6  -2 96.8012 4.45661   6
  -2  -6  -2 88.6068 4.94143   8
   2   6   2 92.0596 5.66632   7
   2   6   2 87.2131 3.99449   2
   2   6   2 81.6503 5.20143   3
   2   6   2 90.8435 4.83976   5
   2   6   2 85.5761 4.50569   6
  -3  -6  -2 34.8443 6.24630   4
  -3  -6  -2 33.9281 2.78946   6
  -3  -6  -2 30.5403 2.30449   8
  -3  -6  -2 31.9252 4.28285   1
   3   6   2 32.3602 4.06103   7
   3   6   2 22.9006 3.00354   5
   3   6   2 32.7515 2.73465   2
   3   6   2 28.8611 3.73351   3
  -4  -6  -2 3.95895 3.53106   4
  -4  -6  -2 2.25221 2.35341   1
  -4  -6  -2 3.12295 1.35428   6
   4   6   2 3.98246 1.56445   3
   4   6   2 5.93545 1.88644   5
   4   6   2 4.03503 1.60561   2
   4   6   2 4.98608 2.07384   7
  -5  -6  -2 3.84483 3.59767   4
  -5  -6  -2 1.15861 1.09715   6
  -5  -6  -2 1.59831 2.56408   1
   5   6   2 1.79972 1.50142   3
   5   6   2 1.31149 1.28761   7
   5   6   2 1.04050 1.21649   2
   5   6   2 1.22221 1.13332   5
  -6  -6  -2 3.63279 1.53215   6
  -6  -6  -2 5.33109 2.85066   1
  -6  -6  -2 3.52302 3.75848   4
  -6  -6  -2 0.53735 1.15813   5
   6   6   2 2.15090 1.48747   2
   6   6   2 0.59001 1.52771   7
   6   6   2 0.88565 1.25857   5
   6   6   2 0.52794 1.03029   3
  -7  -6  -2 67.2960 7.05559   4
  -7  -6  -2 75.1719 5.34889   6
  -7  -6  -2 76.0668 6.53252   1
  -7  -6  -2 75.5336 5.47098   5
   7   6   2 71.6098 5.99320   3
   7   6   2 72.2228 5.03653   2
   7   6   2 62.5027 5.80213   7
   7   6   2 65.9489 5.47012   5
  -8  -6  -2 18.2221 3.47982   5
  -8  -6  -2 19.9824 4.36008   1
  -8  -6  -2 20.8707 3.56462   6
   8   6   2 25.5109 4.18099   5
   8   6   2 28.1671 4.82554   7
   8   6   2 22.6756 3.71244   2
   8   6   2 24.2339 4.42280   3
  -9  -6  -2 9.63641 2.86405   6
  -9  -6  -2 12.1417 3.76772   1
  -9  -6  -2 10.3739 2.86554   5
   9   6   2 14.7186 3.03828   2
   9   6   2 10.9220 3.20175   5
   9   6   2 8.20742 3.12025   3
   9   6   2 9.03558 3.07415   7
 -10  -6  -2 7.08062 3.69287   1
 -10  -6  -2 10.7732 3.14968   5
 -10  -6  -2 11.4153 3.18415   6
  10   6   2 9.60057 3.61971   7
  10   6   2 3.46681 2.40689   3
  10   6   2 9.48680 3.16784   5
 -11  -6  -2 47.9465 6.36683   5
 -11  -6  -2 62.8034 7.02212   6
  11   6   2 55.9426 7.71872   3
  11   6   2 58.8907 8.29568   7
  11   6   2 45.8386 6.70475   5
 -12  -6  -2 9.47781 3.49955   5
 -12  -6  -2 11.9737 4.05830   6
  12   6   2 20.2225 5.57113   7
  12   6   2 19.1390 5.31358   3
 -13  -6  -2 0.88297 2.46087   5
 -13  -6  -2 -1.0256 2.99203   6
 -13  -6  -2 0.01664 2.00634   3
  13   6   2 0.69198 2.65072   3
  13   6   2 1.24140 3.09540   7
  10  -7  -2 62.4167 9.88510   2
  10  -7  -2 78.5742 13.9470   8
 -10   7   2 70.4557 9.51352   3
 -10   7   2 77.8769 9.38288   7
   9  -7  -2 15.4307 5.53518   8
   9  -7  -2 10.9449 4.41403   2
   9  -7  -2 17.1511 4.91013   4
  -9   7   2 11.6703 3.66337   3
  -9   7   2 5.70531 2.99009   7
   8  -7  -2 52.6939 10.5806   8
   8  -7  -2 62.8073 7.29860   4
   8  -7  -2 48.1066 7.84580   2
  -8   7   2 49.3914 7.09607   3
  -8   7   2 32.6416 5.54421   7
   7  -7  -2 3.21961 2.84508   2
   7  -7  -2 7.21850 3.17656   4
   7  -7  -2 7.72038 3.91792   8
  -7   7   2 1.63575 1.62646   7
  -7   7   2 3.08654 2.10509   5
  -7   7   2 3.56595 2.40502   3
   6  -7  -2 284.197 16.3648   4
   6  -7  -2 266.429 17.3555   8
   6  -7  -2 270.856 14.0582   2
  -6   7   2 275.481 12.8906   7
  -6   7   2 269.073 13.1481   3
  -6   7   2 300.257 11.6682   5
   5  -7  -2 6.14601 3.77281   8
   5  -7  -2 8.44439 3.08142   2
   5  -7  -2 11.3244 4.39772   4
  -5   7   2 9.55536 3.09185   3
  -5   7   2 12.2882 2.77185   5
  -5   7   2 7.27150 2.62313   7
   4  -7  -2 13.4107 2.57417   1
   4  -7  -2 6.52988 4.36890   8
   4  -7  -2 5.99597 4.51613   4
   4  -7  -2 9.77234 2.97347   2
  -4   7   2 11.3747 3.20342   3
  -4   7   2 14.4267 2.69876   5
  -4   7   2 16.5654 3.27766   7
   3  -7  -2 9.78153 2.49329   1
   3  -7  -2 11.5594 2.84718   2
   3  -7  -2 6.31874 4.13681   4
   3  -7  -2 7.34669 3.80336   8
  -3   7   2 6.19142 2.31605   3
  -3   7   2 9.98645 2.17417   5
  -3   7   2 7.55494 2.23834   7
  -3   7   2 12.7249 2.72568   2
   2  -7  -2 313.102 11.9446   2
   2  -7  -2 313.676 8.02600   6
   2  -7  -2 311.437 16.0904   4
   2  -7  -2 294.087 15.0743   8
   2  -7  -2 302.738 11.2211   1
  -2   7   2 327.347 11.3136   2
  -2   7   2 272.406 12.0206   3
  -2   7   2 307.143 12.3971   7
  -2   7   2 288.343 10.2823   5
   1  -7  -2 25.2648 1.86868   6
   1  -7  -2 19.4387 4.52280   8
   1  -7  -2 29.1375 4.20870   1
   1  -7  -2 25.8734 3.56340   2
   1  -7  -2 23.0105 5.91553   4
  -1   7   2 20.3610 2.65705   5
  -1   7   2 27.3454 3.21401   2
  -1   7   2 19.8750 3.49344   3
  -1   7   2 20.2278 3.35596   7
   0  -7  -2 189.369 6.44382   6
   0  -7  -2 192.195 10.1743   8
   0  -7  -2 192.379 8.84565   1
   0  -7  -2 177.179 11.6557   4
   0   7   2 192.088 9.08937   3
   0   7   2 185.418 7.43896   5
   0   7   2 196.006 9.12338   7
   0   7   2 189.636 7.27834   2
  -1  -7  -2 -0.7788 0.67920   6
  -1  -7  -2 0.80184 3.56834   4
  -1  -7  -2 -0.3936 1.32697   8
  -1  -7  -2 -0.2159 1.99198   1
   1   7   2 0.28730 0.91649   3
   1   7   2 0.23558 0.79055   5
   1   7   2 0.23410 0.72647   2
   1   7   2 -0.2602 1.42832   7
  -2  -7  -2 147.476 6.13249   6
  -2  -7  -2 157.426 8.22246   1
  -2  -7  -2 144.361 7.11387   8
  -2  -7  -2 153.565 10.4273   4
   2   7   2 145.013 7.86635   7
   2   7   2 143.221 5.86863   2
   2   7   2 125.786 7.16841   3
   2   7   2 132.241 6.44556   5
  -3  -7  -2 18.6853 5.61218   4
  -3  -7  -2 12.3374 3.62277   1
  -3  -7  -2 18.2371 2.59940   8
  -3  -7  -2 18.4106 2.62067   6
   3   7   2 15.9141 2.74847   5
   3   7   2 18.5439 2.69916   2
   3   7   2 16.6129 3.17276   3
   3   7   2 14.9508 3.24520   7
  -4  -7  -2 58.6007 6.59318   1
  -4  -7  -2 61.8106 4.27744   6
  -4  -7  -2 66.3462 8.68717   4
   4   7   2 67.9278 5.49808   7
   4   7   2 66.4944 4.27471   2
   4   7   2 65.1938 5.16402   3
   4   7   2 57.2069 4.46627   5
  -5  -7  -2 -0.3876 3.69361   4
  -5  -7  -2 1.08738 1.37976   6
  -5  -7  -2 3.15275 2.99428   1
   5   7   2 -0.2180 1.50784   7
   5   7   2 -0.3593 1.27503   3
   5   7   2 -0.0468 1.52083   2
   5   7   2 -0.5245 0.92647   5
  -6  -7  -2 47.9721 7.19250   4
  -6  -7  -2 30.8459 4.04706   6
  -6  -7  -2 48.5897 6.19311   1
   6   7   2 34.7385 5.03445   3
   6   7   2 40.0432 4.99477   5
   6   7   2 29.2674 3.84585   2
   6   7   2 42.2299 5.54701   7
  -7  -7  -2 38.8013 4.66461   6
  -7  -7  -2 23.2835 3.82591   5
  -7  -7  -2 29.7350 5.47215   1
   7   7   2 30.6445 4.80123   3
   7   7   2 39.0440 4.42831   2
   7   7   2 31.8613 5.08768   7
   7   7   2 27.4191 4.31615   5
  -8  -7  -2 0.28275 1.38945   5
  -8  -7  -2 4.50487 3.28524   1
  -8  -7  -2 3.41498 2.03309   6
   8   7   2 2.45430 1.95016   5
   8   7   2 3.13759 2.26725   3
   8   7   2 4.35552 2.63797   7
  -9  -7  -2 5.68330 2.38205   6
  -9  -7  -2 4.94783 3.55373   1
  -9  -7  -2 2.47448 1.95424   5
   9   7   2 3.34747 2.35223   3
   9   7   2 7.06559 2.62509   5
   9   7   2 6.52428 2.90449   7
 -10  -7  -2 20.6981 4.23496   5
 -10  -7  -2 17.9925 5.07488   1
 -10  -7  -2 23.4605 4.59191   6
  10   7   2 24.8787 5.27030   7
  10   7   2 17.4079 4.18738   5
  10   7   2 17.4920 4.45165   3
 -11  -7  -2 28.3754 5.19407   6
 -11  -7  -2 19.2288 4.26542   5
  11   7   2 18.3394 4.70534   5
  11   7   2 28.9742 5.86150   7
  11   7   2 30.3159 5.96172   3
 -12  -7  -2 24.3997 5.29457   6
 -12  -7  -2 22.1632 4.73324   5
  12   7   2 14.9045 4.65365   5
  12   7   2 21.3924 5.46247   3
  12   7   2 30.6470 6.64117   7
 -13  -7  -2 13.5659 4.69603   6
  13   7   2 16.9253 5.83246   7
  10  -8  -2 24.8015 6.88150   2
  10  -8  -2 50.1297 10.8235   8
 -10   8   2 20.9276 5.44429   3
 -10   8   2 24.7307 5.78726   7
   9  -8  -2 15.4537 5.89972   8
   9  -8  -2 19.3785 4.10873   4
   9  -8  -2 -0.7418 3.23989   2
  -9   8   2 0.97423 2.40816   7
  -9   8   2 5.44361 3.79549   3
   8  -8  -2 18.6302 5.34592   2
   8  -8  -2 25.6293 7.43643   8
   8  -8  -2 32.1035 6.47256   4
  -8   8   2 13.3009 4.32072   3
  -8   8   2 14.3038 4.06352   7
   7  -8  -2 6.30628 3.26735   4
   7  -8  -2 4.13301 2.98988   2
   7  -8  -2 5.08936 3.57082   8
  -7   8   2 1.07737 2.57502   3
  -7   8   2 1.68755 2.20138   7
  -7   8   2 0.01335 1.54797   2
   6  -8  -2 2.61818 2.28526   4
   6  -8  -2 4.79601 3.22919   8
   6  -8  -2 1.65339 2.23757   2
  -6   8   2 -0.5912 1.46261   2
  -6   8   2 2.13930 2.01716   7
  -6   8   2 -0.9648 2.09036   3
   5  -8  -2 115.681 11.1921   8
   5  -8  -2 118.162 8.64346   2
   5  -8  -2 118.628 10.6195   4
  -5   8   2 132.520 8.21064   2
  -5   8   2 127.868 8.87666   3
  -5   8   2 129.747 8.49046   7
  -5   8   2 123.927 6.97402   5
   4  -8  -2 25.4004 6.47211   4
   4  -8  -2 22.7931 6.04050   8
   4  -8  -2 29.7874 3.69996   1
   4  -8  -2 19.5450 4.12910   2
  -4   8   2 32.7524 4.91668   7
  -4   8   2 33.1104 5.25819   3
  -4   8   2 30.8902 3.88612   5
  -4   8   2 32.4116 4.53776   2
   3  -8  -2 3.39228 3.23317   8
   3  -8  -2 4.35128 4.05109   4
   3  -8  -2 4.97404 2.26519   1
   3  -8  -2 3.80714 2.00044   2
  -3   8   2 2.49396 1.94098   7
  -3   8   2 1.69951 1.58684   3
  -3   8   2 3.33394 1.57615   5
  -3   8   2 3.98259 1.74727   2
   2  -8  -2 76.9812 5.61907   1
   2  -8  -2 70.6123 5.43774   2
   2  -8  -2 68.1520 8.30947   4
   2  -8  -2 55.5314 6.85599   8
  -2   8   2 68.2751 5.89998   3
  -2   8   2 74.9899 5.96315   7
  -2   8   2 72.2877 4.52488   5
  -2   8   2 75.9278 4.98759   2
   1  -8  -2 8.62814 4.25513   4
   1  -8  -2 10.1991 2.56822   2
   1  -8  -2 9.88070 1.53767   6
   1  -8  -2 11.1929 3.51860   1
   1  -8  -2 11.9108 3.98653   8
  -1   8   2 10.2765 2.88745   3
  -1   8   2 13.8674 2.36052   5
  -1   8   2 8.99134 2.09391   2
  -1   8   2 7.20624 2.40704   7
   0  -8  -2 3.25494 2.81489   1
   0  -8  -2 4.97800 1.33102   6
   0  -8  -2 -0.5570 3.69276   4
   0  -8  -2 0.85266 1.92222   8
   0   8   2 3.62983 1.80426   3
   0   8   2 5.17527 1.49870   2
   0   8   2 5.82478 2.28643   7
   0   8   2 2.68105 1.28503   5
  -1  -8  -2 1.04076 2.76507   1
  -1  -8  -2 -0.0381 0.90478   6
  -1  -8  -2 -4.0239 3.31000   4
  -1  -8  -2 -0.6063 1.39793   8
   1   8   2 -0.4019 1.00899   5
   1   8   2 -0.3885 0.85229   2
   1   8   2 -0.0213 1.48657   3
   1   8   2 1.68982 1.91088   7
  -2  -8  -2 16.2793 5.73508   4
  -2  -8  -2 14.0262 3.30201   8
  -2  -8  -2 12.6234 3.86795   1
  -2  -8  -2 16.8532 2.43554   6
   2   8   2 14.9807 3.27135   3
   2   8   2 17.0415 2.85919   5
   2   8   2 14.9136 2.49470   2
   2   8   2 12.3442 3.23334   7
  -3  -8  -2 36.5270 3.85978   6
  -3  -8  -2 38.2406 6.18301   8
  -3  -8  -2 27.0026 5.09793   1
  -3  -8  -2 28.3015 6.68373   4
   3   8   2 24.9767 4.04218   3
   3   8   2 32.0944 3.76614   2
   3   8   2 29.9599 4.68056   7
   3   8   2 36.8728 4.30427   5
  -4  -8  -2 39.1969 7.49145   4
  -4  -8  -2 46.6745 6.32868   1
  -4  -8  -2 38.4071 4.20970   6
   4   8   2 35.9788 4.05928   2
   4   8   2 35.4839 4.42309   5
   4   8   2 46.2586 5.62630   3
   4   8   2 40.3769 5.51262   7
  -5  -8  -2 141.510 7.38978   6
  -5  -8  -2 154.571 11.1873   4
  -5  -8  -2 160.052 9.82538   1
   5   8   2 142.126 8.71908   7
   5   8   2 132.347 7.64457   5
   5   8   2 132.471 8.33986   3
  -6  -8  -2 9.82122 4.11725   1
  -6  -8  -2 3.39486 1.73490   6
  -6  -8  -2 3.77636 4.03962   4
   6   8   2 3.71491 1.87133   5
   6   8   2 1.63411 1.75086   3
   6   8   2 1.48554 2.24078   7
  -7  -8  -2 3.43007 2.09140   6
  -7  -8  -2 1.82698 3.24212   1
  -7  -8  -2 1.32614 1.53588   5
   7   8   2 2.68224 1.87913   5
   7   8   2 -0.5251 1.66213   7
   7   8   2 2.92209 2.01883   3
  -8  -8  -2 1.51420 1.50090   5
  -8  -8  -2 0.83501 1.90824   6
  -8  -8  -2 -0.0981 3.37053   1
   8   8   2 -1.0815 1.43388   5
   8   8   2 0.20805 1.79958   3
   8   8   2 1.22897 1.97166   7
  -9  -8  -2 26.6716 4.58010   5
  -9  -8  -2 22.7419 4.39812   6
  -9  -8  -2 27.8635 5.94067   1
   9   8   2 21.8359 4.56057   5
   9   8   2 35.0181 6.18002   7
   9   8   2 27.7540 5.24085   3
 -10  -8  -2 0.40844 2.01071   5
 -10  -8  -2 -2.1800 3.50011   1
 -10  -8  -2 -1.9624 2.01469   6
  10   8   2 1.81227 2.21394   5
  10   8   2 0.55849 2.01736   7
  10   8   2 0.26741 1.97348   3
 -11  -8  -2 1.40761 2.44076   6
 -11  -8  -2 3.04149 2.37900   5
 -11  -8  -2 -2.0316 3.59230   1
  11   8   2 1.70517 2.92760   5
  11   8   2 3.57483 3.13982   7
  11   8   2 0.72859 2.80284   3
 -12  -8  -2 2.37972 2.50438   5
 -12  -8  -2 2.54459 3.59252   6
  12   8   2 7.82048 3.70880   3
  12   8   2 6.70279 3.44530   7
  12   8   2 2.00949 3.30617   5
   9  -9  -2 16.4277 5.34497   8
   9  -9  -2 1.82928 3.68505   2
  -9   9   2 2.37252 3.52456   3
  -9   9   2 2.01660 2.12034   2
  -9   9   2 0.36383 2.52578   7
   8  -9  -2 14.2079 4.99673   8
   8  -9  -2 4.71604 3.74149   2
  -8   9   2 6.26567 3.76118   3
  -8   9   2 12.0537 3.90515   2
  -8   9   2 6.55073 3.33381   7
   7  -9  -2 9.10030 3.85264   8
   7  -9  -2 7.32914 3.62141   2
   7  -9  -2 14.1648 4.05119   4
  -7   9   2 1.30934 2.19297   7
  -7   9   2 1.09430 3.06515   3
  -7   9   2 3.47163 1.98559   2
   6  -9  -2 53.7911 10.2851   8
   6  -9  -2 54.4707 7.81924   2
   6  -9  -2 62.0272 10.7172   4
  -6   9   2 61.0693 7.55810   2
  -6   9   2 42.2931 6.71996   3
  -6   9   2 28.8015 5.35567   7
   5  -9  -2 18.2299 4.50501   2
   5  -9  -2 18.6962 5.72814   4
   5  -9  -2 17.0674 5.66302   8
  -5   9   2 26.0140 4.68030   2
  -5   9   2 21.0021 4.62544   7
  -5   9   2 18.1674 4.57344   3
   4  -9  -2 75.6939 9.00852   8
   4  -9  -2 85.6436 7.32589   2
   4  -9  -2 74.6053 8.68842   4
  -4   9   2 74.9272 8.13111   3
  -4   9   2 64.0542 7.68822   7
  -4   9   2 73.5126 5.93316   2
   3  -9  -2 4.06681 3.33668   4
   3  -9  -2 0.58164 2.17642   2
   3  -9  -2 5.47958 3.40879   8
   3  -9  -2 3.21456 2.02603   1
  -3   9   2 0.49997 1.10899   2
  -3   9   2 0.50797 1.72389   7
  -3   9   2 2.50313 2.44459   5
  -3   9   2 -0.2782 1.80307   3
   2  -9  -2 29.9338 4.78084   1
   2  -9  -2 27.7823 4.41687   2
   2  -9  -2 31.6711 7.46326   4
   2  -9  -2 32.1259 6.88665   8
  -2   9   2 32.8966 4.30343   2
  -2   9   2 25.6759 4.78259   7
  -2   9   2 26.9680 3.48953   5
  -2   9   2 24.5877 4.58950   3
   1  -9  -2 -2.2305 2.04620   8
   1  -9  -2 -1.3098 2.13104   1
   1  -9  -2 2.39859 4.04831   4
  -1   9   2 -1.0433 1.47236   3
  -1   9   2 0.10659 1.65748   7
  -1   9   2 -0.7951 1.07518   5
  -1   9   2 0.10186 0.91275   2
   0  -9  -2 2.00888 1.25010   6
   0  -9  -2 2.39035 2.50261   8
   0  -9  -2 0.06081 2.69516   1
   0  -9  -2 1.15016 4.23755   4
   0   9   2 2.24184 2.10116   3
   0   9   2 3.28081 2.48121   7
   0   9   2 0.96135 1.29712   5
   0   9   2 3.27314 1.48649   2
  -1  -9  -2 36.1980 8.19976   4
  -1  -9  -2 34.2502 3.46290   6
  -1  -9  -2 48.6770 6.43216   1
  -1  -9  -2 35.5703 5.92748   8
   1   9   2 37.5336 3.45716   2
   1   9   2 38.9492 4.18200   5
   1   9   2 39.7002 5.40851   3
   1   9   2 31.6287 5.16094   7
  -2  -9  -2 2.02205 3.44460   1
  -2  -9  -2 -0.7496 1.98825   8
  -2  -9  -2 -2.1475 4.12468   4
  -2  -9  -2 1.33045 1.50244   6
   2   9   2 3.27164 1.49218   5
   2   9   2 -0.5923 1.47332   2
   2   9   2 2.32343 2.32627   7
   2   9   2 1.44625 1.61821   3
  -3  -9  -2 7.20977 5.53579   4
  -3  -9  -2 6.69998 2.03876   6
  -3  -9  -2 4.24482 3.72453   1
   3   9   2 6.85183 2.89149   7
   3   9   2 6.54714 2.27942   5
   3   9   2 12.1081 3.16475   3
  -4  -9  -2 114.504 8.79096   1
  -4  -9  -2 124.141 6.73556   6
  -4  -9  -2 133.412 11.0265   4
   4   9   2 108.942 8.18676   7
   4   9   2 120.082 7.94906   3
   4   9   2 135.411 7.51490   5
  -5  -9  -2 37.1390 6.34431   1
  -5  -9  -2 37.3318 4.53626   6
  -5  -9  -2 46.0526 7.91920   4
   5   9   2 35.6368 5.63601   7
   5   9   2 37.8053 4.91458   5
   5   9   2 35.4504 5.39017   3
  -6  -9  -2 3.60901 3.10154   1
  -6  -9  -2 4.10815 2.01808   5
  -6  -9  -2 7.71373 4.33466   4
  -6  -9  -2 4.32284 2.18864   6
   6   9   2 3.86574 2.11778   5
   6   9   2 4.13912 2.10454   3
   6   9   2 6.25713 2.72950   7
  -7  -9  -2 91.2350 8.46117   1
  -7  -9  -2 104.157 6.84801   6
  -7  -9  -2 100.653 6.95511   5
   7   9   2 86.1310 9.16037   3
   7   9   2 110.247 7.73151   5
   7   9   2 97.4938 8.10348   7
  -8  -9  -2 6.26461 4.25610   1
  -8  -9  -2 12.0008 3.24063   5
  -8  -9  -2 11.5697 3.42945   6
   8   9   2 7.94809 2.81229   5
   8   9   2 10.9276 3.62889   3
   8   9   2 8.67081 3.35410   7
  -9  -9  -2 121.597 8.28947   5
  -9  -9  -2 110.036 9.61629   1
  -9  -9  -2 111.989 8.08248   6
   9   9   2 114.521 9.14097   3
   9   9   2 109.500 8.58685   5
   9   9   2 111.527 9.39372   7
 -10  -9  -2 38.8670 7.33295   1
 -10  -9  -2 48.8629 6.63459   5
 -10  -9  -2 39.8251 6.22890   6
  10   9   2 36.4024 6.59057   3
  10   9   2 40.9333 7.08229   7
  10   9   2 30.8264 5.70539   5
 -11  -9  -2 1.70584 3.43120   6
 -11  -9  -2 0.76674 2.24204   5
 -11  -9  -2 -2.2561 4.67445   1
  11   9   2 -0.2088 3.14680   3
  11   9   2 3.02196 2.62470   7
  11   9   2 0.10424 2.74657   5
 -12  -9  -2 2.07506 3.04106   5
  12   9   2 3.60677 3.39338   7
   8 -10  -2 1.57764 3.52070   2
   8 -10  -2 14.0020 5.63609   8
  -8  10   2 -1.0920 2.17786   3
  -8  10   2 3.32467 2.46105   2
  -8  10   2 1.83539 2.80188   7
   7 -10  -2 22.5256 5.05227   4
   7 -10  -2 5.81288 3.90280   2
   7 -10  -2 19.1815 6.03051   8
  -7  10   2 18.3062 5.04461   7
  -7  10   2 8.97567 3.11087   2
  -7  10   2 3.99309 3.74488   3
   6 -10  -2 19.7152 5.13182   4
   6 -10  -2 8.28248 4.35986   2
   6 -10  -2 19.1811 5.92243   8
  -6  10   2 6.89140 3.71610   3
  -6  10   2 9.46688 3.38185   2
  -6  10   2 10.4123 3.84613   7
   5 -10  -2 14.2060 4.44864   2
   5 -10  -2 16.7035 5.63036   4
   5 -10  -2 11.4299 4.70838   8
  -5  10   2 12.0585 4.12312   7
  -5  10   2 11.3115 3.48698   2
  -5  10   2 8.63864 3.40762   3
   4 -10  -2 42.4981 8.94832   8
   4 -10  -2 38.4034 6.11084   2
   4 -10  -2 49.2349 9.37685   4
  -4  10   2 42.9228 6.59579   7
  -4  10   2 39.0213 6.31236   3
  -4  10   2 50.9593 6.28522   2
   3 -10  -2 3.10768 3.09120   4
   3 -10  -2 2.58740 2.38321   2
   3 -10  -2 1.89743 1.81403   1
   3 -10  -2 7.56381 4.13184   8
  -3  10   2 0.56254 1.51484   2
  -3  10   2 2.05594 2.50810   3
  -3  10   2 -1.8504 1.72167   7
   2 -10  -2 16.9954 5.35024   8
   2 -10  -2 31.6002 7.30342   4
   2 -10  -2 22.0730 4.25085   1
  -2  10   2 23.2383 4.75502   7
  -2  10   2 31.4659 4.44492   2
  -2  10   2 19.1868 4.51827   3
   1 -10  -2 15.0650 4.93942   8
   1 -10  -2 15.4364 5.61983   4
   1 -10  -2 16.1028 4.06012   1
  -1  10   2 9.99410 3.28974   3
  -1  10   2 14.5778 2.98786   2
  -1  10   2 14.5969 4.08560   7
   0 -10  -2 9.84895 4.01759   8
   0 -10  -2 13.9811 5.34985   4
   0 -10  -2 6.02527 3.39341   1
   0  10   2 13.3729 2.76142   2
   0  10   2 12.3906 2.69825   5
   0  10   2 8.54425 3.42936   7
   0  10   2 10.9006 3.41543   3
  -1 -10  -2 2.22554 1.60369   6
  -1 -10  -2 3.44731 3.31359   1
  -1 -10  -2 7.15463 4.18351   4
  -1 -10  -2 4.21671 2.63688   8
   1  10   2 3.59757 2.96611   7
   1  10   2 4.70836 1.90979   5
   1  10   2 2.11670 2.14779   3
  -2 -10  -2 460.896 22.2191   4
  -2 -10  -2 467.449 18.5464   1
  -2 -10  -2 450.208 14.6799   6
   2  10   2 458.181 15.7799   5
   2  10   2 479.397 18.3681   3
   2  10   2 472.541 18.8114   7
  -3 -10  -2 135.768 11.3703   4
  -3 -10  -2 124.759 6.79504   6
  -3 -10  -2 132.220 9.14248   1
   3  10   2 137.846 8.99256   3
   3  10   2 143.240 9.42854   7
   3  10   2 134.134 7.66955   5
  -4 -10  -2 45.0082 8.11109   4
  -4 -10  -2 25.3141 3.83166   6
  -4 -10  -2 44.1805 6.88187   1
   4  10   2 41.9655 6.00034   3
   4  10   2 28.5896 4.27431   5
   4  10   2 35.6554 5.98460   7
  -5 -10  -2 29.4301 6.47533   4
  -5 -10  -2 19.6750 3.58066   6
  -5 -10  -2 21.1318 5.57989   1
   5  10   2 17.4394 3.97755   3
   5  10   2 28.5818 5.19677   7
   5  10   2 27.6524 4.61153   5
  -6 -10  -2 7.63503 2.72543   6
  -6 -10  -2 5.54790 3.97339   1
  -6 -10  -2 8.38450 2.55574   5
   6  10   2 10.6525 3.19569   5
   6  10   2 11.0201 3.51301   7
   6  10   2 12.3830 3.53721   3
  -7 -10  -2 57.2426 8.60121   1
  -7 -10  -2 65.6018 6.88950   6
  -7 -10  -2 60.4113 6.67041   5
   7  10   2 54.5507 7.43113   7
   7  10   2 49.4446 7.05210   3
   7  10   2 48.7818 6.32535   5
  -8 -10  -2 13.0593 3.44912   5
  -8 -10  -2 24.3598 6.18685   1
  -8 -10  -2 21.5673 4.59207   6
   8  10   2 22.2454 4.93691   7
   8  10   2 19.7054 4.27630   5
   8  10   2 20.2893 4.81543   3
  -9 -10  -2 19.7596 4.76511   6
  -9 -10  -2 20.5927 4.39496   5
  -9 -10  -2 10.4813 5.23615   1
   9  10   2 19.9621 4.94214   5
   9  10   2 15.2028 4.59024   3
   9  10   2 18.3798 4.58451   7
 -10 -10  -2 3.48003 4.43549   1
 -10 -10  -2 2.17275 2.76053   6
 -10 -10  -2 8.83595 3.25032   5
  10  10   2 3.63414 3.27549   5
  10  10   2 3.07058 3.48772   3
  10  10   2 6.09177 3.37099   7
 -11 -10  -2 49.2720 8.42845   1
 -11 -10  -2 54.1284 7.60000   5
 -11 -10  -2 52.3028 7.51646   6
  11  10   2 61.3481 8.54322   5
  11  10   2 57.4698 9.01615   7
  11  10   2 50.6359 8.50835   3
   7 -11  -2 -1.8228 3.70879   2
   7 -11  -2 14.8115 5.50487   8
  -7  11   2 1.00004 3.55071   3
  -7  11   2 1.71717 2.65694   2
  -7  11   2 1.33071 3.25698   7
   6 -11  -2 14.1689 5.41724   8
   6 -11  -2 3.95595 3.78542   2
  -6  11   2 11.8089 4.37584   7
  -6  11   2 2.94823 3.88285   3
  -6  11   2 2.67564 2.46051   2
   5 -11  -2 8.14419 4.27814   2
   5 -11  -2 13.1365 4.30573   4
   5 -11  -2 13.1261 5.04617   8
  -5  11   2 11.4444 4.21948   7
  -5  11   2 3.93567 3.33804   3
  -5  11   2 7.52497 3.06208   2
   4 -11  -2 9.26577 3.99788   4
   4 -11  -2 13.3588 5.21790   8
   4 -11  -2 9.40261 3.86498   2
  -4  11   2 9.62363 3.29458   2
  -4  11   2 4.98877 3.47214   3
  -4  11   2 9.05181 3.75600   7
   3 -11  -2 20.4918 6.22699   4
   3 -11  -2 22.9323 4.30313   1
   3 -11  -2 17.5694 6.20303   8
  -3  11   2 8.78332 3.77027   7
  -3  11   2 16.9378 3.75163   2
  -3  11   2 14.2588 4.11659   3
   2 -11  -2 35.7042 5.60243   1
   2 -11  -2 29.4643 7.56911   4
   2 -11  -2 42.3499 8.80664   8
  -2  11   2 31.3233 5.96939   7
  -2  11   2 24.0350 5.15478   3
   1 -11  -2 13.8061 4.41210   8
   1 -11  -2 14.5918 4.12801   1
   1 -11  -2 13.4939 5.21219   4
  -1  11   2 10.8050 3.49387   3
  -1  11   2 7.12240 3.35063   7
   0 -11  -2 18.6053 4.69156   1
   0 -11  -2 10.6060 4.60450   4
   0 -11  -2 12.9513 4.72357   8
   0  11   2 11.0531 4.05647   7
   0  11   2 7.76488 3.17022   3
  -1 -11  -2 158.468 13.2250   4
  -1 -11  -2 148.003 10.1126   1
   1  11   2 132.558 9.27627   3
   1  11   2 137.686 10.0757   7
  -2 -11  -2 25.0189 3.61864   6
  -2 -11  -2 28.8106 7.31601   4
  -2 -11  -2 37.7377 6.42782   1
   2  11   2 29.2526 4.31381   5
   2  11   2 33.1397 5.88102   7
   2  11   2 25.5673 4.96559   3
  -3 -11  -2 93.4531 6.14607   6
  -3 -11  -2 93.6756 10.0662   1
  -3 -11  -2 111.984 10.7818   4
   3  11   2 93.9998 8.27831   7
   3  11   2 114.864 8.49034   3
   3  11   2 97.4296 6.81202   5
  -4 -11  -2 7.17555 4.24128   1
  -4 -11  -2 17.8380 5.76399   4
  -4 -11  -2 15.1857 3.24002   6
   4  11   2 8.90252 2.79994   5
   4  11   2 8.34250 3.20163   3
   4  11   2 11.2269 4.04268   7
  -5 -11  -2 29.6631 4.53802   6
  -5 -11  -2 37.4752 7.19300   1
  -5 -11  -2 38.9827 7.86877   4
   5  11   2 18.2569 4.30713   3
   5  11   2 31.5511 5.01838   5
   5  11   2 26.0952 5.42064   7
  -6 -11  -2 16.4496 5.75124   1
  -6 -11  -2 10.9906 3.41551   6
  -6 -11  -2 11.8153 3.08282   5
   6  11   2 14.9398 4.27016   7
   6  11   2 7.38982 3.35185   3
   6  11   2 11.3749 3.62003   5
  -7 -11  -2 19.0521 4.23694   6
  -7 -11  -2 23.6954 6.16900   1
  -7 -11  -2 25.6804 4.57496   5
   7  11   2 23.3691 4.83141   5
   7  11   2 26.3563 5.64435   7
   7  11   2 18.8029 4.57191   3
  -8 -11  -2 -0.9017 2.42855   6
  -8 -11  -2 4.64573 4.65622   1
  -8 -11  -2 1.33414 1.98759   5
   8  11   2 1.12868 2.41095   5
   8  11   2 1.51267 2.74005   3
   8  11   2 3.26116 2.47632   7
  -9 -11  -2 1.15288 4.54190   1
  -9 -11  -2 1.96003 2.35476   5
  -9 -11  -2 2.44844 3.03392   6
   9  11   2 -1.9096 2.33698   5
   9  11   2 2.00973 2.92314   7
   9  11   2 0.70759 3.25184   3
 -10 -11  -2 5.58497 3.30941   5
 -10 -11  -2 -1.4475 4.35405   1
 -10 -11  -2 0.85428 2.98344   6
  10  11   2 3.43946 3.56114   3
  10  11   2 1.98957 3.54446   5
  10  11   2 4.11946 3.08670   7
   6 -12  -2 7.47834 4.62941   2
   6 -12  -2 40.7529 8.32801   4
   6 -12  -2 22.3849 7.21804   8
  -6  12   2 21.3542 5.93189   7
  -6  12   2 15.0090 5.76966   3
   5 -12  -2 28.1846 6.74395   8
   5 -12  -2 26.2515 6.88940   4
  -5  12   2 15.0528 5.02667   7
  -5  12   2 12.6136 4.97206   3
   4 -12  -2 28.0046 7.17261   8
   4 -12  -2 19.4653 5.62662   4
  -4  12   2 19.2867 5.44992   7
  -4  12   2 10.2974 4.25951   3
   3 -12  -2 12.0639 4.15323   8
   3 -12  -2 12.5408 3.40978   4
  -3  12   2 1.42222 3.07823   7
  -3  12   2 1.95032 2.23038   3
   2 -12  -2 5.91605 2.66392   1
   2 -12  -2 8.71896 3.52518   4
  -2  12   2 -1.7264 2.35859   7
  -2  12   2 6.69018 3.17668   3
   1 -12  -2 5.12244 3.02237   1
   1 -12  -2 11.2235 3.85476   4
  -1  12   2 -2.4240 2.45022   7
  -1  12   2 1.47616 2.30438   3
   0 -12  -2 29.1404 6.69117   4
   0 -12  -2 23.7890 5.16609   1
   0  12   2 18.3138 4.74633   3
   0  12   2 13.4729 4.79167   7
  -1 -12  -2 88.0733 10.1172   4
  -1 -12  -2 68.1383 8.86564   1
   1  12   2 67.6654 8.19740   3
   1  12   2 64.0272 8.68329   7
  -2 -12  -2 2.47119 3.66973   1
  -2 -12  -2 8.95769 4.06488   4
   2  12   2 -3.5610 2.57354   7
   2  12   2 0.77136 2.28437   3
  -3 -12  -2 10.3590 3.20000   6
  -3 -12  -2 26.5586 6.08497   4
  -3 -12  -2 4.61747 4.25800   1
   3  12   2 8.87274 3.70991   7
   3  12   2 10.3307 3.75779   3
  -4 -12  -2 7.64716 2.89657   6
  -4 -12  -2 20.3680 4.85033   4
  -4 -12  -2 -0.5352 3.31676   1
   4  12   2 9.20125 3.87069   7
   4  12   2 7.99172 2.95276   5
   4  12   2 7.23863 3.31956   3
  -5 -12  -2 8.40609 3.35298   6
  -5 -12  -2 9.29222 4.17827   1
  -5 -12  -2 10.6067 3.01769   5
  -5 -12  -2 18.7029 4.83068   4
   5  12   2 8.40262 3.70849   3
   5  12   2 6.03498 2.93279   5
   5  12   2 4.62977 3.31026   7
  -6 -12  -2 7.22398 5.07193   1
  -6 -12  -2 6.68218 2.68817   5
  -6 -12  -2 10.1692 3.45016   6
   6  12   2 4.39295 3.11093   7
   6  12   2 6.29222 3.26856   5
   6  12   2 10.8824 3.94368   3
  -7 -12  -2 8.40032 5.26023   1
  -7 -12  -2 2.32441 2.39526   5
  -7 -12  -2 7.57507 3.36100   6
   7  12   2 9.16941 3.64055   5
   7  12   2 5.15644 3.64018   3
   7  12   2 2.91807 3.06574   7
  -8 -12  -2 1.58976 2.18132   5
  -8 -12  -2 -0.4367 4.55025   1
  -8 -12  -2 -1.4215 3.03835   6
   8  12   2 3.64193 2.83897   7
   8  12   2 0.32463 2.85433   5
   8  12   2 1.20851 2.81148   3
  -9 -12  -2 4.17443 3.69900   6
  -9 -12  -2 4.48896 2.88150   5
  -9 -12  -2 0.17569 4.70623   1
   9  12   2 4.23446 4.18627   3
   9  12   2 5.94703 3.62620   7
   9  12   2 -1.3021 2.70321   5
   5 -13  -2 31.6474 6.85849   8
  -5  13   2 6.46364 4.75131   3
  -5  13   2 5.88474 4.33234   7
   4 -13  -2 29.1780 6.28773   8
   4 -13  -2 20.0687 5.60760   4
  -4  13   2 4.69560 3.83914   3
   3 -13  -2 15.4132 4.81301   4
   3 -13  -2 11.1844 4.97976   8
  -3  13   2 -0.8682 2.61278   3
  -3  13   2 0.37212 3.35788   7
   2 -13  -2 21.7313 4.95826   1
   2 -13  -2 22.4020 6.00019   4
  -2  13   2 20.5696 5.97070   7
  -2  13   2 9.79205 4.05243   3
   1 -13  -2 5.50165 3.11915   1
   1 -13  -2 12.5257 4.14625   4
  -1  13   2 0.83339 3.38252   7
  -1  13   2 0.76608 3.02566   3
   0 -13  -2 18.4920 4.38136   4
   0 -13  -2 3.72588 3.28379   1
   0  13   2 -0.9069 2.45702   3
   0  13   2 -1.1000 3.24248   7
  -1 -13  -2 3.66519 3.32002   1
   1  13   2 -2.7493 2.84108   7
   1  13   2 -0.5314 2.44957   3
  -2 -13  -2 17.6395 4.59200   4
  -2 -13  -2 -1.2611 3.10966   1
   2  13   2 0.14854 2.62813   3
   2  13   2 0.46229 3.14299   7
  -3 -13  -2 17.1126 5.80175   1
  -3 -13  -2 30.5105 6.47337   4
   3  13   2 20.4325 5.13299   3
   3  13   2 24.4276 6.03379   7
  -4 -13  -2 2.49835 4.08440   1
   4  13   2 0.43707 3.06047   7
   4  13   2 0.17901 2.64000   3
  -5 -13  -2 19.3529 6.13315   1
  -5 -13  -2 9.10853 3.45899   6
   5  13   2 21.1150 5.41923   3
   5  13   2 10.4995 4.41943   7
  -6 -13  -2 2.36337 4.66786   1
  -6 -13  -2 -5.4845 2.03837   6
   6  13   2 1.24801 3.45591   3
   6  13   2 1.64541 2.96632   7
  -7 -13  -2 107.527 8.55525   6
  -7 -13  -2 85.1005 11.5114   1
   7  13   2 80.7066 10.6664   5
   7  13   2 80.8478 10.2136   7
   7  13   2 95.8531 11.0686   3
  -8 -13  -2 0.79298 2.49715   5
  -8 -13  -2 1.09723 5.26966   1
  -8 -13  -2 -4.2884 2.73706   6
   8  13   2 -0.9816 3.21644   5
   8  13   2 0.88486 3.94365   3
   8  13   2 3.14797 3.18414   7
  -3  14   2 4.47537 4.48656   7
   2 -14  -2 35.8284 7.24759   4
  -2  14   2 13.9487 5.27700   3
  -2  14   2 10.4824 5.47016   7
   1 -14  -2 49.5402 9.58115   4
   1 -14  -2 34.5973 6.55896   1
  -1  14   2 23.6282 6.77437   7
  -1  14   2 35.1677 7.28019   3
   0 -14  -2 0.58251 2.92115   1
   0  14   2 0.62711 2.92565   3
   0  14   2 -2.8778 3.64550   7
  -1 -14  -2 14.8930 5.40537   1
   1  14   2 21.0055 6.34127   7
   1  14   2 15.9761 5.10011   3
  -2 -14  -2 4.11705 3.59547   1
   2  14   2 -1.4885 3.30583   7
   2  14   2 4.45874 3.50252   3
  -3 -14  -2 3.29566 3.44692   1
   3  14   2 -0.7188 2.51858   3
   3  14   2 -1.1971 3.31138   7
  -4 -14  -2 -2.6377 3.65542   1
   4  14   2 -1.4849 3.15361   7
   4  14   2 1.02608 3.06259   3
  -5 -14  -2 44.6863 8.56404   1
   5  14   2 48.9980 8.18759   7
   5  14   2 45.0517 7.95376   3
  -6 -14  -2 1.73508 3.37570   6
   6  14   2 2.27867 3.96821   3
   6  14   2 8.56496 4.17509   7
   3  13  -3 0.77128 3.82727   7
  -3 -13   3 7.72941 3.55480   1
   2  13  -3 3.05376 4.33643   7
  -2 -13   3 15.1973 4.54659   1
   1  13  -3 10.8159 4.73759   7
  -1 -13   3 21.6176 5.38883   1
   0  13  -3 0.25381 3.98560   7
   0 -13   3 9.77237 3.31380   1
  -1  13  -3 6.26442 5.09857   7
   1 -13   3 40.3194 8.85885   4
   1 -13   3 17.7408 4.94045   1
  -2  13  -3 30.9558 7.68263   7
   2 -13   3 45.9315 9.93029   4
   2 -13   3 39.5045 6.79601   1
  -3  13  -3 10.5995 5.67250   7
   3 -13   3 26.7100 7.37550   4
   3 -13   3 25.9309 5.26816   1
   4 -13   3 11.2572 3.19709   1
   6  12  -3 3.18758 3.83549   3
   6  12  -3 2.76065 4.17231   7
  -6 -12   3 5.12836 3.86814   1
  -6 -12   3 -2.5802 3.13843   6
   5  12  -3 5.00676 3.56133   3
   5  12  -3 10.1477 4.46265   7
  -5 -12   3 16.7347 5.49293   1
  -5 -12   3 9.29627 3.84223   6
   4  12  -3 17.2241 5.60449   7
   4  12  -3 8.54886 3.93971   3
  -4 -12   3 18.2183 4.25439   6
  -4 -12   3 14.4134 5.18398   1
   3  12  -3 20.1279 5.06209   3
   3  12  -3 7.70621 4.49279   7
  -3 -12   3 11.2638 3.61838   6
  -3 -12   3 13.2497 4.46699   1
   2  12  -3 5.06770 4.27039   7
   2  12  -3 5.89643 3.59351   3
  -2 -12   3 19.5445 5.00620   1
   1  12  -3 28.3245 5.48257   3
   1  12  -3 36.9796 7.54292   7
  -1 -12   3 46.4712 7.50223   1
   0  12  -3 67.4407 8.13899   3
   0  12  -3 63.4401 9.49584   7
   0 -12   3 112.134 10.8395   4
   0 -12   3 89.1693 8.32958   1
  -1  12  -3 14.7870 5.55932   7
  -1  12  -3 29.9874 5.67360   3
  -1  12  -3 26.1660 5.83436   2
   1 -12   3 49.8147 9.59447   4
   1 -12   3 39.7901 6.62262   1
  -2  12  -3 42.9161 8.24927   7
  -2  12  -3 55.2530 7.19018   3
  -2  12  -3 54.4552 7.83487   2
   2 -12   3 69.2714 12.2931   4
   2 -12   3 53.7533 7.68398   1
  -3  12  -3 -0.1788 3.02332   2
  -3  12  -3 -3.9264 2.95186   7
  -3  12  -3 -2.6169 2.60948   3
   3 -12   3 5.72799 2.38811   1
   3 -12   3 12.5513 4.99223   4
  -4  12  -3 0.36002 2.50185   2
  -4  12  -3 -0.2486 2.63874   7
   4 -12   3 7.26725 2.81079   1
   4 -12   3 10.0312 4.75092   4
   4 -12   3 10.4844 6.18742   8
  -5  12  -3 3.38654 3.02623   2
  -5  12  -3 -1.3286 3.48669   7
   5 -12   3 18.8204 6.48297   8
  -6  12  -3 1.49696 3.03808   2
   6 -12   3 19.6434 6.81424   8
  -8 -11   3 6.10403 4.00156   1
   7  11  -3 -1.0279 2.84528   3
   7  11  -3 0.33210 2.64900   7
  -7 -11   3 2.19286 3.18583   1
  -7 -11   3 -2.1820 2.71718   6
   6  11  -3 -0.4546 2.90778   7
   6  11  -3 0.55774 2.70774   3
  -6 -11   3 -0.7543 2.69772   6
  -6 -11   3 9.45977 4.24481   1
   5  11  -3 5.44372 3.36838   3
   5  11  -3 1.60170 3.30077   7
  -5 -11   3 3.72556 3.32334   1
  -5 -11   3 2.32525 2.85961   6
   4  11  -3 10.9161 3.80686   3
   4  11  -3 11.5259 4.70768   7
  -4 -11   3 8.66977 3.23228   6
  -4 -11   3 13.8919 4.44584   1
   3  11  -3 1.31168 2.52830   7
   3  11  -3 -0.2037 2.16526   3
  -3 -11   3 3.28563 3.20961   1
  -3 -11   3 -2.5395 1.76205   6
   2  11  -3 0.80423 2.76992   3
   2  11  -3 -0.8199 2.76941   7
  -2 -11   3 0.98991 2.39539   1
  -2 -11   3 -0.9345 2.09587   6
   1  11  -3 23.4528 5.25663   2
   1  11  -3 18.1997 5.41337   7
   1  11  -3 21.5889 4.67364   3
  -1 -11   3 44.6993 8.38209   4
  -1 -11   3 27.1955 5.55562   1
   0  11  -3 16.8589 4.17668   3
   0  11  -3 18.5039 4.99806   2
   0  11  -3 18.5383 5.27314   7
   0 -11   3 32.5193 7.53226   4
   0 -11   3 18.8916 4.59504   1
  -1  11  -3 8.68327 3.29919   3
  -1  11  -3 8.40227 3.34913   2
  -1  11  -3 9.76804 4.06891   7
   1 -11   3 23.0638 5.90374   4
   1 -11   3 15.2413 4.21239   1
  -2  11  -3 20.7737 5.70944   7
  -2  11  -3 19.1761 4.39722   3
  -2  11  -3 16.8964 4.66212   2
   2 -11   3 24.8521 5.15102   1
   2 -11   3 20.8111 6.72281   8
   2 -11   3 23.7337 6.69195   4
  -3  11  -3 14.8310 4.24521   2
  -3  11  -3 10.3767 4.60860   7
  -3  11  -3 7.82894 3.67441   3
   3 -11   3 18.0099 4.11360   1
   3 -11   3 15.9268 5.31824   4
   3 -11   3 17.8827 6.72436   8
  -4  11  -3 0.85301 2.81162   3
  -4  11  -3 -1.1664 2.65769   7
  -4  11  -3 0.37163 1.84762   2
   4 -11   3 2.60967 3.83071   8
   4 -11   3 8.18788 4.13214   4
   4 -11   3 3.90907 1.96153   1
  -5  11  -3 -0.0652 3.06653   7
  -5  11  -3 1.48786 2.99666   3
  -5  11  -3 1.32649 2.20763   2
   5 -11   3 5.84021 2.36960   1
   5 -11   3 13.1466 4.36804   4
   5 -11   3 6.86461 4.56419   8
  -6  11  -3 7.73986 4.36320   7
  -6  11  -3 6.03132 3.06659   2
  -6  11  -3 4.60010 3.81977   3
   6 -11   3 17.8613 5.58424   4
   6 -11   3 10.8580 5.58086   8
  -7  11  -3 -0.5738 3.40603   7
   7 -11   3 11.7648 5.94091   8
   7 -11   3 17.0892 5.22896   4
   9  10  -3 16.7279 5.46042   3
  -9 -10   3 23.1901 5.03650   5
  -9 -10   3 23.1805 5.60561   1
   8  10  -3 10.2824 4.62169   3
   8  10  -3 19.5429 5.55277   7
  -8 -10   3 17.4861 5.07851   1
  -8 -10   3 14.6334 4.14015   5
  -8 -10   3 9.79811 4.18474   6
   7  10  -3 25.5163 5.84175   7
   7  10  -3 40.8671 6.79908   3
  -7 -10   3 25.8586 5.38254   6
  -7 -10   3 25.3728 4.38586   5
  -7 -10   3 33.9324 6.28918   1
   6  10  -3 6.72549 3.78404   7
   6  10  -3 5.90351 3.18916   3
  -6 -10   3 2.09101 2.82613   6
  -6 -10   3 8.66925 4.10761   1
   5  10  -3 9.65776 3.39884   3
   5  10  -3 9.04751 3.67990   7
  -5 -10   3 10.0850 3.38691   6
  -5 -10   3 6.49431 3.77050   1
   4  10  -3 15.5930 4.53174   7
   4  10  -3 4.78095 4.75257   2
   4  10  -3 13.0543 3.77390   3
  -4 -10   3 5.93120 3.83116   1
  -4 -10   3 15.9643 3.86302   6
   3  10  -3 16.4266 5.01815   7
   3  10  -3 14.3959 4.83622   2
   3  10  -3 12.1120 3.54991   3
  -3 -10   3 9.99824 4.18899   1
  -3 -10   3 26.3909 7.23098   4
  -3 -10   3 19.4375 3.78866   6
   2  10  -3 -0.8160 2.48515   2
   2  10  -3 -1.7749 1.56170   7
   2  10  -3 0.33443 2.03602   3
  -2 -10   3 3.19070 2.74556   1
  -2 -10   3 6.64129 2.99391   4
  -2 -10   3 1.45198 1.89449   6
   1  10  -3 3.01779 2.77270   2
   1  10  -3 2.93314 2.46270   3
   1  10  -3 2.26501 2.56484   7
  -1 -10   3 3.97157 2.45815   1
  -1 -10   3 3.98163 2.24482   6
  -1 -10   3 14.6344 4.37660   4
   0  10  -3 -0.2098 2.28656   2
   0  10  -3 -0.9804 1.61335   3
   0  10  -3 -0.2565 2.86380   7
   0 -10   3 3.19686 2.60651   1
   0 -10   3 7.30080 3.54514   4
  -1  10  -3 43.8942 6.18533   2
  -1  10  -3 30.6555 4.94905   3
  -1  10  -3 45.1531 6.99318   8
  -1  10  -3 30.8720 5.94749   7
   1 -10   3 38.5084 6.03665   1
   1 -10   3 31.3140 7.33375   4
   1 -10   3 38.1227 7.53674   8
  -2  10  -3 2.11408 2.19628   2
  -2  10  -3 1.35633 2.16511   3
  -2  10  -3 2.63763 3.21648   7
   2 -10   3 7.91814 3.75657   4
   2 -10   3 2.40882 2.19264   1
   2 -10   3 4.79846 4.03671   8
  -3  10  -3 3.57699 2.66816   7
  -3  10  -3 5.75295 3.02843   3
  -3  10  -3 4.46252 2.53632   2
   3 -10   3 7.46761 4.13244   4
   3 -10   3 4.44133 3.98623   8
   3 -10   3 7.21218 2.80065   1
  -4  10  -3 24.3250 4.92913   3
  -4  10  -3 31.0602 5.51049   2
  -4  10  -3 34.2474 6.46212   7
   4 -10   3 27.5478 4.97930   1
   4 -10   3 28.1187 7.55784   8
   4 -10   3 30.8479 8.28107   4
  -5  10  -3 1.64772 2.66583   3
  -5  10  -3 -1.4744 2.27014   7
  -5  10  -3 1.09968 1.90973   2
   5 -10   3 2.71301 3.49678   8
   5 -10   3 7.48670 2.48957   1
   5 -10   3 9.81603 3.85911   4
  -6  10  -3 30.8836 5.67888   2
  -6  10  -3 27.5965 5.42880   3
  -6  10  -3 25.4492 5.74736   7
   6 -10   3 41.2861 9.14029   8
   6 -10   3 41.6796 9.18161   4
  -7  10  -3 1.37992 2.79744   7
  -7  10  -3 5.31845 3.61247   3
  -7  10  -3 -0.1943 2.05651   2
   7 -10   3 9.90883 4.25948   4
   7 -10   3 6.09894 4.55520   8
  -8  10  -3 3.35021 3.69528   3
  -8  10  -3 13.8424 4.57479   2
  -8  10  -3 7.13252 3.95415   7
   8 -10   3 4.61452 4.20734   2
   8 -10   3 14.7351 5.26008   4
   8 -10   3 9.78127 5.88213   8
  -9  10  -3 3.99507 4.52934   3
  -9  10  -3 0.98964 2.67809   2
   9 -10   3 12.5361 4.83274   4
   9 -10   3 -1.2757 3.58274   2
   9   9  -3 3.21307 3.59702   3
   9   9  -3 2.21023 2.74913   7
  -9  -9   3 6.87044 5.64408   1
  -9  -9   3 1.64693 2.38461   5
  -9  -9   3 -0.0069 3.24682   6
   8   9  -3 11.8780 4.37699   3
   8   9  -3 12.8396 4.18947   7
  -8  -9   3 9.00072 3.95894   6
  -8  -9   3 17.2499 4.95777   1
  -8  -9   3 9.82659 3.26844   5
   7   9  -3 25.3713 5.50293   7
   7   9  -3 18.5216 4.67263   3
  -7  -9   3 18.2959 3.88787   5
  -7  -9   3 25.3490 5.00472   6
  -7  -9   3 26.7162 5.50102   1
   6   9  -3 15.8177 4.63621   7
   6   9  -3 8.34352 3.72527   2
   6   9  -3 16.1111 4.31773   3
  -6  -9   3 17.6690 4.01792   6
  -6  -9   3 18.1008 4.82399   1
  -6  -9   3 18.3342 3.54027   5
   5   9  -3 -1.4910 1.83577   7
   5   9  -3 -1.0637 1.92063   3
   5   9  -3 -3.8664 2.62831   2
  -5  -9   3 2.71867 2.85221   1
  -5  -9   3 -1.6671 1.96092   6
  -5  -9   3 -0.8302 1.13284   5
   4   9  -3 83.8384 6.94770   3
   4   9  -3 87.7008 8.28382   2
   4   9  -3 105.000 6.69995   5
   4   9  -3 81.3838 7.63906   7
  -4  -9   3 92.8405 6.67411   6
  -4  -9   3 91.3729 8.04747   1
  -4  -9   3 108.728 6.21943   5
   3   9  -3 14.9795 3.42557   5
   3   9  -3 18.3656 4.84549   2
   3   9  -3 11.8843 3.20768   3
   3   9  -3 12.0597 4.12366   7
  -3  -9   3 22.8962 3.88179   6
  -3  -9   3 20.1303 4.85953   1
  -3  -9   3 24.1303 5.21352   4
   2   9  -3 9.57960 3.01641   3
   2   9  -3 9.32998 3.94727   2
   2   9  -3 12.2400 3.93871   7
  -2  -9   3 19.5059 5.03435   4
  -2  -9   3 16.0682 3.24947   6
  -2  -9   3 9.59871 3.49021   1
   1   9  -3 4.00853 2.78727   2
   1   9  -3 -0.3660 1.46728   3
   1   9  -3 0.50913 2.62300   7
  -1  -9   3 2.25208 2.83454   4
  -1  -9   3 1.71817 2.33544   1
  -1  -9   3 -0.2391 1.59095   6
   0   9  -3 3.09792 1.95757   8
   0   9  -3 4.87260 2.56865   2
   0   9  -3 4.49261 2.29114   3
   0   9  -3 4.53774 2.75465   7
   0  -9   3 5.21153 2.67364   1
   0  -9   3 2.08619 2.79963   8
   0  -9   3 1.75276 1.84592   6
   0  -9   3 4.21903 3.26597   4
  -1   9  -3 5.26433 2.70909   7
  -1   9  -3 4.89049 2.15825   3
  -1   9  -3 6.42923 2.99172   2
   1  -9   3 3.72158 3.55643   8
   1  -9   3 6.53367 2.78082   1
   1  -9   3 8.38187 4.27058   4
  -2   9  -3 2.61118 2.61854   7
  -2   9  -3 2.27139 1.97754   3
  -2   9  -3 -0.2833 1.55089   2
   2  -9   3 3.67855 2.90545   4
   2  -9   3 6.38910 4.08253   8
   2  -9   3 4.89588 2.32346   1
  -3   9  -3 1.54162 1.73909   2
  -3   9  -3 3.70299 2.37896   7
  -3   9  -3 4.91367 2.42339   3
   3  -9   3 2.41279 2.56775   4
   3  -9   3 2.54721 3.30486   8
   3  -9   3 4.22636 2.16639   1
  -4   9  -3 12.8482 3.97538   7
  -4   9  -3 26.4240 4.78163   2
  -4   9  -3 27.3346 4.86562   3
   4  -9   3 25.5784 4.68121   1
   4  -9   3 19.6555 6.26993   8
   4  -9   3 27.4199 7.40186   4
  -5   9  -3 43.6797 6.12325   2
  -5   9  -3 39.3890 5.94468   3
  -5   9  -3 50.0985 7.25812   7
   5  -9   3 39.8270 8.93334   8
   5  -9   3 52.9863 10.0541   4
   5  -9   3 38.3979 5.57110   1
  -6   9  -3 2.06856 2.02546   2
  -6   9  -3 -1.5533 1.99038   7
  -6   9  -3 4.52632 2.92706   3
   6  -9   3 1.04048 2.77827   4
   6  -9   3 2.92130 3.53124   8
   6  -9   3 1.92217 1.99202   1
  -7   9  -3 7.76863 3.45879   7
  -7   9  -3 5.07656 3.09234   3
  -7   9  -3 6.15072 3.06118   2
   7  -9   3 10.3908 5.16022   8
   7  -9   3 5.39626 3.58879   2
   7  -9   3 15.4045 5.66031   4
  -8   9  -3 45.4637 7.51013   7
  -8   9  -3 69.0310 8.69117   2
  -8   9  -3 61.0084 8.22765   3
   8  -9   3 50.7768 8.40652   2
   8  -9   3 70.1632 12.0799   4
   8  -9   3 50.6203 11.4188   8
  -9   9  -3 0.82458 2.49422   2
  -9   9  -3 0.46927 3.25984   3
  -9   9  -3 -0.1081 2.79357   7
   9  -9   3 7.73880 4.34041   4
   9  -9   3 -0.8453 3.51728   2
   9  -9   3 6.09523 4.79646   8
 -10   9  -3 31.4878 7.88197   2
 -10   9  -3 31.5986 7.01630   3
  10  -9   3 31.8612 9.23211   2
  10   8  -3 10.0092 4.14867   7
  10   8  -3 2.44514 3.63352   3
 -10  -8   3 4.79480 2.84684   5
 -10  -8   3 2.72493 3.89682   6
   9   8  -3 13.5807 4.76164   7
   9   8  -3 17.7358 5.24295   3
  -9  -8   3 23.9935 4.78237   5
  -9  -8   3 7.37586 3.88912   6
   8   8  -3 4.37455 2.65528   2
   8   8  -3 3.40510 2.46554   7
   8   8  -3 0.01686 2.57292   3
  -8  -8   3 0.13354 1.96955   5
  -8  -8   3 -0.9452 2.48372   6
  -8  -8   3 5.62256 3.35205   1
   7   8  -3 -0.6632 2.01922   3
   7   8  -3 -0.0731 2.00709   7
   7   8  -3 -2.2543 2.41751   2
  -7  -8   3 5.51630 3.83520   1
  -7  -8   3 -0.4607 1.45308   5
  -7  -8   3 1.83785 2.25689   6
   6   8  -3 -1.0563 1.67366   3
   6   8  -3 2.52758 2.89709   2
   6   8  -3 1.20255 2.18300   7
  -6  -8   3 0.78346 2.13676   6
  -6  -8   3 -0.6565 2.61370   1
  -6  -8   3 -0.3573 1.28975   5
   5   8  -3 32.9112 5.81695   7
   5   8  -3 36.6533 5.47536   3
   5   8  -3 41.4357 6.39621   2
  -5  -8   3 36.8263 5.05075   6
  -5  -8   3 36.2360 6.02053   1
  -5  -8   3 30.9116 4.20438   5
   4   8  -3 16.2851 3.97405   7
   4   8  -3 16.9168 4.54077   2
   4   8  -3 10.1277 3.03525   3
   4   8  -3 13.5037 3.00934   5
  -4  -8   3 17.1495 3.04661   5
  -4  -8   3 23.3751 4.88891   1
  -4  -8   3 17.9516 3.44191   6
   3   8  -3 17.3333 2.99526   5
   3   8  -3 23.9601 4.14451   3
   3   8  -3 20.2886 4.60044   7
   3   8  -3 21.8197 4.96060   2
  -3  -8   3 31.6405 5.84410   4
  -3  -8   3 22.6141 3.74556   6
  -3  -8   3 19.8096 4.54485   1
  -3  -8   3 20.8838 3.03453   5
   2   8  -3 32.3683 5.49939   2
   2   8  -3 33.5718 3.69710   5
   2   8  -3 41.2396 5.13483   3
   2   8  -3 43.6156 6.25730   7
  -2  -8   3 37.7633 5.86401   1
  -2  -8   3 33.2471 3.50506   5
  -2  -8   3 31.6676 6.24905   4
  -2  -8   3 41.9894 4.62528   6
   1   8  -3 13.8059 2.65636   5
   1   8  -3 21.1433 4.65643   7
   1   8  -3 23.4655 4.47822   2
   1   8  -3 17.5375 3.52229   8
   1   8  -3 14.6343 3.10192   3
  -1  -8   3 13.0247 3.87025   1
  -1  -8   3 22.0708 5.56595   4
  -1  -8   3 14.5040 2.85591   6
  -1  -8   3 21.0426 4.52112   8
   0   8  -3 32.2025 5.64258   7
   0   8  -3 33.5765 5.22015   8
   0   8  -3 28.8301 4.64476   2
   0   8  -3 36.4711 4.67270   3
   0  -8   3 41.8984 5.93400   1
   0  -8   3 34.1588 3.80714   6
   0  -8   3 36.3382 7.32685   4
   0  -8   3 35.9093 6.19619   8
  -1   8  -3 4.26295 2.46415   7
  -1   8  -3 8.29720 2.68340   2
  -1   8  -3 2.40978 1.78889   3
   1  -8   3 4.87144 2.62881   1
   1  -8   3 6.92941 1.92468   6
   1  -8   3 1.09347 2.77803   4
   1  -8   3 4.48142 3.08767   8
  -2   8  -3 33.4151 5.55274   7
  -2   8  -3 26.6048 4.11981   3
  -2   8  -3 32.5384 4.87491   2
   2  -8   3 24.6133 6.41278   4
   2  -8   3 25.6544 4.55715   1
   2  -8   3 24.9140 5.97171   8
  -3   8  -3 3.82199 2.24339   7
  -3   8  -3 4.47114 2.36413   3
  -3   8  -3 2.04648 1.69400   2
   3  -8   3 7.22529 4.03312   8
   3  -8   3 4.49263 3.49987   4
   3  -8   3 6.80097 2.53710   1
  -4   8  -3 113.340 7.51153   2
  -4   8  -3 98.7692 7.89063   7
  -4   8  -3 118.407 7.52218   3
   4  -8   3 104.467 10.1941   8
   4  -8   3 104.577 7.15194   1
   4  -8   3 98.4382 9.90477   4
  -5   8  -3 1.71301 1.81822   2
  -5   8  -3 1.46502 2.07586   7
  -5   8  -3 -0.0559 1.80064   3
   5  -8   3 0.37579 2.82043   8
   5  -8   3 3.14001 1.81904   1
   5  -8   3 -0.0116 2.31416   4
  -6   8  -3 2.36080 2.17118   3
  -6   8  -3 0.86811 1.87631   2
  -6   8  -3 1.90416 2.34846   7
   6  -8   3 0.95769 3.22033   8
   6  -8   3 3.94850 2.12172   1
   6  -8   3 3.48799 2.41627   2
   6  -8   3 6.25936 4.06029   4
  -7   8  -3 -2.0404 1.25372   2
  -7   8  -3 -1.2157 1.67988   7
  -7   8  -3 -0.8534 2.20453   3
   7  -8   3 -0.2086 3.18819   8
   7  -8   3 -0.5877 2.03975   2
   7  -8   3 1.75399 3.02327   4
  -8   8  -3 24.6201 5.28781   3
  -8   8  -3 35.8287 6.07651   2
  -8   8  -3 35.9626 6.33052   7
   8  -8   3 25.0418 5.81788   2
   8  -8   3 35.7268 9.38583   8
   8  -8   3 38.6358 8.71860   4
  -9   8  -3 0.53251 2.11423   2
  -9   8  -3 -0.6659 2.27734   7
  -9   8  -3 0.97605 3.04752   3
   9  -8   3 0.51525 4.30747   8
   9  -8   3 0.20650 2.62187   2
   9  -8   3 9.76438 4.93302   4
 -10   8  -3 0.72562 2.26225   2
 -10   8  -3 2.79022 2.93242   7
 -10   8  -3 1.09916 3.34878   3
  10  -8   3 11.2311 4.28954   4
  10  -8   3 2.28380 3.67451   2
  10  -8   3 2.71663 4.34548   8
 -11   8  -3 -0.5812 3.59078   3
  11   7  -3 9.09067 4.40880   3
 -11  -7   3 11.9103 4.09114   5
 -11  -7   3 7.09769 3.21049   3
 -11  -7   3 0.17014 3.43692   6
  10   7  -3 14.8226 4.91115   3
  10   7  -3 18.8766 5.29961   7
  10   7  -3 21.0836 4.43295   2
 -10  -7   3 10.2793 3.47154   5
 -10  -7   3 9.03370 4.26542   6
   9   7  -3 146.681 11.3605   7
   9   7  -3 126.984 9.82840   3
   9   7  -3 116.921 9.21880   2
  -9  -7   3 138.115 8.96952   5
  -9  -7   3 120.640 8.59395   6
   8   7  -3 9.98677 3.69891   7
   8   7  -3 4.67484 2.73552   3
   8   7  -3 7.08055 3.06023   2
  -8  -7   3 6.28391 2.69657   5
  -8  -7   3 5.54784 2.97539   6
  -8  -7   3 7.45043 3.55764   1
   7   7  -3 27.7243 5.42548   2
   7   7  -3 16.1385 4.21272   7
   7   7  -3 18.1907 4.16194   3
  -7  -7   3 22.3687 4.90590   1
  -7  -7   3 15.4524 3.81771   6
  -7  -7   3 20.8269 3.78737   5
   6   7  -3 25.9162 5.19347   2
   6   7  -3 19.0526 4.36739   7
   6   7  -3 32.6426 5.11994   3
  -6  -7   3 24.8063 3.86566   5
  -6  -7   3 34.2949 4.86031   6
  -6  -7   3 24.9289 4.72751   1
   5   7  -3 2.58193 1.89107   3
   5   7  -3 0.35268 1.85602   7
   5   7  -3 5.76236 3.56292   2
  -5  -7   3 2.77854 2.51771   1
  -5  -7   3 1.47321 1.97950   6
  -5  -7   3 4.09809 1.72806   5
   4   7  -3 33.1991 5.41879   7
   4   7  -3 31.6432 4.54755   3
   4   7  -3 37.1326 5.99342   2
   4   7  -3 38.1861 4.49761   5
  -4  -7   3 30.6587 3.76781   5
  -4  -7   3 36.6711 6.77353   4
  -4  -7   3 31.4997 4.15174   6
  -4  -7   3 38.6970 5.81934   1
   3   7  -3 -0.1168 1.12499   3
   3   7  -3 -0.2949 0.92643   5
   3   7  -3 0.98003 2.78187   2
   3   7  -3 1.67580 2.47562   7
  -3  -7   3 2.18801 2.64280   1
  -3  -7   3 -0.0433 0.78144   5
  -3  -7   3 -0.7895 1.94206   4
  -3  -7   3 -3.3254 1.37688   6
   2   7  -3 84.7872 4.83907   5
   2   7  -3 97.7237 6.08430   3
   2   7  -3 91.8548 5.60480   8
   2   7  -3 85.0870 6.76513   7
   2   7  -3 90.7801 6.85061   2
  -2  -7   3 90.1881 5.46734   6
  -2  -7   3 80.1978 6.74877   1
  -2  -7   3 85.8810 4.60180   5
  -2  -7   3 79.3440 7.10060   4
   1   7  -3 13.4247 3.28535   2
   1   7  -3 10.0673 1.83603   5
   1   7  -3 10.7083 2.71056   8
   1   7  -3 11.3669 2.44896   3
   1   7  -3 9.99879 3.27866   7
  -1  -7   3 9.75939 3.16491   8
  -1  -7   3 10.8239 1.72425   5
  -1  -7   3 6.32056 3.10993   4
  -1  -7   3 9.78472 2.38793   6
  -1  -7   3 10.5401 3.38471   1
   0   7  -3 187.913 9.37023   2
   0   7  -3 187.117 9.69973   8
   0   7  -3 177.733 8.50046   3
   0   7  -3 194.258 6.58379   5
   0   7  -3 208.119 10.7745   7
   0  -7   3 192.651 10.5694   8
   0  -7   3 198.699 7.63536   6
   0  -7   3 191.659 6.34776   5
   0  -7   3 178.320 11.4827   4
   0  -7   3 198.156 10.0307   1
  -1   7  -3 0.21816 1.48897   2
  -1   7  -3 -2.2782 0.87734   7
  -1   7  -3 1.12974 1.32976   3
   1  -7   3 0.33180 1.06505   6
   1  -7   3 -0.9366 1.32129   1
   1  -7   3 1.63187 2.09435   8
   1  -7   3 0.55989 2.15603   4
  -2   7  -3 45.8910 5.91715   7
  -2   7  -3 47.7897 4.45208   2
  -2   7  -3 45.0678 4.87351   3
   2  -7   3 43.3627 3.02735   6
   2  -7   3 40.4031 5.41967   1
   2  -7   3 48.8739 8.03274   4
   2  -7   3 47.1389 7.43488   8
  -3   7  -3 39.7807 5.09153   2
  -3   7  -3 30.7711 4.21126   3
  -3   7  -3 27.8267 4.79433   7
   3  -7   3 27.9862 6.15204   8
   3  -7   3 31.3933 4.71795   1
   3  -7   3 27.6540 6.44986   4
  -4   7  -3 5.05434 2.17631   3
  -4   7  -3 1.03580 1.51752   7
  -4   7  -3 4.44551 1.98239   2
   4  -7   3 4.18586 3.30048   8
   4  -7   3 2.33933 3.16744   4
   4  -7   3 9.07847 2.79529   1
  -5   7  -3 -0.6564 1.00931   2
  -5   7  -3 -0.3030 1.51331   7
  -5   7  -3 0.15403 1.58204   3
   5  -7   3 1.98836 1.42139   1
   5  -7   3 -1.6384 1.79419   4
   5  -7   3 -0.2861 2.72399   8
   5  -7   3 -0.3409 1.46892   2
  -6   7  -3 2.15514 1.79281   2
  -6   7  -3 0.28669 1.49586   7
  -6   7  -3 0.65046 1.98061   3
   6  -7   3 -1.3572 1.58747   2
   6  -7   3 1.56936 1.50364   1
   6  -7   3 1.28402 2.72959   4
   6  -7   3 -0.0701 2.53290   8
  -7   7  -3 0.57511 1.39997   7
  -7   7  -3 0.68485 1.97072   3
  -7   7  -3 0.59726 1.73963   2
   7  -7   3 0.71790 2.15697   2
   7  -7   3 -0.1186 2.61924   8
   7  -7   3 2.04518 2.77581   4
  -8   7  -3 41.2702 6.08046   3
  -8   7  -3 51.1198 7.07860   2
  -8   7  -3 50.5204 7.13002   7
   8  -7   3 50.6916 10.3485   8
   8  -7   3 55.3700 8.02146   2
   8  -7   3 67.2827 11.8260   4
  -9   7  -3 1.84814 2.67914   3
  -9   7  -3 0.07729 1.84611   2
  -9   7  -3 0.30549 2.00764   7
   9  -7   3 0.26244 2.84532   2
   9  -7   3 7.58459 4.09187   4
   9  -7   3 1.30773 3.40117   8
 -10   7  -3 26.5350 5.63197   3
 -10   7  -3 33.3246 6.40939   2
 -10   7  -3 39.3620 6.88669   7
  10  -7   3 33.0598 8.33432   4
  10  -7   3 37.0660 9.72700   8
  10  -7   3 24.5235 6.50194   2
 -11   7  -3 -1.3254 2.26983   7
 -11   7  -3 0.46901 3.01506   3
 -11   7  -3 2.66891 2.17307   2
  11  -7   3 4.85605 4.52835   8
  11  -7   3 0.25672 3.84754   2
  11  -7   3 20.7141 5.50582   4
  11   6  -3 -2.3441 2.59359   3
  11   6  -3 -0.1691 2.72461   7
 -11  -6   3 0.62731 2.38242   3
 -11  -6   3 -2.2758 2.85270   6
 -11  -6   3 2.89241 2.72432   5
  10   6  -3 33.7274 5.86587   2
  10   6  -3 26.6902 5.97735   7
  10   6  -3 23.6280 5.46015   3
 -10  -6   3 27.5644 5.50695   6
 -10  -6   3 34.5604 5.99137   3
 -10  -6   3 32.1955 5.50665   5
   9   6  -3 129.495 9.84069   3
   9   6  -3 135.919 9.67618   2
   9   6  -3 126.821 10.4010   7
  -9  -6   3 140.815 8.89772   5
  -9  -6   3 144.502 9.21600   6
   8   6  -3 39.5646 6.30587   2
   8   6  -3 45.1047 6.43194   3
   8   6  -3 34.0814 6.21873   7
  -8  -6   3 36.4222 5.44806   1
  -8  -6   3 36.2277 5.24644   6
  -8  -6   3 40.2400 5.56906   5
   7   6  -3 0.43659 1.66043   7
   7   6  -3 -1.0201 1.57705   3
   7   6  -3 -0.9105 2.30594   2
  -7  -6   3 1.22446 2.23505   1
  -7  -6   3 1.46121 2.17873   6
  -7  -6   3 0.38179 1.36854   5
   6   6  -3 56.2419 7.02716   2
   6   6  -3 44.0916 6.18561   7
   6   6  -3 44.5091 5.70732   3
  -6  -6   3 39.8486 4.83882   6
  -6  -6   3 35.2302 4.37385   5
  -6  -6   3 40.6805 5.64243   1
   5   6  -3 5.61584 3.37066   2
   5   6  -3 3.27934 2.44245   7
   5   6  -3 4.74535 2.14186   3
  -5  -6   3 3.55547 2.26173   6
  -5  -6   3 8.96897 2.28769   5
  -5  -6   3 6.71845 3.08388   1
   4   6  -3 7.11238 2.04009   5
   4   6  -3 11.9122 2.71162   3
   4   6  -3 6.50954 3.79614   2
   4   6  -3 5.66319 2.44461   7
  -4  -6   3 7.43390 2.33176   6
  -4  -6   3 10.3143 3.00236   4
  -4  -6   3 9.68074 2.09123   5
  -4  -6   3 4.56972 2.81693   1
   3   6  -3 21.2723 3.42228   3
   3   6  -3 20.1914 2.91896   5
   3   6  -3 25.6444 4.85920   2
   3   6  -3 24.7826 3.45650   8
   3   6  -3 27.5659 4.70735   7
  -3  -6   3 17.1282 2.52439   5
  -3  -6   3 24.7352 4.39347   4
  -3  -6   3 28.8604 4.54515   1
  -3  -6   3 22.4684 3.28829   6
   2   6  -3 0.72021 2.25235   2
   2   6  -3 1.14339 1.07832   5
   2   6  -3 0.53709 1.12737   8
   2   6  -3 1.84266 2.08057   7
   2   6  -3 3.78835 1.53486   3
  -2  -6   3 0.32569 1.40498   6
  -2  -6   3 2.83050 1.07882   5
  -2  -6   3 -1.2056 1.64919   1
  -2  -6   3 -1.2784 1.64093   4
   1   6  -3 15.6164 2.11626   5
   1   6  -3 16.7801 3.75655   7
   1   6  -3 15.9888 3.25007   2
   1   6  -3 16.3666 2.74899   3
   1   6  -3 14.5617 2.85729   8
  -1  -6   3 20.7471 4.65318   4
  -1  -6   3 13.3725 2.36119   6
  -1  -6   3 15.4448 3.40765   8
  -1  -6   3 11.5443 3.18650   1
  -1  -6   3 14.6168 1.94044   5
   0   6  -3 76.2791 6.03917   7
   0   6  -3 58.6033 4.24531   3
   0   6  -3 62.8472 5.01707   8
   0   6  -3 68.6915 3.26680   5
   0   6  -3 74.6705 5.32169   2
   0  -6   3 65.2976 4.00134   6
   0  -6   3 66.6364 6.35190   4
   0  -6   3 67.0932 5.46525   1
   0  -6   3 71.3470 3.15821   5
   0  -6   3 70.1170 5.84843   8
  -1   6  -3 1.24289 1.22472   3
  -1   6  -3 0.68372 1.56844   7
  -1   6  -3 0.79900 0.58226   5
  -1   6  -3 0.19827 1.05569   2
   1  -6   3 -0.1428 1.49579   4
   1  -6   3 1.70358 1.86305   8
   1  -6   3 1.37091 1.11470   6
   1  -6   3 -0.8558 1.42971   1
   1  -6   3 0.91407 0.48437   5
  -2   6  -3 35.2787 4.74897   7
  -2   6  -3 37.0852 4.08018   3
  -2   6  -3 41.9295 3.88122   2
   2  -6   3 38.2719 6.35416   8
   2  -6   3 31.6744 6.29301   4
   2  -6   3 34.6616 2.54685   6
   2  -6   3 35.7733 4.74240   1
  -3   6  -3 0.37655 1.05702   7
  -3   6  -3 1.74119 1.44979   3
  -3   6  -3 0.97512 1.05728   2
   3  -6   3 -0.8813 1.33253   1
   3  -6   3 -1.8800 1.58737   4
   3  -6   3 0.38157 2.08483   8
   3  -6   3 0.31318 0.70054   6
  -4   6  -3 37.2831 4.70612   2
  -4   6  -3 38.0891 5.02869   7
  -4   6  -3 41.4295 4.69458   3
   4  -6   3 35.2648 6.91577   8
   4  -6   3 36.7768 5.20064   2
   4  -6   3 40.4434 7.41708   4
   4  -6   3 36.8816 4.71091   1
  -5   6  -3 7.60480 2.54769   3
  -5   6  -3 4.96211 2.13668   2
  -5   6  -3 2.46563 1.80389   7
   5  -6   3 1.84068 3.02947   4
   5  -6   3 1.91797 2.78497   8
   5  -6   3 3.55645 1.98768   2
   5  -6   3 2.79063 1.72699   1
  -6   6  -3 19.1174 3.78694   2
  -6   6  -3 19.6602 3.79313   3
  -6   6  -3 20.7548 3.90971   7
   6  -6   3 22.2492 6.52269   8
   6  -6   3 30.8890 4.25199   1
   6  -6   3 22.9825 4.57054   2
   6  -6   3 20.8618 6.15413   4
  -7   6  -3 4.15092 2.23735   7
  -7   6  -3 9.74089 2.82412   2
  -7   6  -3 7.43498 2.68127   3
   7  -6   3 2.79031 3.39257   8
   7  -6   3 8.54899 4.33294   4
   7  -6   3 13.7500 3.93116   2
   7  -6   3 10.4689 2.56136   1
  -8   6  -3 2.42087 1.98378   3
  -8   6  -3 1.21332 1.77763   7
  -8   6  -3 2.07046 1.53126   2
   8  -6   3 4.85271 3.26247   4
   8  -6   3 2.76931 2.46280   2
   8  -6   3 1.30681 3.28943   8
  -9   6  -3 1.21598 1.60651   7
  -9   6  -3 -1.7073 1.85533   3
  -9   6  -3 3.04064 2.22322   2
   9  -6   3 2.45428 3.57085   4
   9  -6   3 1.09098 2.39223   2
   9  -6   3 0.74675 2.64434   8
 -10   6  -3 2.00157 2.61007   3
 -10   6  -3 0.88799 1.66505   2
 -10   6  -3 2.85974 2.44380   7
  10  -6   3 1.11556 2.62182   2
  10  -6   3 2.52230 3.50411   8
  10  -6   3 7.99812 4.13388   4
 -11   6  -3 2.85565 2.52798   2
 -11   6  -3 1.30127 2.69849   7
 -11   6  -3 1.25676 3.02610   3
  11  -6   3 4.59692 4.62941   8
  11  -6   3 -1.5762 2.79657   2
  11  -6   3 7.10218 4.21041   4
 -12   6  -3 1.21111 2.91942   7
 -12   6  -3 0.27589 3.12982   3
 -12   6  -3 3.29082 2.76545   2
  12  -6   3 4.52316 4.31070   2
  12  -6   3 11.1709 5.54262   8
  12   5  -3 12.8697 3.79315   2
  12   5  -3 0.32501 3.87560   3
 -12  -5   3 -0.2535 4.05434   6
 -12  -5   3 0.68219 2.95782   3
  11   5  -3 6.97137 3.85356   7
  11   5  -3 9.28916 3.00659   2
  11   5  -3 4.61481 3.78937   3
 -11  -5   3 3.52580 2.66930   3
 -11  -5   3 -2.3449 3.33092   6
 -11  -5   3 7.48631 3.13921   5
  10   5  -3 12.3932 3.43568   2
  10   5  -3 8.70188 3.70017   7
  10   5  -3 10.2763 4.03620   3
 -10  -5   3 0.58848 2.83344   6
 -10  -5   3 6.22229 3.01178   3
 -10  -5   3 8.25118 3.19390   5
   9   5  -3 8.76694 3.52783   7
   9   5  -3 9.89074 3.24996   3
   9   5  -3 18.4700 4.11991   2
  -9  -5   3 15.9348 3.87286   6
  -9  -5   3 12.5188 3.43792   5
  -9  -5   3 16.0132 3.70889   3
   8   5  -3 0.83151 1.95422   2
   8   5  -3 2.81587 2.27313   7
   8   5  -3 0.59938 1.49855   3
  -8  -5   3 4.48023 2.57937   6
  -8  -5   3 1.74350 1.59993   5
  -8  -5   3 1.56649 2.21352   1
   7   5  -3 5.37147 2.48428   3
   7   5  -3 2.30612 2.14774   7
   7   5  -3 2.19930 2.41756   2
  -7  -5   3 3.49890 2.21450   6
  -7  -5   3 6.90519 2.96512   1
  -7  -5   3 2.67584 1.71776   5
   6   5  -3 56.8252 6.26709   3
   6   5  -3 68.1838 7.62979   2
   6   5  -3 64.3824 7.34845   7
  -6  -5   3 60.7504 5.66655   1
  -6  -5   3 57.1840 4.64413   5
  -6  -5   3 53.4043 5.53674   6
   5   5  -3 10.5631 3.12955   7
   5   5  -3 7.16006 2.35190   3
   5   5  -3 5.54605 3.46448   2
  -5  -5   3 5.64156 2.94461   1
  -5  -5   3 10.7205 2.69993   6
  -5  -5   3 5.91490 1.89432   5
   4   5  -3 15.2831 3.86409   2
   4   5  -3 11.0592 2.63054   3
   4   5  -3 11.8218 3.10063   7
   4   5  -3 13.3318 3.42414   8
  -4  -5   3 15.1426 2.82096   4
  -4  -5   3 16.6496 2.65815   5
  -4  -5   3 12.8850 2.73994   6
  -4  -5   3 13.1361 3.26876   1
   3   5  -3 12.1321 2.66204   8
   3   5  -3 11.9498 2.28189   5
   3   5  -3 12.0228 2.46842   3
   3   5  -3 7.58722 3.13026   2
   3   5  -3 9.71504 2.82097   7
  -3  -5   3 8.44408 1.78340   5
  -3  -5   3 10.2655 2.71748   4
  -3  -5   3 10.6671 2.30114   6
  -3  -5   3 10.1027 2.86564   1
   2   5  -3 409.716 14.7818   7
   2   5  -3 384.145 12.6861   8
   2   5  -3 393.989 12.0612   5
   2   5  -3 400.112 14.3216   2
   2   5  -3 351.443 12.5472   3
  -2  -5   3 381.554 13.8359   1
  -2  -5   3 405.910 12.5271   6
  -2  -5   3 390.692 11.6453   5
  -2  -5   3 390.968 14.4624   4
   1   5  -3 130.243 6.48459   8
   1   5  -3 122.675 7.20705   7
   1   5  -3 124.507 6.89124   2
   1   5  -3 134.451 6.12597   3
   1   5  -3 133.632 5.23709   5
  -1  -5   3 128.387 7.00151   8
  -1  -5   3 123.419 6.94904   1
  -1  -5   3 121.086 5.60037   6
  -1  -5   3 130.940 4.97301   5
  -1  -5   3 133.234 7.84481   4
   0   5  -3 29.8218 1.96519   5
   0   5  -3 32.3573 2.80786   3
   0   5  -3 28.8166 4.10246   7
   0   5  -3 31.1006 3.31872   8
   0   5  -3 26.7467 3.68238   2
   0  -5   3 28.0748 4.89187   4
   0  -5   3 28.9248 2.86229   6
   0  -5   3 28.9119 4.00050   1
   0  -5   3 29.3525 1.84178   5
   0  -5   3 26.7574 4.27995   8
  -1   5  -3 35.7207 2.97869   3
  -1   5  -3 38.7572 3.48631   2
  -1   5  -3 41.0438 4.75155   7
   1  -5   3 37.5160 1.67267   5
   1  -5   3 40.4025 2.74221   6
   1  -5   3 42.3002 5.97569   8
   1  -5   3 41.9900 4.85912   4
   1  -5   3 35.8064 4.31197   1
  -2   5  -3 6.80211 1.96548   2
  -2   5  -3 6.35384 1.71186   3
  -2   5  -3 9.11129 2.33725   7
   2  -5   3 5.99367 2.08685   1
   2  -5   3 7.22108 1.34084   6
   2  -5   3 4.52698 2.54563   4
   2  -5   3 8.62482 3.01530   8
  -3   5  -3 8.24506 1.99879   3
  -3   5  -3 6.45112 2.09806   7
  -3   5  -3 2.19365 1.37150   2
   3  -5   3 7.43097 3.06432   8
[truncated: 1,305,693 more chars]
