# Supplementary material for: Crystal structure of (E)-N-cyclo­hexyl-2-(2-hy­droxy-3-methyl­benzyl­idene)hydrazine-1-carbo­thio­amide
Source: Acta Crystallogr E Crystallogr Commun. 2019 Jun 28;75(Pt 7):1065–8. doi: 10.1107/S2056989019008946 (PMC6659332; doi:10.1107/S2056989019008946)
Supplement: Supplementary file 2 [file e-75-01065-Isup2.hkl]

#
# h,k,l, Fc-squared, Fo-squared, sigma(Fo-squared), status flag
#
data_I
_shelx_title ' mo_al3_0m in P-1 (100K)'
_shelx_refln_list_code          4
_shelx_F_calc_maximum      257.78
_exptl_crystal_F_000       624.00
_reflns_d_resolution_high  0.7249

loop_
 _space_group_symop_operation_xyz
 'x, y, z'
 '-x, -y, -z'

_cell_length_a    10.7799
_cell_length_b    10.9481
_cell_length_c    14.1895
_cell_angle_alpha  74.526
_cell_angle_beta   68.246
_cell_angle_gamma  80.207

_shelx_F_squared_multiplier     1.000

loop_
 _refln_index_h
 _refln_index_k
 _refln_index_l
 _refln_F_squared_calc
 _refln_F_squared_meas
 _refln_F_squared_sigma
 _refln_observed_status
   1   0   0          0.02          0.32         0.35 o
   2   0   0        361.85        422.00         5.59 o
   3   0   0        853.12        865.32        10.92 o
   4   0   0       2780.98       2710.27        37.13 o
   5   0   0        243.26        247.04         8.98 o
   6   0   0         60.43         53.18         4.29 o
   7   0   0        220.67        227.85         8.73 o
   8   0   0        850.55        834.48        25.12 o
   9   0   0        490.15        461.69        15.47 o
  10   0   0         76.19         63.99        11.20 o
  11   0   0          1.75         17.78         6.40 o
  12   0   0       1002.58       1111.74        31.48 o
  13   0   0         25.08         29.90        11.52 o
 -13   1   0        108.60        102.97        14.20 o
 -12   1   0        119.95        103.58        17.12 o
 -11   1   0         76.06         77.36        10.35 o
 -10   1   0         36.78         30.87         6.73 o
  -9   1   0        195.53        163.75        10.88 o
  -8   1   0       1766.45       1760.04        27.65 o
  -7   1   0        264.56        249.32         9.48 o
  -6   1   0       1001.30       1152.80        16.67 o
  -5   1   0        267.11        292.26         6.35 o
  -4   1   0        981.78        988.68        14.67 o
  -3   1   0        476.47        499.50         8.93 o
  -2   1   0        530.99        553.86         7.10 o
  -1   1   0         17.81         22.49         1.47 o
   0   1   0       4813.80       5000.91        32.04 o
   1   1   0         74.25         71.87         2.27 o
   2   1   0      10034.46       9934.32        69.08 o
   3   1   0         12.11          8.75         1.68 o
   4   1   0       1063.72       1053.32        15.07 o
   5   1   0         58.07         65.68         4.44 o
   6   1   0        120.82        122.79         5.54 o
   7   1   0        196.78        194.02         7.47 o
   8   1   0       2337.41       2362.19        34.98 o
   9   1   0         29.33         15.13         4.79 o
  10   1   0          5.23          3.78         4.34 o
  11   1   0         47.92         38.41         7.79 o
  12   1   0        565.20        579.74        27.81 o
  13   1   0          1.69          9.76         8.42 o
 -13   2   0          1.14          1.41         8.44 o
 -12   2   0        180.81        171.94        15.62 o
 -11   2   0          3.97          8.39         5.64 o
 -10   2   0          3.69          7.81         5.35 o
  -9   2   0        147.43        122.74        10.90 o
  -8   2   0        771.09        777.81        17.35 o
  -7   2   0          2.28          1.77         2.98 o
  -6   2   0       1030.90       1055.13        14.41 o
  -5   2   0        477.51        521.96         9.79 o
  -4   2   0       4841.71       5042.06        45.61 o
  -3   2   0        655.52        667.46         8.83 o
  -2   2   0       2451.43       2543.02        30.40 o
  -1   2   0          8.84         11.20         2.44 o
   0   2   0       1507.73       1554.18        15.92 o
   1   2   0        528.09        507.52         6.83 o
   2   2   0       1199.33       1132.09        11.50 o
   3   2   0        880.01        895.33        11.61 o
   4   2   0         94.96        110.98         5.05 o
   5   2   0        447.45        465.62         9.23 o
   6   2   0        745.12        721.26        16.47 o
   7   2   0        264.32        257.08        10.15 o
   8   2   0          2.03         -2.53         3.45 o
   9   2   0        237.77        265.92        14.01 o
  10   2   0        292.67        294.54        16.51 o
  11   2   0        128.59        106.67        11.19 o
  12   2   0         52.64         52.73        11.53 o
  13   2   0         67.20         75.54        12.58 o
 -13   3   0          3.24         -0.17        16.40 o
 -12   3   0        241.09        294.49        29.50 o
 -11   3   0          4.49          8.03         8.03 o
 -10   3   0         56.16         57.47         9.04 o
  -9   3   0          0.07          4.24         4.63 o
  -8   3   0        317.25        317.79        15.71 o
  -7   3   0         27.77         25.68         4.95 o
  -6   3   0        869.64        837.75        14.00 o
  -5   3   0          3.21          0.72         1.55 o
  -4   3   0       5520.64       5565.04        57.46 o
  -3   3   0         84.92         79.16         4.93 o
  -2   3   0       2092.61       2013.50        24.83 o
  -1   3   0        212.87        213.96         4.90 o
   0   3   0        280.68        271.77         6.03 o
   1   3   0       2454.44       2486.50        28.84 o
   2   3   0        674.20        643.08         9.40 o
   3   3   0         10.49         11.40         1.49 o
   4   3   0         64.43         56.81         4.02 o
   5   3   0        535.34        554.13        10.69 o
   6   3   0       1529.90       1484.10        24.31 o
   7   3   0        203.66        212.19         9.88 o
   8   3   0       5259.86       5373.76        65.14 o
   9   3   0         11.99          7.12         4.49 o
  10   3   0        308.00        345.24        17.99 o
  11   3   0        103.36        111.16        11.07 o
  12   3   0         10.24         12.29         7.39 o
  13   3   0        123.90        128.27        13.92 o
 -12   4   0        133.62        115.57        21.23 o
 -11   4   0         15.88         17.83        12.43 o
 -10   4   0        399.80        387.16        21.28 o
  -9   4   0          7.91         10.68         5.35 o
  -8   4   0          0.20         -1.13         3.71 o
  -7   4   0          6.26          5.13         4.18 o
  -6   4   0        565.01        613.17        16.74 o
  -5   4   0         67.77         67.91         5.51 o
  -4   4   0        632.43        503.42        12.18 o
  -3   4   0         99.92        111.63         6.74 o
  -2   4   0        277.97        285.79         5.50 o
  -1   4   0          3.42         -1.50         1.50 o
   0   4   0       1556.22       1539.23        18.88 o
   1   4   0          5.25          5.13         2.07 o
   2   4   0         93.98        129.12         4.82 o
   3   4   0       4874.24       5479.27        56.13 o
   4   4   0        637.57        720.35        13.44 o
   5   4   0          1.64         -0.46         1.80 o
   6   4   0        211.58        190.18         7.89 o
   7   4   0          0.15         -1.99         3.09 o
   8   4   0         89.76         83.77         8.24 o
   9   4   0        576.17        573.46        19.06 o
  10   4   0          4.56         10.42         5.30 o
  11   4   0         42.57         45.74         8.38 o
  12   4   0        216.33        230.07        23.43 o
  13   4   0         62.76         43.93        10.25 o
 -12   5   0         14.40         34.62        11.46 o
 -11   5   0         24.20         23.20        11.37 o
 -10   5   0          4.50         21.26        13.61 o
  -9   5   0         27.41         16.85         5.92 o
  -8   5   0        373.73        384.63        17.84 o
  -7   5   0         10.18          8.20         4.29 o
  -6   5   0        566.96        522.38        17.11 o
  -5   5   0         23.41         18.04         4.15 o
  -4   5   0          0.42         -1.36         2.68 o
  -3   5   0         15.71         11.06         2.82 o
  -2   5   0        257.67        275.51         6.74 o
  -1   5   0          1.92          4.44         2.20 o
   0   5   0       1574.51       1682.18        21.53 o
   1   5   0        250.40        273.71         7.75 o
   2   5   0       3570.77       3747.01        39.01 o
   3   5   0        222.96        217.54         8.14 o
   4   5   0        873.76        876.69        15.91 o
   5   5   0          0.54          1.07         2.69 o
   6   5   0        280.54        278.36        11.92 o
   7   5   0          4.13          0.68         3.53 o
   8   5   0          5.59          5.28         4.06 o
   9   5   0         17.94         18.29         5.41 o
  10   5   0         54.52         60.26         9.60 o
  11   5   0        388.89        430.74        27.37 o
  12   5   0         95.91        108.12        14.40 o
  13   5   0        117.59        108.37        15.77 o
 -12   6   0        160.69        181.63        62.53 o
 -11   6   0         29.56         38.07        17.93 o
 -10   6   0        162.03        150.57        23.23 o
  -9   6   0         54.75         47.26        10.30 o
  -8   6   0        392.16        403.93        25.16 o
  -7   6   0          3.47          3.94         4.97 o
  -6   6   0        880.01        816.02        22.58 o
  -5   6   0          6.52         -2.37         2.56 o
  -4   6   0        503.31        494.94        14.34 o
  -3   6   0         73.13         67.20         5.86 o
  -2   6   0       1725.30       1686.44        21.62 o
  -1   6   0        630.33        640.00        14.52 o
   0   6   0         94.95        103.85         6.23 o
   1   6   0         26.77         26.32         3.83 o
   2   6   0        394.44        397.42        10.43 o
   3   6   0        273.38        253.01         8.40 o
   4   6   0        176.94        165.25         8.81 o
   5   6   0         89.56         78.73         6.70 o
   6   6   0        726.86        728.65        17.65 o
   7   6   0         77.32         77.54         9.57 o
   8   6   0         10.45         14.14         5.11 o
   9   6   0         48.51         36.59         6.73 o
  10   6   0         63.49         53.97         9.89 o
  11   6   0         88.96        103.25        14.46 o
  12   6   0         29.69         10.60        10.99 o
 -11   7   0         33.78         38.70        19.99 o
 -10   7   0         49.33         67.98        12.08 o
  -9   7   0        148.16        149.74        15.15 o
  -8   7   0         29.22         31.85         8.12 o
  -7   7   0        251.56        208.86        17.36 o
  -6   7   0        211.99        208.22        15.34 o
  -5   7   0         18.57         18.29         5.14 o
  -4   7   0        165.95        163.33         9.93 o
  -3   7   0         65.75         52.10         5.92 o
  -2   7   0       1925.63       1962.00        25.21 o
  -1   7   0          3.21         -2.42         2.42 o
   0   7   0         38.44         37.46         4.69 o
   1   7   0        275.68        277.34        10.11 o
   2   7   0          2.10          4.70         3.21 o
   3   7   0          5.77          4.74         2.83 o
   4   7   0        222.86        229.84        10.93 o
   5   7   0        110.85         94.09         7.72 o
   6   7   0        428.42        379.68        15.10 o
   7   7   0        345.11        349.95        16.05 o
   8   7   0        159.59        197.28        12.69 o
   9   7   0        144.95        129.79        12.17 o
  10   7   0         89.36         64.61        10.28 o
  11   7   0        371.86        403.77        27.07 o
  12   7   0          0.05          3.61         7.69 o
 -10   8   0        231.18        228.51        24.28 o
  -9   8   0          1.68          2.99         6.83 o
  -8   8   0         12.14         21.65         7.71 o
  -7   8   0        129.74        107.34        12.49 o
  -6   8   0         31.90         30.99         7.37 o
  -5   8   0        360.39        358.61        16.76 o
  -4   8   0         42.94         41.93         6.96 o
  -3   8   0        438.64        416.98        15.96 o
  -2   8   0          0.42         -0.18         3.74 o
  -1   8   0        234.56        217.37         9.98 o
   0   8   0        383.65        365.21        11.85 o
   1   8   0        271.10        250.67        11.50 o
   2   8   0        123.29        125.37         8.63 o
   3   8   0        109.68        110.16         9.05 o
   4   8   0         11.40         12.88         4.70 o
   5   8   0          6.33         10.82         4.90 o
   6   8   0        505.20        448.45        17.64 o
   7   8   0         47.10         20.05         6.29 o
   8   8   0         82.42         83.99        10.04 o
   9   8   0        229.14        224.98        16.13 o
  10   8   0        112.36        110.41        12.47 o
  11   8   0        129.17        126.19        20.83 o
 -10   9   0         85.14         56.06        19.26 o
  -9   9   0          1.29         16.53        20.26 o
  -8   9   0       1087.49       1081.53        34.59 o
  -7   9   0          5.37          9.53         8.81 o
  -6   9   0        609.27        636.12        26.02 o
  -5   9   0         11.23          9.45         7.16 o
  -4   9   0         72.00         79.00         9.50 o
  -3   9   0         16.17         15.73         5.48 o
  -2   9   0        112.07        111.34        11.27 o
  -1   9   0        102.25         78.78         9.49 o
   0   9   0         34.89         28.46         5.36 o
   1   9   0        636.62        605.15        15.66 o
   2   9   0          0.24          0.69         4.43 o
   3   9   0        187.49        185.70        12.47 o
   4   9   0        735.43        768.52        23.82 o
   5   9   0        128.22        124.54        12.77 o
   6   9   0        142.33        113.68        10.77 o
   7   9   0         72.43         55.34         8.69 o
   8   9   0         41.58         26.30         7.54 o
   9   9   0        106.80        111.68        12.45 o
  10   9   0         52.20         37.19         9.89 o
  11   9   0        345.13        324.51        26.11 o
  -9  10   0         49.26         67.65        24.23 o
  -8  10   0         19.70         19.87        14.69 o
  -7  10   0        240.96        276.46        21.48 o
  -6  10   0        244.11        243.87        23.55 o
  -5  10   0        169.16        167.35        15.80 o
  -4  10   0         18.75         13.80         7.23 o
  -3  10   0         58.35         42.28         9.02 o
  -2  10   0          2.91          1.17         5.01 o
  -1  10   0         27.32         17.07         6.70 o
   0  10   0         99.30         98.92        11.14 o
   1  10   0        652.82        632.79        23.63 o
   2  10   0        643.51        689.59        20.04 o
   3  10   0        188.55        152.60        10.96 o
   4  10   0        338.16        367.66        15.82 o
   5  10   0          7.46          8.94         7.23 o
   6  10   0         93.66         71.39         9.80 o
   7  10   0        150.43        163.87        13.96 o
   8  10   0          7.30          4.50         9.96 o
   9  10   0         51.63         48.08        10.32 o
  10  10   0         25.87         22.25         9.72 o
  -8  11   0         41.50         78.01        30.10 o
  -7  11   0          2.16         26.38        17.81 o
  -6  11   0         90.27         92.25        12.96 o
  -5  11   0         30.58         35.86        18.90 o
  -4  11   0         50.36         54.92        13.69 o
  -3  11   0         24.63         36.33         8.15 o
  -2  11   0        109.02        134.34        13.62 o
  -1  11   0         72.36         65.54        10.95 o
   0  11   0        133.11        133.25        16.77 o
   1  11   0        513.62        544.37        35.19 o
   2  11   0        502.62        499.39        30.40 o
   3  11   0        439.93        456.17        23.56 o
   4  11   0          4.15         16.45        10.54 o
   5  11   0        344.63        336.75        18.35 o
   6  11   0          0.06         -5.34         6.41 o
   7  11   0        274.63        260.62        17.74 o
   8  11   0         53.07         57.49        10.98 o
   9  11   0        256.26        241.18        18.77 o
  -6  12   0          0.05          9.22        12.37 o
  -5  12   0         34.82         47.53        29.30 o
  -4  12   0        125.48        141.14        26.30 o
  -3  12   0         48.54         75.57        14.52 o
  -2  12   0          5.08         27.96        15.10 o
  -1  12   0          1.08         18.69        22.83 o
   0  12   0       1185.18       1264.23        50.76 o
   1  12   0         71.19         91.45        15.44 o
   2  12   0          7.90          4.09        11.41 o
   3  12   0         50.18         23.75         9.99 o
   4  12   0         37.07         36.86        17.93 o
   5  12   0         16.04          9.96        10.22 o
   6  12   0         19.52         19.24        10.92 o
   7  12   0         28.54         50.76        12.88 o
   8  12   0         50.71         62.58        12.54 o
  -5  13   0          9.26         58.13        59.32 o
  -4  13   0        226.50        227.76        32.62 o
  -3  13   0          4.41         38.18        27.31 o
  -2  13   0          3.06         38.01        19.86 o
  -1  13   0        123.93        151.95        26.72 o
   0  13   0        262.88        347.14        57.18 o
   1  13   0        566.79        699.98        38.48 o
   2  13   0          0.06         16.01        13.37 o
   3  13   0         11.27         34.24        13.46 o
   4  13   0         21.24         35.38        14.86 o
   5  13   0          6.33          1.08        10.41 o
   6  13   0         13.65          9.49        11.08 o
   7  13   0         11.51        -20.85        20.85 o
  -2  14   0          1.14          7.82        42.85 o
  -1  14   0         56.37        100.96        31.02 o
   0  14   0         11.00         37.84        17.57 o
   1  14   0         40.02         49.98        16.22 o
   2  14   0         16.48         39.89        16.42 o
   3  14   0         24.69         21.45        14.24 o
   4  14   0          8.24         -0.80        16.57 o
  -3 -14   1        362.17        510.34        67.80 o
  -2 -14   1         68.27        113.08        23.21 o
  -1 -14   1         64.08        103.17        19.71 o
   0 -14   1        103.02        162.03        42.49 o
   1 -14   1         35.50         40.59        31.39 o
  -6 -13   1         11.25         11.29        19.35 o
  -5 -13   1          3.49          3.12        10.81 o
  -4 -13   1         30.00         25.69        14.89 o
  -3 -13   1         35.92         48.01        16.95 o
  -2 -13   1         25.16         74.68        31.41 o
  -1 -13   1         34.04         54.75        35.60 o
   0 -13   1         10.68         35.07        31.92 o
   1 -13   1        440.29        514.94        73.84 o
   2 -13   1          0.61        -15.44        15.44 o
   3 -13   1          2.46         45.25        32.41 o
   4 -13   1        151.20        188.93        24.76 o
  -8 -12   1        143.83        193.16        31.40 o
  -7 -12   1        124.16        129.49        18.73 o
  -6 -12   1         38.91         27.09        12.23 o
  -5 -12   1         58.57         58.90        13.76 o
  -4 -12   1         24.62         21.96        10.70 o
  -3 -12   1          8.69          0.99         9.63 o
  -2 -12   1          0.11         42.20        24.78 o
  -1 -12   1         13.92         29.40        18.53 o
   0 -12   1        130.02        137.33        20.85 o
   1 -12   1          8.92         39.00        21.40 o
   2 -12   1         76.32        121.80        29.96 o
   3 -12   1         20.31         37.76        14.66 o
   4 -12   1        303.76        363.73        40.66 o
   5 -12   1          0.14         20.04        16.94 o
   6 -12   1        140.43        168.55        25.86 o
  -9 -11   1         60.51         64.07        13.88 o
  -8 -11   1          5.93          1.96         7.89 o
  -7 -11   1         12.57         21.27         8.43 o
  -6 -11   1         73.06         81.69        11.44 o
  -5 -11   1        292.54        277.34        22.79 o
  -4 -11   1          6.59         15.71         9.31 o
  -3 -11   1         15.52         19.83        10.69 o
  -2 -11   1         65.96         68.62        11.52 o
  -1 -11   1        700.23        716.11        31.63 o
   0 -11   1        588.35        563.38        25.58 o
   1 -11   1         98.07         84.47        12.49 o
   2 -11   1        153.32        176.05        15.64 o
   3 -11   1        138.61        165.68        16.06 o
   4 -11   1          7.91         13.94        11.82 o
   5 -11   1         66.77         80.75        13.30 o
   6 -11   1        358.64        355.15        32.32 o
   7 -11   1         91.16         83.35        13.79 o
   8 -11   1        143.22        168.83        22.29 o
 -10 -10   1         25.76         32.68        19.05 o
  -9 -10   1        117.02        142.65        16.40 o
  -8 -10   1          7.50          1.45         6.88 o
  -7 -10   1        155.74        137.65        13.03 o
  -6 -10   1         14.18         22.75         7.13 o
  -5 -10   1        157.18        166.99        12.92 o
  -4 -10   1         76.28         68.94         8.96 o
  -3 -10   1        102.01         98.33        10.05 o
  -2 -10   1        857.67        854.98        30.58 o
  -1 -10   1         26.31         28.40         7.45 o
   0 -10   1       1073.84       1085.80        29.15 o
   1 -10   1         48.63         50.46         9.00 o
   2 -10   1        144.75        133.70        12.77 o
   3 -10   1          3.72         10.96         5.76 o
   4 -10   1        275.84        293.19        19.32 o
   5 -10   1         84.89         71.83        11.30 o
   6 -10   1        400.40        423.31        25.28 o
   7 -10   1         82.92         82.94        14.83 o
   8 -10   1        674.68        755.55        31.76 o
   9 -10   1         16.70         14.34        14.72 o
 -10  -9   1        114.01        109.20        16.30 o
  -9  -9   1        153.95        164.46        16.62 o
  -8  -9   1        117.86        118.66        12.58 o
  -7  -9   1         53.29         45.72         8.51 o
  -6  -9   1         11.18         -3.77         4.64 o
  -5  -9   1        374.17        343.95        16.18 o
  -4  -9   1         11.85          6.97         6.67 o
  -3  -9   1        174.35        165.62        10.03 o
  -2  -9   1        491.41        454.49        13.71 o
  -1  -9   1        800.64        791.54        18.12 o
   0  -9   1        256.06        222.97        12.91 o
   1  -9   1         29.00         26.38         7.03 o
   2  -9   1        516.91        489.28        20.25 o
   3  -9   1         74.17         66.00         9.27 o
   4  -9   1        863.65        883.27        24.02 o
   5  -9   1         65.88         64.71         8.66 o
   6  -9   1        292.37        258.35        19.06 o
   7  -9   1        160.65        159.98        15.95 o
   8  -9   1         70.81         60.61        11.34 o
   9  -9   1        121.47        130.23        17.10 o
  10  -9   1        395.70        418.77        38.71 o
 -11  -8   1          7.98         -8.58         8.58 o
 -10  -8   1        131.75        140.23        16.91 o
  -9  -8   1         77.49         61.35        11.46 o
  -8  -8   1         62.88         54.70         9.06 o
  -7  -8   1         55.81         65.46         9.68 o
  -6  -8   1        201.94        183.43        12.04 o
  -5  -8   1        256.36        234.44        12.73 o
  -4  -8   1          2.41          1.10         3.46 o
  -3  -8   1         89.26         81.98         7.50 o
  -2  -8   1        113.54         91.21         6.91 o
  -1  -8   1         44.86         51.64         6.04 o
   0  -8   1         96.35         96.01         7.31 o
   1  -8   1        194.25        188.15         9.47 o
   2  -8   1        285.29        275.46        15.39 o
   3  -8   1        296.18        285.05        16.82 o
   4  -8   1        188.84        168.89        12.20 o
   5  -8   1         17.20         12.58         5.57 o
   6  -8   1         26.86         21.10         8.69 o
   7  -8   1          2.50          2.29         6.24 o
   8  -8   1        129.66        136.00        14.50 o
   9  -8   1          0.37          7.52        11.92 o
  10  -8   1         30.51         64.94        19.99 o
 -12  -7   1         41.67         41.66        17.35 o
 -11  -7   1         11.94          5.72         9.52 o
 -10  -7   1         31.17         32.57         9.63 o
  -9  -7   1        165.67        164.73        13.75 o
  -8  -7   1          4.21          3.48         4.61 o
  -7  -7   1        118.25        144.33        15.83 o
  -6  -7   1        284.33        242.34        13.19 o
  -5  -7   1        353.12        353.78        13.39 o
  -4  -7   1        464.94        470.05        13.25 o
  -3  -7   1         20.83         14.15         4.41 o
  -2  -7   1        687.45        702.48        13.33 o
  -1  -7   1         10.10          4.06         3.37 o
   0  -7   1        200.84        198.81         8.92 o
   1  -7   1          0.43         -2.02         2.83 o
   2  -7   1         76.43         83.37         5.88 o
   3  -7   1        290.62        267.29        10.94 o
   4  -7   1          5.83          4.46         4.46 o
   5  -7   1          3.03         -3.06         3.74 o
   6  -7   1        672.04        622.40        21.80 o
   7  -7   1         85.71         72.84        10.50 o
   8  -7   1        624.21        588.50        25.38 o
   9  -7   1          3.40         10.63        11.20 o
  10  -7   1        187.43        193.71        17.73 o
  11  -7   1          9.88         23.40        10.95 o
 -12  -6   1        124.22        100.98        14.98 o
 -11  -6   1         25.98         23.53         9.87 o
 -10  -6   1        151.74        178.94        19.61 o
  -9  -6   1          3.42          4.32         5.38 o
  -8  -6   1          8.45          4.85         4.40 o
  -7  -6   1         20.16         15.01         4.94 o
  -6  -6   1        297.60        314.80        14.34 o
  -5  -6   1         41.45         31.33         5.00 o
  -4  -6   1        753.83        787.01        18.96 o
  -3  -6   1        638.01        710.98        14.76 o
  -2  -6   1        719.28        682.54        12.42 o
  -1  -6   1        104.90         98.08         6.42 o
   0  -6   1        866.83        887.72        19.46 o
   1  -6   1          3.24          1.70         2.45 o
   2  -6   1        331.53        388.42         9.01 o
   3  -6   1          8.58         10.43         2.42 o
   4  -6   1        155.63        170.38         8.71 o
   5  -6   1         26.38         12.82         4.14 o
   6  -6   1        987.23        921.95        22.24 o
   7  -6   1         62.78         54.33         8.69 o
   8  -6   1         66.71         49.46         9.14 o
   9  -6   1          0.46         -3.31         5.73 o
  10  -6   1        498.15        588.07        27.54 o
  11  -6   1         37.58         38.00        11.09 o
  12  -6   1        117.41         96.67        39.61 o
 -12  -5   1          2.10         -0.82         7.17 o
 -11  -5   1        727.79        830.13        28.75 o
 -10  -5   1         15.17         14.99         5.69 o
  -9  -5   1          0.07          3.03         4.51 o
  -8  -5   1        533.09        532.72        18.58 o
  -7  -5   1         49.43         48.54         6.97 o
  -6  -5   1         86.60        106.38         8.30 o
  -5  -5   1          0.78          1.94         2.91 o
  -4  -5   1          2.82          2.89         1.82 o
  -3  -5   1          0.11          1.03         2.26 o
  -2  -5   1       5290.58       5858.76        49.87 o
  -1  -5   1        410.63        502.77        10.82 o
   0  -5   1        210.44        170.37         7.02 o
   1  -5   1        185.61        175.25         6.56 o
   2  -5   1        458.17        397.47         8.39 o
   3  -5   1         37.31         36.11         2.41 o
   4  -5   1        846.43        855.06        16.33 o
   5  -5   1          1.35          3.46         2.94 o
   6  -5   1         82.56         78.56         6.76 o
   7  -5   1          8.98          2.87         4.71 o
   8  -5   1          6.32         13.83         6.59 o
   9  -5   1         15.71          7.87         6.18 o
  10  -5   1        362.23        327.00        21.67 o
  11  -5   1         18.82         13.26         8.73 o
  12  -5   1         44.72         46.56        19.14 o
 -13  -4   1         56.02         97.21        46.94 o
 -12  -4   1          3.78          2.65         6.81 o
 -11  -4   1        338.40        317.34        19.40 o
 -10  -4   1        598.02        626.57        21.89 o
  -9  -4   1         82.45         81.35        10.20 o
  -8  -4   1        487.62        482.93        16.98 o
  -7  -4   1       1074.53       1004.16        21.27 o
  -6  -4   1          4.41          8.35         2.82 o
  -5  -4   1         10.16         10.39         3.23 o
  -4  -4   1       4024.26       4487.82        42.62 o
  -3  -4   1         98.47        104.67         5.55 o
  -2  -4   1         86.71         73.09         4.37 o
  -1  -4   1          4.06          1.95         2.06 o
   0  -4   1       1071.68       1115.13        15.52 o
   1  -4   1       1439.06       1509.23        18.79 o
   2  -4   1        983.94        984.68        13.41 o
   3  -4   1         25.88         16.60         3.25 o
   4  -4   1       2391.43       2471.57        30.60 o
   5  -4   1         18.76         10.82         3.26 o
   6  -4   1          2.02          3.10         2.88 o
   7  -4   1          8.82         -0.87         3.78 o
   8  -4   1         77.65         76.06         8.25 o
   9  -4   1          2.13          4.31         4.71 o
  10  -4   1         32.29         19.91         6.99 o
  11  -4   1          8.90         12.62         8.11 o
  12  -4   1        213.12        261.27        28.02 o
  13  -4   1         43.23         61.51        78.41 o
 -13  -3   1          0.17          1.17         7.04 o
 -12  -3   1         89.85         82.65        10.76 o
 -11  -3   1          0.49          1.61         5.62 o
 -10  -3   1        488.61        521.87        21.36 o
  -9  -3   1          1.47          0.97         4.05 o
  -8  -3   1        114.25        110.62         8.88 o
  -7  -3   1          0.02         -2.88         2.88 o
  -6  -3   1        116.50         84.98         6.52 o
  -5  -3   1        795.24        827.12        15.08 o
  -4  -3   1       3626.65       3836.31        36.75 o
  -3  -3   1        252.56        264.52         6.77 o
  -2  -3   1        155.71        134.52         5.10 o
  -1  -3   1        587.61        584.24         8.44 o
   0  -3   1         80.62         74.09         3.93 o
   1  -3   1        124.46        131.85         4.15 o
   2  -3   1       1147.72       1201.24        14.30 o
   3  -3   1         82.03         76.21         3.41 o
   4  -3   1       4306.02       4388.04        50.83 o
   5  -3   1        175.19        181.81         5.99 o
   6  -3   1        229.70        316.42         8.44 o
   7  -3   1         43.56         33.41         4.69 o
   8  -3   1        837.14        852.39        21.13 o
   9  -3   1         21.68         22.33         5.53 o
  10  -3   1         11.07          0.61         4.60 o
  11  -3   1          2.91          1.64         5.75 o
  12  -3   1         99.15         92.61        17.43 o
  13  -3   1         14.15         30.48        17.92 o
 -13  -2   1         79.03         86.51        14.10 o
 -12  -2   1        182.58        175.40        15.00 o
 -11  -2   1        423.45        463.34        22.44 o
 -10  -2   1          4.95          1.72         4.38 o
  -9  -2   1         78.54         90.35         9.41 o
  -8  -2   1        166.85        166.77        13.07 o
  -7  -2   1        517.22        516.59        13.18 o
  -6  -2   1       1424.90       1385.16        36.78 o
  -5  -2   1        170.21        174.36         9.34 o
  -4  -2   1       2292.79       2313.16        31.10 o
  -3  -2   1          0.13          0.12         1.40 o
  -2  -2   1         27.37         17.51         2.40 o
  -1  -2   1       2721.30       2774.20        24.89 o
   0  -2   1      27852.67      28661.71       227.21 o
   1  -2   1          8.60          5.44         2.33 o
   2  -2   1       2073.42       2200.00        19.73 o
   3  -2   1        200.84        194.61         6.08 o
   4  -2   1        683.21        611.90         9.85 o
   5  -2   1        133.10        136.63         5.64 o
   6  -2   1       2476.23       2491.12        28.60 o
   7  -2   1         48.97         47.72         4.02 o
   8  -2   1       1067.63       1080.99        20.55 o
   9  -2   1          5.35          2.36         4.00 o
  10  -2   1        182.04        155.20        16.07 o
  11  -2   1         38.43         42.64         8.59 o
  12  -2   1         86.72         79.97        11.46 o
  13  -2   1          7.11         20.56        16.20 o
 -13  -1   1        240.14        254.43        21.58 o
 -12  -1   1        232.66        212.14        18.39 o
 -11  -1   1        438.68        472.14        22.01 o
 -10  -1   1         85.56         71.48        10.30 o
  -9  -1   1        270.77        281.97        14.53 o
  -8  -1   1       4821.29       4916.79        60.24 o
  -7  -1   1         24.70         17.04         3.92 o
  -6  -1   1       1515.06       1614.41        19.02 o
  -5  -1   1         59.66         56.25         3.12 o
  -4  -1   1         25.89         38.17         2.21 o
  -3  -1   1         68.02         69.11         6.54 o
  -2  -1   1       3436.86       3756.89        34.69 o
  -1  -1   1          2.46          5.13         1.20 o
   0  -1   1         26.82         32.74         1.29 o
   2  -1   1      17232.51      17585.54       152.36 o
   3  -1   1         68.19         67.03         2.85 o
   4  -1   1        982.14       1059.11        13.22 o
   5  -1   1        628.17        689.82        11.77 o
   6  -1   1         56.79         53.66         3.81 o
   7  -1   1         31.41         26.38         3.25 o
   8  -1   1         94.97         83.97         6.55 o
   9  -1   1         19.20         16.60         4.48 o
  10  -1   1       1274.42       1253.66        29.22 o
  11  -1   1          0.06         -0.82         5.23 o
  12  -1   1        151.74        172.42        14.93 o
  13  -1   1        506.27        506.79        28.59 o
 -13   0   1         22.83         27.57        10.52 o
 -12   0   1        131.30        128.13        16.75 o
 -11   0   1          9.93          6.43         6.05 o
 -10   0   1          9.92          6.80         4.88 o
  -9   0   1         61.11         58.59         7.16 o
  -8   0   1       1173.87       1126.34        24.15 o
  -7   0   1         17.59         14.85         3.58 o
  -6   0   1         13.33          9.25         2.73 o
  -5   0   1        829.74        857.04        13.15 o
  -4   0   1       4691.87       5171.76        49.85 o
  -3   0   1          8.34          9.80         1.92 o
  -2   0   1        124.41        167.05         5.41 o
  -1   0   1          0.62          1.16         0.73 o
   0   0   1       3522.45       3821.39        28.91 o
   1   0   1         14.36         16.87         0.89 o
   2   0   1        246.90        193.86         3.44 o
   3   0   1       2057.75       2121.15        18.75 o
   4   0   1       4054.68       4284.22        34.92 o
   5   0   1         31.52         37.90         3.00 o
   6   0   1        393.12        385.54         8.36 o
   7   0   1        254.17        250.04        10.65 o
   8   0   1          0.00         -0.07         2.53 o
   9   0   1        411.62        410.06        14.72 o
  10   0   1         64.48         55.55         9.63 o
  11   0   1          0.33          4.89         5.57 o
  12   0   1        171.26        139.45        13.29 o
  13   0   1        177.94        157.94        16.71 o
 -13   1   1          0.65         -1.28         7.96 o
 -12   1   1          0.70          5.74         7.45 o
 -11   1   1         50.33         73.29        13.73 o
 -10   1   1         32.96         54.78         9.65 o
  -9   1   1         55.46         48.32         6.81 o
  -8   1   1       1386.20       1344.35        28.83 o
  -7   1   1         81.84         71.19         6.19 o
  -6   1   1       2080.50       2055.62        24.41 o
  -5   1   1         95.87         96.37         4.26 o
  -4   1   1        214.36        210.37         4.37 o
  -3   1   1       1097.70       1089.90        14.66 o
  -2   1   1       9284.42       9431.63        84.76 o
  -1   1   1          9.22         10.33         1.21 o
   0   1   1       2539.96       2686.17        18.04 o
   1   1   1          0.22          1.52         0.55 o
   2   1   1       3846.30       4051.73        30.38 o
   3   1   1        185.01        158.70         3.83 o
   4   1   1       7628.39       7891.86        59.04 o
   5   1   1        867.33        911.43        13.63 o
   6   1   1       1905.00       1936.88        22.50 o
   7   1   1        404.16        410.04         9.13 o
   8   1   1       1282.41       1262.80        18.99 o
   9   1   1        181.70        181.20        11.51 o
  10   1   1        382.20        389.31        16.56 o
  11   1   1          0.66          0.45         5.00 o
  12   1   1         27.72         30.14         8.42 o
  13   1   1          2.48         -2.18         7.28 o
  14   1   1        201.75        220.18        42.14 o
 -13   2   1          0.37         -4.27         9.62 o
 -12   2   1         17.46          2.04         8.05 o
 -11   2   1         36.26         43.85        13.15 o
 -10   2   1        104.69        102.50        13.12 o
  -9   2   1          0.42         -0.41         4.04 o
  -8   2   1         15.90          6.65         3.54 o
  -7   2   1          0.02         -2.10         2.41 o
  -6   2   1          1.99         -2.07         2.17 o
  -5   2   1        776.40        832.30        10.68 o
  -4   2   1        448.79        548.90         9.07 o
  -3   2   1         57.33         64.51         3.36 o
  -2   2   1        766.90        842.49        11.43 o
  -1   2   1        189.27        184.33         4.61 o
   0   2   1        630.54        677.90         8.84 o
   1   2   1         10.58         12.62         1.42 o
   2   2   1       6912.92       7192.24        53.86 o
   3   2   1        144.08        129.74         4.54 o
   4   2   1        318.45        304.31         6.85 o
   5   2   1        187.00        192.03         8.63 o
   6   2   1       2808.58       2961.94        45.82 o
   7   2   1        229.48        211.63         8.62 o
   8   2   1        139.42        123.26         7.70 o
   9   2   1       1769.29       1794.28        31.40 o
  10   2   1        275.84        262.55        17.86 o
  11   2   1         91.86        100.23        10.65 o
  12   2   1          9.68          7.76         5.76 o
  13   2   1          0.48          2.71         7.39 o
  14   2   1          4.10         -5.55        19.93 o
 -12   3   1        137.43        164.77        16.74 o
 -11   3   1         58.41         52.08        11.35 o
 -10   3   1        164.26        174.71        14.51 o
  -9   3   1          5.19         -1.25         4.71 o
  -8   3   1        510.10        517.33        16.83 o
  -7   3   1          5.66         -1.61         3.38 o
  -6   3   1        190.88        201.18         8.91 o
  -5   3   1         10.28          9.79         2.18 o
  -4   3   1        235.11        202.91         5.76 o
  -3   3   1        427.02        444.04         7.04 o
  -2   3   1       3311.95       3375.99        30.51 o
  -1   3   1          2.15          0.47         1.85 o
   0   3   1       3626.68       3694.37        30.66 o
   1   3   1        745.37        789.70        10.27 o
   2   3   1       2325.11       2498.38        22.06 o
   3   3   1          0.01          1.11         1.76 o
   4   3   1       9314.17      10352.23        84.04 o
   5   3   1        545.19        613.48        11.13 o
   6   3   1        233.68        227.81         8.14 o
   7   3   1         17.47          9.66         3.23 o
   8   3   1         35.08         26.00         4.45 o
   9   3   1         27.37         17.11         4.69 o
  10   3   1        301.75        315.88        17.05 o
  11   3   1         12.06          9.39         5.81 o
  12   3   1        378.60        391.27        26.55 o
  13   3   1        132.28        134.19        14.82 o
 -12   4   1        278.76        253.90        21.51 o
 -11   4   1          0.70          2.30        12.28 o
 -10   4   1        872.35        910.58        27.84 o
  -9   4   1         48.55         24.09         6.75 o
  -8   4   1        967.32        869.69        22.75 o
  -7   4   1          1.26         -2.99         2.99 o
  -6   4   1        298.67        278.22        13.55 o
  -5   4   1          9.79          6.06         1.83 o
  -4   4   1         36.05         38.16         4.07 o
  -3   4   1          7.25          7.32         2.83 o
  -2   4   1        918.05        930.52        11.91 o
  -1   4   1         85.14         94.81         4.15 o
   0   4   1       2962.86       2925.73        26.58 o
   1   4   1        183.99        200.14         5.62 o
   2   4   1       2109.93       2149.46        23.95 o
   3   4   1        496.30        508.84        11.18 o
   4   4   1        536.43        558.35        12.39 o
   5   4   1          5.72          6.12         2.56 o
   6   4   1        152.45        123.86         6.33 o
   7   4   1         70.36         70.02         6.51 o
   8   4   1        100.70         94.14         8.12 o
   9   4   1          7.84          8.19         4.25 o
  10   4   1         67.65         53.98         8.91 o
  11   4   1         99.40         92.71        10.56 o
  12   4   1        710.07        802.70        29.71 o
  13   4   1         88.92         86.59        12.23 o
 -12   5   1         10.01          4.47        10.81 o
 -11   5   1        101.65        110.07        29.96 o
 -10   5   1          6.26         -4.64         6.25 o
  -9   5   1         30.96         22.11         5.85 o
  -8   5   1        162.89        152.37        12.11 o
  -7   5   1         60.16         45.78         6.76 o
  -6   5   1        222.04        219.56        12.99 o
  -5   5   1         26.59         18.62         4.17 o
  -4   5   1         17.96          9.56         3.26 o
  -3   5   1          0.22         -2.19         2.19 o
  -2   5   1        146.70        114.62         4.64 o
  -1   5   1          4.45          3.66         2.07 o
   0   5   1        414.27        409.33        10.01 o
   1   5   1         47.01         44.12         4.02 o
   2   5   1         19.58          9.20         2.78 o
   3   5   1        634.53        640.58        16.57 o
   4   5   1        233.33        208.22         9.72 o
   5   5   1        235.84        217.15         9.29 o
   6   5   1         96.77        101.00         7.38 o
   7   5   1        671.88        705.35        17.24 o
   8   5   1         14.23         14.50         4.23 o
   9   5   1          7.76          7.58         4.63 o
  10   5   1         16.51         14.66         5.65 o
  11   5   1          8.13         12.89         5.52 o
  12   5   1        208.96        242.59        17.77 o
  13   5   1          4.85          1.39         8.84 o
 -11   6   1         37.38         58.26        23.77 o
 -10   6   1        422.61        412.68        33.90 o
  -9   6   1          2.88         13.51         8.43 o
  -8   6   1        108.74        102.89        12.56 o
  -7   6   1        129.92        129.75        12.05 o
  -6   6   1         79.42         82.91         9.43 o
  -5   6   1        174.80        146.21         9.65 o
  -4   6   1       1165.13       1110.25        23.59 o
  -3   6   1         62.97         58.01         5.66 o
  -2   6   1        376.37        344.12         8.24 o
  -1   6   1        452.37        418.75         9.29 o
   0   6   1         63.25         40.58         4.17 o
   1   6   1         27.17         19.99         3.49 o
   2   6   1         19.95         14.44         3.32 o
   3   6   1         11.86          8.79         3.07 o
   4   6   1        196.36        214.65        10.62 o
   5   6   1        148.12        174.49         9.33 o
   6   6   1        743.59        728.37        17.27 o
   7   6   1        171.00        169.47        12.30 o
   8   6   1        483.50        517.92        16.81 o
   9   6   1         56.98         74.80         8.52 o
  10   6   1        198.90        188.03        12.95 o
  11   6   1          4.04          9.79         7.91 o
  12   6   1         43.49         37.17         9.83 o
  13   6   1         56.39         57.05        12.76 o
 -11   7   1         71.70         88.13        28.23 o
 -10   7   1        165.22        162.32        20.46 o
  -9   7   1          5.67         11.94         8.91 o
  -8   7   1        168.06        146.81        16.33 o
  -7   7   1         52.03         57.00         9.70 o
  -6   7   1          0.58          0.34         4.32 o
  -5   7   1        207.70        179.77        11.90 o
  -4   7   1        104.35        107.42         8.18 o
  -3   7   1         10.00          4.79         3.75 o
  -2   7   1       4207.91       4447.29        45.46 o
  -1   7   1         14.74          8.43         2.84 o
   0   7   1        709.32        706.63        14.37 o
   1   7   1        135.30        113.17         7.10 o
   2   7   1        173.38        176.96         8.94 o
   3   7   1         96.64         86.59         6.67 o
   4   7   1        123.84        125.60         9.49 o
   5   7   1          0.17         -3.18         3.18 o
   6   7   1        222.98        204.24        11.05 o
   7   7   1        623.70        513.80        16.00 o
   8   7   1          1.01          3.30         4.46 o
   9   7   1        138.79        134.42        12.25 o
  10   7   1        150.96        156.44        13.75 o
  11   7   1        307.86        331.29        22.01 o
  12   7   1          8.97         -4.61         9.09 o
 -10   8   1         13.66         24.65        19.81 o
  -9   8   1         73.57         74.87        13.09 o
  -8   8   1        104.95        117.75        24.41 o
  -7   8   1          3.76          9.16         7.35 o
  -6   8   1        759.07        771.14        25.58 o
  -5   8   1         46.97         45.05         8.16 o
  -4   8   1        438.58        392.99        17.81 o
  -3   8   1         17.84         10.83         4.24 o
  -2   8   1        539.72        521.44        14.29 o
  -1   8   1        265.57        256.74        10.11 o
   0   8   1        127.37        133.21         8.11 o
   1   8   1          1.00          2.08         2.99 o
   2   8   1       1182.57       1156.17        20.63 o
   3   8   1        117.30        116.74         9.02 o
   4   8   1        471.06        467.64        15.07 o
   5   8   1        258.22        246.51        12.31 o
   6   8   1         80.04         62.50         8.55 o
   7   8   1          5.96          1.73         4.82 o
   8   8   1          5.05         -0.83         4.54 o
   9   8   1          0.05         -2.86         5.08 o
  10   8   1        141.52        142.04        13.48 o
  11   8   1        297.02        333.67        22.20 o
  12   8   1         64.34         84.20        20.33 o
  -9   9   1         82.86        113.92        16.16 o
  -8   9   1        701.60        792.48        30.07 o
  -7   9   1         27.93         41.14        15.92 o
  -6   9   1        587.33        577.80        25.92 o
  -5   9   1        238.00        260.89        18.54 o
  -4   9   1        468.88        489.12        18.42 o
  -3   9   1          9.36          9.70         5.28 o
  -2   9   1          8.47          5.63         5.49 o
  -1   9   1         17.40         12.08         5.08 o
   0   9   1         38.37         28.21         5.49 o
   1   9   1          5.78          5.12         4.13 o
   2   9   1          8.99          6.03         4.90 o
   3   9   1        894.73        895.57        20.83 o
   4   9   1        538.14        550.35        18.84 o
   5   9   1        190.39        188.78        12.18 o
   6   9   1         44.13         26.05         8.56 o
   7   9   1        279.36        243.63        20.72 o
   8   9   1          1.54         -2.41         8.27 o
   9   9   1          0.93          4.57         6.91 o
  10   9   1         16.20         10.82         7.91 o
  11   9   1         44.91         28.17        10.53 o
  -9  10   1          0.37          0.75        12.34 o
  -8  10   1         75.47        106.08        18.78 o
  -7  10   1         12.93         38.89        17.76 o
  -6  10   1        388.66        377.46        23.83 o
  -5  10   1        234.78        213.43        17.71 o
  -4  10   1        491.76        511.57        21.01 o
  -3  10   1          0.24          4.95         5.10 o
  -2  10   1        257.93        279.11        16.45 o
  -1  10   1          4.80          8.89         5.14 o
   0  10   1         91.09        105.92        11.36 o
   1  10   1         18.25         13.55         5.29 o
   2  10   1         79.45         93.74         9.72 o
   3  10   1       1854.49       1885.00        36.42 o
   4  10   1          4.30          3.57         7.77 o
   5  10   1         13.34         18.12         8.83 o
   6  10   1        128.51        126.82        11.75 o
   7  10   1          2.29          1.18         6.28 o
   8  10   1        161.26        177.87        14.66 o
   9  10   1        504.19        657.51        40.66 o
  10  10   1         84.69         65.44        11.89 o
  11  10   1          0.09          4.01        10.99 o
  -8  11   1        491.60        404.20        42.60 o
  -7  11   1         50.84         79.45        22.64 o
  -6  11   1         98.72        129.20        14.84 o
  -5  11   1         34.61         51.37        14.30 o
  -4  11   1        161.31        166.81        18.90 o
  -3  11   1         93.73        117.38        12.82 o
  -2  11   1         67.63         75.79        11.01 o
  -1  11   1         68.25         70.74        11.88 o
   0  11   1         34.63         43.72        11.51 o
   1  11   1       2071.20       2175.05        55.46 o
   2  11   1        226.96        218.74        23.26 o
   3  11   1         11.65         11.17         8.79 o
   4  11   1          0.17         12.02        11.29 o
   5  11   1        249.31        239.28        15.79 o
   6  11   1        227.30        226.04        15.76 o
   7  11   1         74.41         63.11        11.90 o
   8  11   1        122.82        105.82        12.63 o
   9  11   1        185.36        192.23        18.42 o
  10  11   1        187.70        177.95        18.47 o
  -6  12   1         21.25         11.02        11.10 o
  -5  12   1        235.70        274.68        32.79 o
  -4  12   1        193.32        221.96        24.39 o
  -3  12   1        108.87        136.56        20.67 o
  -2  12   1         70.90         83.80        13.10 o
  -1  12   1          0.04         34.65        14.61 o
   0  12   1        502.98        547.53        34.66 o
   1  12   1        159.52        193.38        26.19 o
   2  12   1        115.97        111.74        16.11 o
   3  12   1         11.20         -1.57         8.04 o
   4  12   1         12.62         12.26         9.83 o
   5  12   1        509.31        490.64        31.83 o
   6  12   1          0.00         -6.73         6.73 o
   7  12   1          4.51          1.24         7.91 o
   8  12   1          0.93         10.35         8.72 o
   9  12   1        495.26        570.60        28.74 o
  -5  13   1         10.34          3.06        41.72 o
  -4  13   1          9.60         28.73        25.77 o
  -3  13   1        143.86        191.36        25.32 o
  -2  13   1         59.50         86.04        21.77 o
  -1  13   1          6.49         43.67        19.27 o
   0  13   1        186.45        197.65        24.60 o
   1  13   1         80.59        120.08        17.86 o
   2  13   1         22.03         19.51        13.16 o
   3  13   1         84.84         60.14        16.59 o
   4  13   1        207.67        204.69        26.49 o
   5  13   1         35.34         17.81        10.94 o
   6  13   1        135.08        122.56        17.99 o
   7  13   1         17.28         16.26        13.00 o
  -2  14   1         12.43         53.41        42.47 o
  -1  14   1         29.37         69.55        41.34 o
   0  14   1          7.23         61.80        33.78 o
   1  14   1         19.96         17.20        14.82 o
   2  14   1         23.86         28.24        17.86 o
   3  14   1          0.13          5.47        13.98 o
   4  14   1         70.71         62.02        18.80 o
   5  14   1         40.64         47.78        20.97 o
   0 -14   2         27.07        125.58        39.83 o
  -5 -13   2        143.54        169.46        23.91 o
  -4 -13   2          0.13          4.16        19.19 o
  -3 -13   2          0.04          9.30        14.64 o
  -2 -13   2          1.57         47.28        31.63 o
  -1 -13   2        135.90        162.03        27.73 o
   0 -13   2         50.25         54.08        29.27 o
   1 -13   2        212.85        247.01        27.17 o
   2 -13   2        661.01        823.82        61.43 o
   3 -13   2         47.06         75.46        22.27 o
   4 -13   2          3.98         33.02        24.66 o
  -7 -12   2         46.14         16.28        14.59 o
  -6 -12   2         76.54         75.59        15.74 o
  -5 -12   2        213.66        177.28        21.15 o
  -4 -12   2         14.79         13.55        10.61 o
  -3 -12   2         67.35         60.60        13.41 o
  -2 -12   2        187.68        300.92        57.53 o
  -1 -12   2         14.66          1.41        13.19 o
   0 -12   2        195.97        233.12        33.79 o
   1 -12   2       1092.48       1149.99        65.92 o
   2 -12   2         30.41         34.97        17.10 o
   3 -12   2         56.48         60.80        18.75 o
   4 -12   2          0.65          9.92        11.76 o
   5 -12   2          0.11         10.00        11.14 o
   6 -12   2        216.76        246.35        23.64 o
  -8 -11   2          6.34         15.69        12.37 o
  -7 -11   2         34.25         58.55        14.94 o
  -6 -11   2         79.80         88.86        15.80 o
  -5 -11   2          6.43          3.99         8.93 o
  -4 -11   2         43.92         21.77         9.89 o
  -3 -11   2         26.76         21.84        15.61 o
  -2 -11   2        702.80        761.82        27.27 o
  -1 -11   2       1502.48       1581.33        41.53 o
   0 -11   2        110.12        116.21        14.24 o
   1 -11   2        166.58        195.91        17.71 o
   2 -11   2         30.88         37.83         8.75 o
   3 -11   2        114.36        119.68        17.24 o
   4 -11   2          0.22         16.72         7.53 o
   5 -11   2         41.44         35.72        10.25 o
   6 -11   2        175.69        198.27        20.36 o
   7 -11   2         30.90         30.24        19.78 o
   8 -11   2        147.16        140.05        29.17 o
  -9 -10   2        194.84        209.99        19.18 o
  -8 -10   2         23.13         35.39        10.87 o
  -7 -10   2          6.00          6.16         8.09 o
  -6 -10   2         11.18          1.90         6.38 o
  -5 -10   2        145.95        118.16        16.77 o
  -4 -10   2         89.60         83.72        13.50 o
  -3 -10   2         91.92         84.44        11.67 o
  -2 -10   2        702.59        720.63        22.79 o
  -1 -10   2        331.12        317.94        18.27 o
   0 -10   2         36.70         36.62        10.34 o
   1 -10   2         38.58         25.62         8.37 o
   2 -10   2         80.71        104.73        11.79 o
   3 -10   2        321.26        320.66        20.30 o
   4 -10   2         16.17         12.94         8.36 o
   5 -10   2         12.03          7.96         8.04 o
   6 -10   2         49.15         57.27        12.34 o
   7 -10   2          0.00         23.87        11.18 o
   8 -10   2          1.80         19.13        11.46 o
   9 -10   2         11.52         18.45        16.18 o
 -10  -9   2         22.57         30.92        12.53 o
  -9  -9   2        250.74        299.12        21.38 o
  -8  -9   2         79.81         90.76        12.89 o
  -7  -9   2         14.47         14.56         6.58 o
  -6  -9   2        102.42        112.01        10.90 o
  -5  -9   2        207.24        176.50        12.06 o
  -4  -9   2        289.88        271.89        13.78 o
  -3  -9   2         45.53         44.27         6.22 o
  -2  -9   2         29.45         20.73         6.48 o
  -1  -9   2          4.09          4.49         5.57 o
   0  -9   2         54.86         50.11         7.54 o
   1  -9   2         27.64         21.94         7.03 o
   2  -9   2         41.79         35.08         7.67 o
   3  -9   2        133.56        124.28        12.37 o
   4  -9   2        572.06        562.16        21.55 o
   5  -9   2         43.24         43.55         7.59 o
   6  -9   2         63.26         68.90        11.11 o
   7  -9   2          3.96          9.72         8.40 o
   8  -9   2        407.62        382.94        25.11 o
   9  -9   2         51.83         61.66        12.80 o
  10  -9   2        128.67        140.04        44.45 o
 -11  -8   2         33.61         15.44        18.00 o
 -10  -8   2          0.21         -4.34         8.73 o
  -9  -8   2         29.69         34.56         9.37 o
  -8  -8   2        166.24        137.89        12.98 o
  -7  -8   2         57.32         63.47         8.53 o
  -6  -8   2        190.96        236.90        13.91 o
  -5  -8   2        310.63        277.39        14.14 o
  -4  -8   2        511.71        533.92        15.06 o
  -3  -8   2        161.40        147.72         9.45 o
  -2  -8   2         79.63         67.71         6.55 o
  -1  -8   2        213.55        203.90         8.96 o
   0  -8   2          9.79         15.84         4.67 o
   1  -8   2          3.36         -0.25         4.43 o
   2  -8   2        169.76        150.49        12.48 o
   3  -8   2         62.02         66.25         9.15 o
   4  -8   2       2361.29       2354.59        43.80 o
   5  -8   2         27.05         29.12         6.44 o
   6  -8   2        838.51        863.32        28.09 o
   7  -8   2        129.42        123.54        13.76 o
   8  -8   2          3.79         13.44         7.50 o
   9  -8   2          0.71          9.43         7.15 o
  10  -8   2         20.74         41.74        12.88 o
  11  -8   2         48.38         44.98        31.48 o
 -11  -7   2        311.45        338.36        23.54 o
 -10  -7   2          2.85         -6.06         8.12 o
  -9  -7   2          5.00         20.51        10.29 o
  -8  -7   2         38.66         43.17         8.31 o
  -7  -7   2          1.48         -0.44         4.15 o
  -6  -7   2        258.02        295.22        14.60 o
  -5  -7   2         53.18         55.93         6.92 o
  -4  -7   2        284.77        265.40        12.31 o
  -3  -7   2        183.56        179.45         9.73 o
  -2  -7   2        450.30        428.34        10.82 o
  -1  -7   2         43.08         37.56         4.08 o
   0  -7   2        158.60        161.01         7.52 o
   1  -7   2          2.67          3.75         3.04 o
   2  -7   2        257.80        251.30        11.29 o
   3  -7   2         84.57         73.26         8.50 o
   4  -7   2          3.83         -3.71         4.00 o
   5  -7   2         92.58         83.42         8.71 o
   6  -7   2         85.25         95.67         9.82 o
   7  -7   2         27.15         28.24         7.59 o
   8  -7   2         84.83         85.01        11.44 o
   9  -7   2         47.26         39.16         9.37 o
  10  -7   2        156.22        153.56        17.80 o
  11  -7   2         14.16         18.04        12.05 o
 -12  -6   2         39.58         42.07        15.03 o
 -11  -6   2         49.33         50.28        11.44 o
 -10  -6   2        456.65        495.09        26.25 o
  -9  -6   2         60.76         84.81        11.25 o
  -8  -6   2        204.87        216.69        14.54 o
  -7  -6   2        364.73        360.65        17.76 o
  -6  -6   2        180.50        170.88        11.08 o
  -5  -6   2        444.32        487.28        18.20 o
  -4  -6   2        429.96        463.22        12.83 o
  -3  -6   2         75.60         67.82         5.65 o
  -2  -6   2         26.16         16.54         3.24 o
  -1  -6   2        726.81        738.35        13.27 o
   0  -6   2         83.91         51.93         4.20 o
   1  -6   2        190.81        194.18         7.77 o
   2  -6   2       1195.63       1076.78        16.98 o
   3  -6   2        114.19        110.77         6.71 o
   4  -6   2        223.62        212.54        12.20 o
   5  -6   2          2.27          0.03         3.30 o
   6  -6   2        162.18        130.67        10.49 o
   7  -6   2         21.91         18.68         6.11 o
   8  -6   2         95.73         74.54        10.06 o
   9  -6   2         11.66         13.30         6.57 o
  10  -6   2         65.93         56.36        14.03 o
  11  -6   2          0.31          9.48         7.54 o
  12  -6   2        159.71        178.37        23.76 o
 -12  -5   2          7.32          7.53         9.32 o
 -11  -5   2          7.47          4.50         6.14 o
 -10  -5   2        819.15        928.83        27.05 o
  -9  -5   2        301.21        280.85        18.61 o
  -8  -5   2        363.64        375.73        21.20 o
  -7  -5   2        170.51        139.31        11.19 o
  -6  -5   2        977.42        916.11        20.54 o
  -5  -5   2          1.11          1.14         3.44 o
  -4  -5   2        288.17        324.77         9.82 o
  -3  -5   2       1003.72       1122.93        16.99 o
  -2  -5   2       1521.39       1683.04        21.26 o
  -1  -5   2        133.66        123.07         5.57 o
   0  -5   2       1141.88       1115.87        15.48 o
   1  -5   2         37.87         44.20         3.87 o
   2  -5   2       4053.15       4128.74        42.85 o
   3  -5   2         40.42         44.55         3.48 o
   4  -5   2       1665.70       1595.31        21.64 o
   5  -5   2          0.64         -2.46         2.46 o
   6  -5   2          3.11          2.05         3.33 o
   7  -5   2         18.19         10.14         4.18 o
   8  -5   2          5.89          4.65         4.53 o
   9  -5   2          4.57          1.58         5.46 o
  10  -5   2        239.89        189.36        17.02 o
  11  -5   2          0.82          3.96         7.49 o
  12  -5   2        504.22        495.47        31.41 o
 -12  -4   2        142.80        149.18        19.01 o
 -11  -4   2          0.24          3.94         5.70 o
 -10  -4   2         86.49         78.10         9.65 o
  -9  -4   2        207.27        203.30        14.10 o
  -8  -4   2         20.68          7.12         7.86 o
  -7  -4   2        237.49        215.42        12.92 o
  -6  -4   2         30.79         26.03         5.33 o
  -5  -4   2        324.95        329.07        11.60 o
  -4  -4   2       1240.60       1210.04        17.54 o
  -3  -4   2        518.02        523.98        10.58 o
  -2  -4   2       2664.48       3040.27        30.96 o
  -1  -4   2        261.67        286.54         6.65 o
   0  -4   2        133.25        125.15         5.91 o
   1  -4   2        128.99        120.46         5.02 o
   2  -4   2        473.79        485.65         8.53 o
   3  -4   2        207.66        206.96         6.03 o
   4  -4   2        216.27        178.49         5.65 o
   5  -4   2         30.20         32.22         2.25 o
   6  -4   2        462.47        430.80        11.92 o
   7  -4   2          0.26         -0.27         2.86 o
   8  -4   2        857.32        883.30        27.25 o
   9  -4   2          4.32          5.97         4.37 o
  10  -4   2         46.30         40.54         9.86 o
  11  -4   2          0.25          5.39         7.23 o
  12  -4   2          2.54         10.41        11.47 o
  13  -4   2         34.77         33.69        15.99 o
 -12  -3   2        292.47        284.41        19.45 o
 -11  -3   2         75.69         76.78        13.14 o
 -10  -3   2        407.52        375.75        19.87 o
  -9  -3   2        224.44        220.57        14.57 o
  -8  -3   2       1016.91        965.60        33.24 o
  -7  -3   2        424.12        407.78        14.75 o
  -6  -3   2          0.23          2.29         3.57 o
  -5  -3   2        162.92        158.76         8.70 o
  -4  -3   2       2339.99       2452.98        24.43 o
  -3  -3   2        634.94        679.95        11.56 o
  -2  -3   2       3479.49       3657.26        34.46 o
  -1  -3   2        286.41        280.57         6.04 o
   0  -3   2        666.99        663.80         9.17 o
   1  -3   2       2430.00       2543.65        22.45 o
   2  -3   2        794.89        716.26         8.71 o
   3  -3   2        215.91        221.72         5.49 o
   4  -3   2         46.66         46.27         3.20 o
   5  -3   2          3.48          2.15         1.53 o
   6  -3   2         72.89         73.01         4.74 o
   7  -3   2         77.83         59.94         5.68 o
   8  -3   2          6.94          1.15         3.41 o
   9  -3   2          1.92          1.70         3.81 o
  10  -3   2        528.07        510.94        26.17 o
  11  -3   2         21.51         18.22         6.76 o
  12  -3   2          6.25          5.89         7.29 o
  13  -3   2          3.26         15.45        18.14 o
 -13  -2   2         54.45        118.76        37.91 o
 -12  -2   2        128.79        120.47        13.33 o
 -11  -2   2         48.77         43.73         8.50 o
 -10  -2   2        499.95        517.25        21.27 o
  -9  -2   2         10.76          2.48         4.53 o
  -8  -2   2       1334.93       1335.35        26.45 o
  -7  -2   2       2047.46       2026.25        29.23 o
  -6  -2   2       1662.90       1665.37        24.70 o
  -5  -2   2          7.67          6.25         3.12 o
  -4  -2   2         90.13         76.37         5.79 o
  -3  -2   2         17.32         18.93         2.38 o
  -2  -2   2       7477.78       7859.46        87.22 o
  -1  -2   2       1781.01       1898.05        22.54 o
   0  -2   2       1797.48       1923.70        19.28 o
   1  -2   2         85.68         75.94         4.26 o
   2  -2   2      44978.56      46135.86       355.21 o
   3  -2   2         50.30         48.40         2.94 o
   4  -2   2        632.16        659.27        10.54 o
   5  -2   2         21.66         20.65         2.35 o
   6  -2   2        112.45        134.22         6.18 o
   7  -2   2         46.70         42.30         4.28 o
   8  -2   2        417.91        372.99        10.93 o
   9  -2   2          8.62          2.83         4.17 o
  10  -2   2       1291.52       1316.17        31.14 o
  11  -2   2        326.88        351.28        20.31 o
  12  -2   2          8.68         19.74         8.04 o
  13  -2   2          3.58          5.72         8.73 o
 -13  -1   2         77.82        107.76        58.71 o
 -12  -1   2         52.56         44.41        10.27 o
 -11  -1   2         72.17         84.12        10.72 o
 -10  -1   2        330.28        356.22        18.89 o
  -9  -1   2         33.24         30.32         5.65 o
  -8  -1   2         76.32         66.62         7.41 o
  -7  -1   2        189.71        183.89        10.04 o
  -6  -1   2       2063.72       2048.18        27.46 o
  -5  -1   2          8.47          6.33         2.68 o
  -4  -1   2        164.67        151.42         6.80 o
  -3  -1   2        187.73        191.60         6.96 o
  -2  -1   2        926.11        979.29        10.61 o
  -1  -1   2        240.90        242.18         5.49 o
   0  -1   2       6316.64       6536.44        55.12 o
   1  -1   2          9.95          9.55         0.99 o
   2  -1   2       5554.45       5656.80        43.86 o
   3  -1   2        391.56        395.38         7.61 o
   4  -1   2         10.00          6.48         1.46 o
   5  -1   2        485.51        497.59         8.48 o
   6  -1   2         63.78         64.79         4.04 o
   7  -1   2        152.06        160.48         6.53 o
   8  -1   2         33.05         21.46         3.38 o
   9  -1   2          0.73         -2.89         3.05 o
  10  -1   2       1042.77       1060.03        25.23 o
  11  -1   2         83.68         81.69        10.30 o
  12  -1   2         21.10         19.89         6.93 o
  13  -1   2         11.04          3.64         8.01 o
  14  -1   2        318.40        337.16        42.73 o
 -13   0   2         71.64         91.42        22.56 o
 -12   0   2          8.41         32.61        10.88 o
 -11   0   2         95.36         66.73        10.81 o
 -10   0   2          0.47          5.52         5.18 o
  -9   0   2          0.10          6.55         4.13 o
  -8   0   2        838.72        803.99        19.83 o
  -7   0   2         32.52         28.87         5.06 o
  -6   0   2       1811.31       1861.19        23.18 o
  -5   0   2        252.24        243.63         7.75 o
  -4   0   2       1272.14       1160.34        15.08 o
  -3   0   2         22.67         19.64         2.45 o
  -2   0   2       1240.09       1181.46        13.43 o
  -1   0   2        220.21        230.24         4.44 o
   0   0   2       7477.67       7911.06        55.06 o
   1   0   2          8.08          9.11         0.83 o
   2   0   2       2363.76       2343.35        20.25 o
   3   0   2       2211.08       2239.88        22.14 o
   4   0   2        205.53        226.93         5.10 o
   5   0   2       1506.23       1547.71        16.22 o
   6   0   2        248.74        236.37         6.75 o
   7   0   2         88.70         74.58         4.76 o
   8   0   2        499.61        469.73        10.78 o
   9   0   2         10.76          9.52         4.03 o
  10   0   2        736.14        749.83        20.08 o
  11   0   2        283.40        292.78        16.89 o
  12   0   2          0.99         -0.33         4.52 o
  13   0   2          2.00          5.77         7.44 o
  14   0   2         87.04         77.03        14.79 o
 -13   1   2         60.82         54.98        30.50 o
 -12   1   2          2.76         -1.08         7.32 o
 -11   1   2         12.14          7.91         6.47 o
 -10   1   2         70.56         75.41        11.33 o
  -9   1   2         42.35         42.76         7.29 o
  -8   1   2          4.95         -2.71         3.80 o
  -7   1   2         53.36         48.70         5.75 o
  -6   1   2       1685.51       1711.76        31.05 o
  -5   1   2         28.58         28.77         3.81 o
  -4   1   2       2354.14       2422.04        33.64 o
  -3   1   2        485.98        503.85        10.02 o
  -2   1   2       9194.61       9414.44        74.28 o
  -1   1   2         66.31         63.01         2.70 o
   0   1   2       7641.49       7908.03        61.20 o
   1   1   2         15.48         16.86         1.08 o
   2   1   2       8747.13       9120.99        64.68 o
   3   1   2       1317.49       1352.59        13.79 o
   4   1   2       1169.51       1230.54        13.41 o
   5   1   2         67.83         75.00         4.05 o
   6   1   2        769.71        739.41        11.53 o
   7   1   2         86.88         67.99         4.94 o
   8   1   2       2410.19       2408.93        27.39 o
   9   1   2        462.56        443.37        13.37 o
  10   1   2       1655.37       1711.81        31.49 o
  11   1   2         76.74         67.51         8.46 o
  12   1   2        257.25        256.14        20.89 o
  13   1   2         15.80          6.76         6.78 o
  14   1   2          1.76         -5.36         7.48 o
 -12   2   2        102.41         93.54        13.39 o
 -11   2   2         43.38         48.74        15.19 o
 -10   2   2        733.39        750.38        29.81 o
  -9   2   2          0.03          0.50         4.03 o
  -8   2   2        403.76        395.02        14.99 o
  -7   2   2          7.97          4.75         3.13 o
  -6   2   2        109.91         83.07         6.97 o
  -5   2   2         15.90         14.06         3.32 o
  -4   2   2       2039.48       2448.63        31.16 o
  -3   2   2        205.19        213.53         6.59 o
  -2   2   2       6718.95       6841.15        50.44 o
  -1   2   2         27.60         27.91         2.34 o
   0   2   2        533.29        592.40         8.42 o
   1   2   2         43.51         53.75         5.21 o
   2   2   2       6378.63       6932.94        52.41 o
   3   2   2        171.77        177.02         4.29 o
   4   2   2         21.71         19.46         2.42 o
   5   2   2       1928.17       2106.02        21.49 o
   6   2   2       2278.68       2523.47        27.49 o
   7   2   2        281.79        267.97         8.65 o
   8   2   2        242.57        217.90         8.48 o
   9   2   2         26.82         20.55         4.22 o
  10   2   2         32.20         31.45         6.56 o
  11   2   2        261.74        250.94        19.08 o
  12   2   2        235.36        249.33        16.54 o
  13   2   2        112.69         96.60        13.19 o
  14   2   2          9.44          4.19         8.66 o
 -12   3   2          0.15         -1.29         8.22 o
 -11   3   2         41.13         57.40        14.48 o
 -10   3   2        144.13        149.31        19.90 o
  -9   3   2          9.79          6.06         8.54 o
  -8   3   2        121.65        108.53        10.33 o
  -7   3   2          0.87         -0.69         3.42 o
  -6   3   2         12.74          2.65         2.87 o
  -5   3   2         24.83         28.10         3.97 o
  -4   3   2        120.66        123.78         4.40 o
  -3   3   2         22.26         21.77         2.53 o
  -2   3   2        331.94        337.25         7.37 o
  -1   3   2         26.34         23.91         3.44 o
   0   3   2        627.52        600.68         9.61 o
   1   3   2        333.29        347.85         6.29 o
   2   3   2          6.56          4.92         1.67 o
   3   3   2        354.51        337.98         6.63 o
   4   3   2       3533.37       3801.96        33.36 o
   5   3   2         97.96        105.34         6.02 o
   6   3   2        219.19        251.97         7.91 o
   7   3   2          2.09          1.66         2.41 o
   8   3   2         96.79        112.16         7.30 o
   9   3   2        236.81        221.89        12.04 o
  10   3   2        102.25        107.15         9.40 o
  11   3   2        514.23        506.33        21.43 o
  12   3   2        302.39        313.17        21.46 o
  13   3   2        534.94        574.67        25.55 o
  14   3   2          9.20         18.23        11.34 o
 -12   4   2         11.81         18.43        10.47 o
 -11   4   2          0.01          6.37        13.69 o
 -10   4   2        206.76        177.10        15.83 o
  -9   4   2          4.20          5.64         5.15 o
  -8   4   2       1094.02       1075.43        25.79 o
  -7   4   2          4.39          7.63         4.30 o
  -6   4   2        617.37        560.33        16.36 o
  -5   4   2          2.35          0.54         2.06 o
  -4   4   2       3228.13       3156.49        33.09 o
  -3   4   2          0.04         -1.40         2.17 o
  -2   4   2         94.07         85.69         4.54 o
  -1   4   2         36.21         37.28         3.34 o
   0   4   2          0.85          0.19         1.40 o
   1   4   2        250.34        278.60         6.18 o
   2   4   2        664.50        703.11        10.59 o
   3   4   2         21.52         20.65         2.47 o
   4   4   2       6534.16       7202.36        66.20 o
   5   4   2          3.24          0.48         1.69 o
   6   4   2        543.24        511.01         9.89 o
   7   4   2         28.10         24.82         3.98 o
   8   4   2        547.82        541.88        15.22 o
   9   4   2          7.68          2.29         3.69 o
  10   4   2         23.04         22.89         5.90 o
  11   4   2        107.68         97.42        11.94 o
  12   4   2          0.49          5.05         5.96 o
  13   4   2        125.92        163.53        15.13 o
  14   4   2          9.11        -25.21        25.21 o
 -12   5   2         95.47        571.03        65.10 o
 -11   5   2          6.93         23.10        12.79 o
 -10   5   2         67.25         55.06        14.56 o
  -9   5   2          3.68          7.67         6.17 o
  -8   5   2         80.42         68.90         8.76 o
  -7   5   2         40.68         26.78         6.12 o
  -6   5   2        116.34        100.23         9.15 o
  -5   5   2          7.73         -1.30         3.22 o
  -4   5   2        879.09        809.26        17.14 o
  -3   5   2         96.71         93.78         2.81 o
  -2   5   2        217.44        207.25         7.04 o
  -1   5   2        116.12        111.45         4.80 o
   0   5   2        883.16        919.02        12.48 o
   1   5   2          4.37          6.13         2.06 o
   2   5   2        611.70        643.41        10.92 o
   3   5   2          0.37          1.73         2.19 o
   4   5   2        208.77        192.81         8.17 o
   5   5   2        248.52        248.29        10.47 o
   6   5   2        435.70        395.72        11.54 o
   7   5   2        544.90        532.00        13.95 o
   8   5   2        237.37        243.91        12.56 o
   9   5   2        165.82        165.00        11.04 o
  10   5   2         45.48         46.48         8.56 o
  11   5   2        224.70        218.81        15.38 o
  12   5   2         24.08         37.01         9.36 o
  13   5   2        224.17        219.82        28.40 o
 -11   6   2         17.25         12.25        10.80 o
 -10   6   2        531.84        553.31        41.02 o
  -9   6   2          3.90          5.73         7.39 o
  -8   6   2         42.16         34.42         7.60 o
  -7   6   2         59.56         45.14         8.05 o
  -6   6   2        197.75        196.97        14.16 o
  -5   6   2         14.32          9.81         5.22 o
  -4   6   2         15.64         11.58         4.13 o
  -3   6   2         84.15         59.25         6.24 o
  -2   6   2          3.98         -0.41         2.15 o
  -1   6   2       1226.85       1275.46        17.87 o
   0   6   2         39.63         71.43         4.35 o
   1   6   2        297.97        283.64         7.85 o
   2   6   2        656.02        630.16        11.70 o
   3   6   2        238.50        217.35         7.96 o
   4   6   2         33.27         28.33         4.82 o
   5   6   2          3.65         10.23         3.71 o
   6   6   2         25.04         11.65         4.00 o
   7   6   2        513.86        499.18        14.23 o
   8   6   2        168.55        159.03        10.59 o
   9   6   2         66.44         76.92         8.21 o
  10   6   2         55.15         59.75         8.89 o
  11   6   2        411.73        380.66        22.32 o
  12   6   2         93.12        103.27        18.11 o
  13   6   2          9.44          2.48         7.97 o
 -10   7   2        473.10        505.84        36.05 o
  -9   7   2         58.17         80.77        12.55 o
  -8   7   2        314.83        343.84        24.57 o
  -7   7   2         31.95         26.93         6.79 o
  -6   7   2       1965.85       1961.88        39.63 o
  -5   7   2         56.06         66.01         8.99 o
  -4   7   2        117.52         87.00         9.46 o
  -3   7   2         76.47         65.75         6.55 o
  -2   7   2       2107.27       2137.88        30.28 o
  -1   7   2        165.66        168.58         7.92 o
   0   7   2       1303.97       1328.87        20.67 o
   1   7   2          0.10         -0.54         2.44 o
   2   7   2       1020.93       1001.67        20.25 o
   3   7   2        139.82        119.99         7.53 o
   4   7   2        415.61        443.71        13.58 o
   5   7   2          6.25          1.11         3.82 o
   6   7   2        283.33        263.90        18.93 o
   7   7   2        289.19        225.10        12.78 o
   8   7   2         19.90         18.56         5.81 o
   9   7   2         30.75         33.81         7.14 o
  10   7   2        151.53        143.59        13.11 o
  11   7   2        158.88        174.89        17.61 o
  12   7   2        162.64        159.34        16.39 o
  13   7   2        125.83        105.55        25.63 o
 -10   8   2        195.57        197.31        36.40 o
  -9   8   2          7.67         52.99        25.73 o
  -8   8   2        156.99        142.73        22.33 o
  -7   8   2          7.77         17.25         6.81 o
  -6   8   2          3.76          8.76         5.86 o
  -5   8   2        862.72        875.27        23.08 o
  -4   8   2        212.61        205.84        11.44 o
  -3   8   2         28.13         23.61         4.96 o
  -2   8   2        511.14        503.50        14.09 o
  -1   8   2         70.35         72.74         5.77 o
   0   8   2         28.59         25.37         4.43 o
   1   8   2          2.31         -1.56         3.12 o
   2   8   2        112.75        107.08         7.69 o
   3   8   2        228.87        227.74        11.36 o
   4   8   2        269.52        277.95        13.35 o
   5   8   2        986.70        997.60        26.60 o
   6   8   2         22.80         23.70         6.23 o
   7   8   2         36.65         12.85         5.47 o
   8   8   2          7.55          3.03         5.14 o
   9   8   2        175.31        186.86        14.35 o
  10   8   2          4.21         -0.42         6.19 o
  11   8   2         19.33         10.78         8.00 o
  12   8   2         42.38         28.76        10.06 o
  -9   9   2          7.48         23.50        13.95 o
  -8   9   2         35.35         58.95        12.06 o
  -7   9   2         27.86         37.08        12.91 o
  -6   9   2        388.92        344.29        32.37 o
  -5   9   2        130.62        143.80        13.98 o
  -4   9   2        485.92        527.45        21.66 o
  -3   9   2          9.82         11.05         4.67 o
  -2   9   2        213.25        200.91        11.66 o
  -1   9   2          0.20         -3.70         3.79 o
   0   9   2         20.78         13.89         4.50 o
   1   9   2        262.02        263.03        11.62 o
   2   9   2         15.16          7.28         4.60 o
   3   9   2         50.56         52.09         8.05 o
   4   9   2        862.83        863.86        25.82 o
   5   9   2        265.87        264.19        15.80 o
   6   9   2         31.88         32.40         6.41 o
   7   9   2        727.59        700.90        22.17 o
   8   9   2         57.87         68.31         9.65 o
   9   9   2        839.12        795.69        25.16 o
  10   9   2        266.86        277.56        18.67 o
  11   9   2          5.50          5.15         8.32 o
  12   9   2         24.10         19.61        15.87 o
  -8  10   2         32.54         18.46        12.36 o
  -7  10   2         82.34         89.38        21.53 o
  -6  10   2         69.79         83.35        14.43 o
  -5  10   2         81.77         84.35        11.77 o
  -4  10   2        302.76        307.52        19.89 o
  -3  10   2         14.92         11.22         5.60 o
  -2  10   2        178.77        173.52        16.24 o
  -1  10   2        105.57         99.66        11.11 o
   0  10   2         71.91         77.73         8.88 o
   1  10   2         23.80         25.39         6.18 o
   2  10   2       3129.16       3247.52        50.33 o
   3  10   2        976.04        936.19        24.47 o
   4  10   2        258.98        242.70        22.78 o
   5  10   2        168.33        165.51        14.32 o
   6  10   2         78.58         65.34         8.97 o
   7  10   2        383.78        395.98        20.20 o
   8  10   2        156.07        138.56        12.87 o
   9  10   2         88.28        125.98        13.53 o
  10  10   2         38.70         31.76         9.53 o
  11  10   2        306.46        380.60        23.50 o
  -7  11   2         14.22         17.49        14.07 o
  -6  11   2         32.42         42.87        15.78 o
  -5  11   2         57.74         63.86        11.07 o
  -4  11   2         62.22         63.30        10.91 o
  -3  11   2        116.70        119.86        12.66 o
  -2  11   2        249.91        225.55        19.59 o
  -1  11   2         75.82         82.17        12.43 o
   0  11   2         63.90         85.13        12.84 o
   1  11   2        954.53        999.20        36.64 o
   2  11   2        198.50        204.28        14.23 o
   3  11   2        672.74        700.32        25.17 o
   4  11   2         87.03         80.02        10.56 o
   5  11   2        227.34        207.24        17.84 o
   6  11   2         79.00         82.59        10.55 o
   7  11   2        162.90        159.78        13.96 o
   8  11   2         11.70         11.01         7.24 o
   9  11   2          0.12          6.76         8.19 o
  10  11   2          5.33         17.99         9.72 o
  -6  12   2        117.20        148.49        28.59 o
  -5  12   2         96.42        143.44        27.07 o
  -4  12   2        109.91        131.02        19.28 o
  -3  12   2          6.71         44.63        21.47 o
  -2  12   2         15.15         30.42        14.53 o
  -1  12   2          4.87         20.83        17.49 o
   0  12   2        131.01        149.22        21.38 o
   1  12   2        477.07        503.19        32.24 o
   2  12   2          0.44          9.54        14.38 o
   3  12   2         97.42         83.59        19.74 o
   4  12   2         56.94         59.69        12.67 o
   5  12   2         48.18         65.11         9.21 o
   6  12   2         62.63         52.16         9.69 o
   7  12   2         52.42         38.20         9.39 o
   8  12   2          7.58          6.75         8.14 o
   9  12   2         27.75         20.00         9.82 o
  -5  13   2         42.59        103.34        56.23 o
  -4  13   2         45.82        123.43        44.48 o
  -3  13   2          4.95         34.57        27.40 o
  -2  13   2        120.73        129.70        18.09 o
  -1  13   2          8.28         31.25        16.61 o
   0  13   2          9.67         33.25        26.56 o
   1  13   2          0.10         -0.53        11.35 o
   2  13   2          0.01         25.44        25.84 o
   3  13   2        124.37        164.77        20.31 o
   4  13   2         23.30          6.06        12.58 o
   5  13   2         92.31        101.24        21.10 o
   6  13   2          1.45         -6.68        12.79 o
   7  13   2        580.79        652.18        34.90 o
   8  13   2          2.01         -0.51         9.13 o
  -3  14   2         59.91         31.36        31.43 o
  -2  14   2        101.02        148.45        53.81 o
  -1  14   2        223.52        250.17        27.87 o
   0  14   2          4.04         -2.75        12.60 o
   1  14   2        104.35        120.33        22.43 o
   2  14   2          4.02         15.92        14.00 o
   3  14   2          1.93          2.19        12.14 o
   4  14   2          0.34         -6.55        13.19 o
   5  14   2        314.39        324.74        33.27 o
   6  14   2         31.55         27.92        15.34 o
  -3 -13   3          0.67         30.68        24.38 o
  -2 -13   3         41.20         65.23        42.54 o
  -1 -13   3        111.49        116.68        37.84 o
   0 -13   3         15.08         38.19        33.35 o
   1 -13   3        113.37        142.87        60.62 o
   2 -13   3        257.67        271.13        31.74 o
   3 -13   3         88.45        153.98        33.13 o
   4 -13   3         16.21         78.87        22.40 o
  -6 -12   3         13.67         12.98        12.93 o
  -5 -12   3         54.20         67.80        14.61 o
  -4 -12   3        103.04        103.18        16.13 o
  -3 -12   3         95.51         92.82        15.11 o
  -2 -12   3         54.96         71.73        31.08 o
  -1 -12   3        305.09        258.17        30.19 o
   0 -12   3        538.99        592.38        71.22 o
   1 -12   3        218.84        226.22        35.70 o
   2 -12   3        375.29        381.06        25.78 o
   3 -12   3          4.33         10.56        18.57 o
   4 -12   3         20.34         29.96        16.39 o
   5 -12   3         17.74         33.07        35.48 o
   6 -12   3          0.05         49.69        63.57 o
  -8 -11   3          5.22         42.77        28.04 o
  -7 -11   3          2.11         -1.74         9.91 o
  -6 -11   3          3.91         10.61        13.29 o
  -5 -11   3         27.49         22.61        11.18 o
  -4 -11   3         87.74         77.39        13.73 o
  -3 -11   3          0.47          0.03         7.89 o
  -2 -11   3          4.12         -0.17         8.61 o
  -1 -11   3        157.99        184.96        24.56 o
   0 -11   3        113.80        142.07        15.73 o
   1 -11   3         74.68         87.91        16.81 o
   2 -11   3        124.05        146.86        15.27 o
   3 -11   3         96.89         98.69        12.94 o
   4 -11   3          0.09         14.47         7.65 o
   5 -11   3         21.92         28.48        12.06 o
   6 -11   3         54.23         60.79        13.33 o
   7 -11   3          6.64         56.16        35.36 o
  -9 -10   3        122.84        150.98        21.64 o
  -8 -10   3        107.12        100.06        14.50 o
  -7 -10   3        210.01        209.94        19.63 o
  -6 -10   3         44.99         38.63        11.80 o
  -5 -10   3         90.29         62.20        12.43 o
  -4 -10   3         81.29         81.76        15.58 o
  -3 -10   3        110.58        113.78        13.45 o
  -2 -10   3          4.16          7.23         7.07 o
  -1 -10   3         23.89         31.82         8.68 o
   0 -10   3          5.84          8.44         9.21 o
   1 -10   3        302.16        260.52        16.55 o
   2 -10   3         22.21         21.69         7.57 o
   3 -10   3         41.74         37.73         8.66 o
   4 -10   3        223.26        203.92        16.97 o
   5 -10   3          3.56         21.07        10.10 o
   6 -10   3        254.15        222.55        21.58 o
   7 -10   3         18.33         24.63        11.65 o
   8 -10   3         81.86         59.13        12.66 o
   9 -10   3          1.54         22.63        17.01 o
  -9  -9   3         16.75         16.33         9.79 o
  -8  -9   3        101.16         83.97        12.64 o
  -7  -9   3        177.23        158.45        15.01 o
  -6  -9   3        105.98        112.92        11.73 o
  -5  -9   3          1.76         -5.12         5.12 o
  -4  -9   3        696.19        668.11        25.61 o
  -3  -9   3        124.48        125.87        11.70 o
  -2  -9   3         89.45         90.79        10.83 o
  -1  -9   3          0.63          6.84         5.84 o
   0  -9   3         28.33         25.69         5.94 o
   1  -9   3         53.44         40.21         8.22 o
   2  -9   3         26.61         18.95         6.45 o
   3  -9   3         27.94         22.24         6.58 o
   4  -9   3        150.38        166.79        14.34 o
   5  -9   3        330.82        303.16        19.54 o
   6  -9   3          5.44         11.16         6.76 o
   7  -9   3         68.86         53.54        10.55 o
   8  -9   3        379.46        407.17        27.86 o
   9  -9   3          1.90         12.73         9.36 o
  10  -9   3        269.37        221.59        31.93 o
 -10  -8   3         38.30         34.09        12.33 o
  -9  -8   3        103.59        115.11        21.01 o
  -8  -8   3          0.21         12.95         7.41 o
  -7  -8   3          2.22          1.60         5.92 o
  -6  -8   3          0.02          1.46         5.45 o
  -5  -8   3        253.79        248.28        15.26 o
  -4  -8   3        117.09        114.63         9.32 o
  -3  -8   3        179.06        152.35         9.76 o
  -2  -8   3        255.87        257.47        11.80 o
  -1  -8   3        116.66        120.58         8.83 o
   0  -8   3        224.62        243.62        12.74 o
   1  -8   3         35.20         32.95         6.23 o
   2  -8   3        198.56        199.19        14.49 o
   3  -8   3         32.91         30.99         6.92 o
   4  -8   3        756.43        755.05        23.25 o
   5  -8   3          1.95          8.32         5.80 o
   6  -8   3          9.68         18.38         6.32 o
   7  -8   3          2.40         -5.46         5.46 o
   8  -8   3        218.65        225.02        18.60 o
   9  -8   3          0.08          8.37         8.01 o
  10  -8   3          4.02         21.07         9.18 o
  11  -8   3         22.63         -4.07        25.16 o
 -11  -7   3         51.23         47.20        14.62 o
 -10  -7   3        101.49        106.43        14.72 o
  -9  -7   3        832.21        906.58        34.78 o
  -8  -7   3         39.74         46.73         8.74 o
  -7  -7   3        187.96        140.62        12.24 o
  -6  -7   3        209.92        191.71        14.08 o
  -5  -7   3         26.01         18.31         5.93 o
  -4  -7   3        239.67        239.65        12.03 o
  -3  -7   3          3.21         -1.79         3.19 o
  -2  -7   3        591.37        615.34        13.56 o
  -1  -7   3         80.00         73.17         5.56 o
   0  -7   3       1334.15       1345.62        19.00 o
   1  -7   3          0.92         -1.29         3.41 o
   2  -7   3        316.04        314.61        12.84 o
   3  -7   3        220.75        222.33        14.49 o
   4  -7   3         43.13         28.70         6.35 o
   5  -7   3          0.89         -0.92         3.90 o
   6  -7   3         14.09          4.35         4.79 o
   7  -7   3          1.34          4.96         5.56 o
   8  -7   3        352.14        357.66        22.30 o
   9  -7   3          6.14          9.78         7.19 o
  10  -7   3        227.27        225.57        19.77 o
  11  -7   3         10.06         24.03        15.86 o
 -11  -6   3          0.02         -1.63         8.27 o
 -10  -6   3        204.08        211.01        16.32 o
  -9  -6   3        867.44        956.13        29.97 o
  -8  -6   3        272.95        270.86        16.63 o
  -7  -6   3          1.66          1.52         5.09 o
  -6  -6   3        349.01        297.78        15.53 o
  -5  -6   3         49.86         39.34         7.13 o
  -4  -6   3         52.15         57.76         6.24 o
  -3  -6   3        147.26        159.39         8.24 o
  -2  -6   3         15.88          7.36         3.27 o
  -1  -6   3         93.15        106.76         6.10 o
   0  -6   3        518.25        478.27         9.89 o
   1  -6   3         10.90          4.95         2.09 o
   2  -6   3        246.06        256.35        10.82 o
   3  -6   3          7.16          1.51         2.99 o
   4  -6   3        259.08        267.44        13.98 o
   5  -6   3         32.43         25.01         5.71 o
   6  -6   3        178.35        160.35        11.71 o
   7  -6   3         57.96         57.10         8.17 o
   8  -6   3          8.82         16.04         6.03 o
   9  -6   3          8.97          6.86         6.20 o
  10  -6   3          4.50         16.90         7.15 o
  11  -6   3         15.96         15.22         8.80 o
  12  -6   3          8.70         23.21        10.60 o
 -12  -5   3         23.62         25.11        19.50 o
 -11  -5   3         22.80         34.71         9.37 o
 -10  -5   3         43.85         52.91         9.43 o
  -9  -5   3         88.45         97.40        10.35 o
  -8  -5   3          5.52         12.72         5.46 o
  -7  -5   3         21.45         25.39         6.38 o
  -6  -5   3        417.45        415.31        16.93 o
  -5  -5   3         47.74         53.88         7.40 o
  -4  -5   3        125.29         97.30         7.41 o
  -3  -5   3         87.06         73.31         5.75 o
  -2  -5   3       2561.91       2731.00        30.54 o
  -1  -5   3        806.99        902.19        13.82 o
   0  -5   3        212.30        207.11         6.44 o
   1  -5   3        247.28        269.06         7.58 o
   2  -5   3         73.51         49.00         5.17 o
   3  -5   3         50.21         43.31         4.81 o
   4  -5   3         54.60         45.11         3.29 o
   5  -5   3         95.19         94.83         8.25 o
   6  -5   3       1435.32       1373.53        27.27 o
   7  -5   3          1.59         -2.80         3.22 o
   8  -5   3          5.30         -2.50         4.78 o
   9  -5   3          1.72          6.37         5.64 o
  10  -5   3        125.46        125.86        13.82 o
  11  -5   3          3.34         12.92         7.30 o
  12  -5   3        159.45        164.36        18.25 o
 -12  -4   3         32.98         41.14        10.10 o
 -11  -4   3        154.78        168.17        14.95 o
 -10  -4   3        118.47        109.84        14.18 o
  -9  -4   3        111.93         99.44        10.75 o
  -8  -4   3        490.38        506.31        19.31 o
  -7  -4   3        707.78        686.49        19.67 o
  -6  -4   3       2105.96       2096.26        35.48 o
  -5  -4   3        241.92        248.80        11.80 o
  -4  -4   3       1515.95       1455.30        21.73 o
  -3  -4   3        125.44        110.53         6.85 o
  -2  -4   3        557.11        520.54        11.32 o
  -1  -4   3        340.61        365.52         9.03 o
   0  -4   3        164.02        152.58         5.91 o
   1  -4   3        230.66        231.85         6.42 o
   2  -4   3       1797.62       1901.55        26.46 o
   3  -4   3       1112.10       1116.12        17.82 o
   4  -4   3       1109.89       1053.24        15.15 o
   5  -4   3          9.08          5.74         2.20 o
   6  -4   3       2831.08       2856.30        40.88 o
   7  -4   3         24.84         16.10         4.02 o
   8  -4   3       1060.35       1038.22        23.62 o
   9  -4   3          1.57         -2.04         4.32 o
  10  -4   3        327.26        377.89        20.62 o
  11  -4   3         19.69         18.47         7.28 o
  12  -4   3          9.76          2.59         7.27 o
  13  -4   3          9.25         16.16         9.10 o
 -12  -3   3          0.05          6.94         7.84 o
 -11  -3   3        135.28        129.13        13.28 o
 -10  -3   3        380.13        420.95        21.61 o
  -9  -3   3         50.24         49.39         9.08 o
  -8  -3   3         74.55         55.73         7.80 o
  -7  -3   3        355.48        351.30        14.70 o
  -6  -3   3       4361.89       4362.33        52.72 o
  -5  -3   3        297.90        287.38        12.48 o
  -4  -3   3        350.82        355.57         8.63 o
  -3  -3   3        787.90        835.33        17.01 o
  -2  -3   3        456.66        447.56         9.90 o
  -1  -3   3        623.34        662.08        11.61 o
   0  -3   3        196.36        222.38         6.06 o
   1  -3   3         65.96         67.61         4.09 o
   2  -3   3        436.10        348.20        13.79 o
   3  -3   3        209.59        193.21         6.95 o
   4  -3   3       1902.13       2134.11        24.09 o
   5  -3   3        736.86        758.85        12.66 o
   6  -3   3         68.77         73.53         4.25 o
   7  -3   3        115.86        112.05         6.37 o
   8  -3   3          2.90          1.52         3.18 o
   9  -3   3          0.70         -2.85         3.76 o
  10  -3   3        353.15        353.77        18.07 o
  11  -3   3        251.77        283.04        23.37 o
  12  -3   3         58.64         52.03        11.88 o
  13  -3   3          5.70          9.40        10.68 o
 -12  -2   3        206.95        245.61        20.75 o
 -11  -2   3         29.68         25.27         8.43 o
 -10  -2   3        732.77        832.43        32.72 o
  -9  -2   3         77.16         51.27         8.03 o
  -8  -2   3         11.40          4.95         3.96 o
  -7  -2   3         48.71         37.71         6.02 o
  -6  -2   3       5857.53       6060.30        62.52 o
  -5  -2   3        121.00        111.80         7.88 o
  -4  -2   3         88.41         94.34         6.68 o
  -3  -2   3        570.66        612.25         9.99 o
  -2  -2   3        577.51        563.29        10.59 o
  -1  -2   3        350.85        344.19         7.56 o
   0  -2   3        312.09        309.29         6.45 o
   1  -2   3         31.46         37.44         2.27 o
   2  -2   3       9431.84       9702.16        90.08 o
   3  -2   3        126.11        112.12         5.20 o
   4  -2   3        148.85        165.66         5.39 o
   5  -2   3        151.94        136.20         5.59 o
   6  -2   3       2174.56       2253.21        24.83 o
   7  -2   3         26.80         23.83         3.79 o
   8  -2   3        152.20        159.17         9.10 o
   9  -2   3          1.76          2.50         3.83 o
  10  -2   3        788.65        804.24        23.55 o
  11  -2   3        171.67        181.81        14.68 o
  12  -2   3         19.29         16.49         7.61 o
  13  -2   3        191.14        204.26        24.36 o
  14  -2   3        312.23        250.95        46.90 o
 -12  -1   3          5.77          9.46         8.91 o
 -11  -1   3         43.47         35.85         8.80 o
 -10  -1   3        472.62        443.97        21.59 o
  -9  -1   3         37.62         47.27         7.87 o
  -8  -1   3         49.99         49.19         6.55 o
  -7  -1   3        420.11        398.86        14.61 o
  -6  -1   3       2071.65       2079.23        30.28 o
  -5  -1   3         21.96         16.99         3.58 o
  -4  -1   3         44.55         51.84         4.60 o
  -3  -1   3        528.17        524.44        12.65 o
  -2  -1   3        630.22        607.76         9.45 o
  -1  -1   3       1189.05       1240.04        15.42 o
   0  -1   3        497.90        511.10         8.12 o
   1  -1   3        323.03        312.00         4.80 o
   2  -1   3      66452.19      68101.10       513.31 o
   3  -1   3        353.31        361.57         6.78 o
   4  -1   3        573.57        561.32         8.09 o
   5  -1   3          1.87          1.03         1.47 o
   6  -1   3       1063.33       1048.36        16.71 o
   7  -1   3        233.61        230.88         7.35 o
   8  -1   3        718.06        690.95        12.76 o
   9  -1   3          8.76          5.22         3.22 o
  10  -1   3         28.96         27.01         5.78 o
  11  -1   3         41.72         39.02         9.15 o
  12  -1   3        149.33        143.51        13.87 o
  13  -1   3          0.58         -0.72         7.71 o
  14  -1   3        266.68        295.24        26.86 o
 -12   0   3        202.08        250.07        23.56 o
 -11   0   3        103.00         96.84        14.31 o
 -10   0   3        119.12        110.76        14.49 o
  -9   0   3         34.43         32.64         6.22 o
  -8   0   3        113.17        108.38         9.26 o
  -7   0   3        103.94         88.11         8.19 o
  -6   0   3        490.57        439.66        11.70 o
  -5   0   3         59.24         58.55         4.23 o
  -4   0   3        771.81        974.26        13.98 o
  -3   0   3        457.21        510.56         9.17 o
  -2   0   3         32.90         18.57         2.51 o
  -1   0   3         65.30         71.55         4.66 o
   0   0   3       6747.00       7344.51        58.81 o
   1   0   3        225.14        239.86         5.49 o
   2   0   3       5523.99       6017.14        49.63 o
   3   0   3          2.94          0.88         1.17 o
   4   0   3        765.65        789.46        12.27 o
   5   0   3        243.61        256.42         5.77 o
   6   0   3       1038.78       1109.34        19.01 o
   7   0   3        221.51        212.96         7.23 o
   8   0   3       2094.89       2193.76        25.48 o
   9   0   3        114.09        114.84         6.75 o
  10   0   3        805.87        761.77        20.89 o
  11   0   3        633.22        628.66        19.91 o
  12   0   3          3.76          0.18         5.22 o
  13   0   3        103.53        102.11        12.18 o
  14   0   3         68.16         68.84        12.85 o
 -12   1   3         37.58         21.33         8.64 o
 -11   1   3          0.79         -3.53        10.81 o
 -10   1   3        521.33        571.75        33.83 o
  -9   1   3         31.20         22.68         8.32 o
  -8   1   3         71.02         63.82         8.13 o
  -7   1   3          1.90         -2.94         4.07 o
  -6   1   3         53.27         52.78         5.48 o
  -5   1   3         79.36         82.58         5.97 o
  -4   1   3       2683.48       2809.07        32.41 o
  -3   1   3        115.21        120.72         3.96 o
  -2   1   3       7590.21       7921.72        69.28 o
  -1   1   3        167.05        168.91         8.33 o
   0   1   3       6629.77       7162.11        60.88 o
   1   1   3          2.24          0.51         1.70 o
   2   1   3        559.23        602.77         9.98 o
   3   1   3       1938.31       2003.94        18.82 o
   4   1   3        830.33        802.99        11.49 o
   5   1   3          1.04         -0.75         1.48 o
   6   1   3         10.93          9.06         2.18 o
   7   1   3        902.48        999.59        15.75 o
   8   1   3        495.14        465.18        10.00 o
   9   1   3          2.87         -2.47         2.49 o
  10   1   3         20.80         13.19         4.54 o
  11   1   3        316.04        314.43        16.70 o
  12   1   3        439.83        429.04        21.85 o
  13   1   3          1.24         -0.41         6.49 o
  14   1   3          0.02          1.38         6.94 o
 -12   2   3         47.88         44.88        11.05 o
 -11   2   3          9.42          3.71         9.24 o
 -10   2   3        414.97        459.17        31.02 o
  -9   2   3          4.98         12.19         6.92 o
  -8   2   3        649.63        604.81        19.18 o
  -7   2   3          0.07          2.03         4.08 o
  -6   2   3         64.72         59.07         6.27 o
  -5   2   3          5.27          3.19         3.03 o
  -4   2   3        239.11        245.17        10.38 o
  -3   2   3         20.47         19.09         3.08 o
  -2   2   3       1704.56       1620.34        19.19 o
  -1   2   3         60.35         60.28         3.08 o
   0   2   3       2944.74       3091.46        26.34 o
   1   2   3        162.31        172.22         6.09 o
   2   2   3       2275.18       2524.54        21.99 o
   3   2   3        251.28        256.38         5.74 o
   4   2   3       1503.47       1523.42        15.73 o
   5   2   3         28.04         24.11         2.66 o
   6   2   3         33.71         38.18         3.33 o
   7   2   3        471.73        494.50        10.25 o
   8   2   3         34.77         37.89         4.23 o
   9   2   3         29.21         34.27         4.56 o
  10   2   3       1291.91       1303.22        24.98 o
  11   2   3         97.12         87.82         9.61 o
  12   2   3        152.42        127.49        11.83 o
  13   2   3         47.69         32.89         8.95 o
  14   2   3        115.94        140.84        14.79 o
 -12   3   3         23.78         16.31         9.40 o
 -11   3   3         10.22          5.91         7.41 o
 -10   3   3         83.10         67.60        14.57 o
  -9   3   3         37.85         35.07         9.38 o
  -8   3   3        367.64        351.93        18.83 o
  -7   3   3          0.01          0.50         3.60 o
  -6   3   3        173.86        155.89         8.98 o
  -5   3   3         10.60          6.65         3.11 o
  -4   3   3       2043.92       2194.20        29.52 o
  -3   3   3         29.65         30.63         2.90 o
  -2   3   3        141.15        162.63         5.67 o
  -1   3   3         28.33         31.33         2.82 o
   0   3   3        811.73        786.48        11.63 o
   1   3   3        151.63        141.89         4.23 o
   2   3   3       1390.01       1609.34        20.48 o
   3   3   3        260.88        281.79         6.04 o
   4   3   3         31.91         19.96         2.75 o
   5   3   3       1579.24       1699.67        25.10 o
   6   3   3          1.29          5.17         2.17 o
   7   3   3        260.60        265.32         8.89 o
   8   3   3        138.09        144.23         8.01 o
   9   3   3          9.09          9.13         3.75 o
  10   3   3         17.28         13.18         4.34 o
  11   3   3         16.96         15.60         5.17 o
  12   3   3          6.22          1.91         5.96 o
  13   3   3          5.38          2.01         6.73 o
  14   3   3        398.79        449.08        27.77 o
 -11   4   3         12.64         12.62         9.35 o
 -10   4   3         58.39         46.65        11.20 o
  -9   4   3         35.57         29.60         7.62 o
  -8   4   3        130.40         97.36        10.60 o
  -7   4   3          4.29          4.83         3.98 o
  -6   4   3        479.75        409.89        15.24 o
  -5   4   3          2.04         -2.43         2.43 o
  -4   4   3        880.00        828.87        13.25 o
  -3   4   3        284.62        275.55         7.43 o
  -2   4   3        494.12        429.93         9.41 o
  -1   4   3        254.20        245.31         7.10 o
   0   4   3        347.91        433.95         9.06 o
   1   4   3        289.07        292.36         6.12 o
   2   4   3         48.40         48.67         2.93 o
   3   4   3         52.40         48.77         3.87 o
   4   4   3       1782.91       2037.21        22.67 o
   5   4   3         23.52         19.57         2.85 o
   6   4   3        763.42        760.13        12.86 o
   7   4   3        193.80        165.34         6.80 o
   8   4   3        722.68        713.26        16.07 o
   9   4   3        137.79        132.39         9.59 o
  10   4   3          6.27          0.10         4.30 o
  11   4   3        210.30        218.02        13.59 o
  12   4   3         83.66         75.09        12.19 o
  13   4   3        208.59        219.94        27.86 o
  14   4   3         16.87          7.92         9.92 o
 -11   5   3         32.66         13.95         8.12 o
 -10   5   3         58.83         88.27        18.46 o
  -9   5   3          0.94          3.32         6.18 o
  -8   5   3          0.02         10.84         5.30 o
  -7   5   3         16.16         24.51         5.74 o
  -6   5   3          7.60          5.50         4.09 o
  -5   5   3         54.02         48.49         6.42 o
  -4   5   3       1068.01        970.87        15.79 o
  -3   5   3        155.06        147.23         7.39 o
  -2   5   3       1630.16       1670.22        22.42 o
  -1   5   3        135.47        122.36         6.33 o
   0   5   3      11151.11      12411.48       107.70 o
   1   5   3          1.67         -1.27         1.27 o
   2   5   3       1346.21       1370.29        17.24 o
   3   5   3          5.68          5.25         2.58 o
   4   5   3         20.71         16.24         3.12 o
   5   5   3        173.71        165.64         6.15 o
   6   5   3          9.17          9.45         2.84 o
   7   5   3        140.24        121.13         7.95 o
   8   5   3        664.99        648.08        18.84 o
   9   5   3        294.08        305.89        15.17 o
  10   5   3        157.80        165.50        11.64 o
  11   5   3         27.89         38.53         7.94 o
  12   5   3        306.20        293.06        18.76 o
  13   5   3         12.79         15.97         8.45 o
  14   5   3          0.68          0.14        16.00 o
 -11   6   3         58.79         52.97        13.56 o
 -10   6   3        114.14        119.73        15.82 o
  -9   6   3         16.42         12.11         8.63 o
  -8   6   3         58.83         55.74         8.85 o
  -7   6   3          3.46          8.32         5.18 o
  -6   6   3         71.94         60.40         8.50 o
  -5   6   3        112.66        102.28        10.50 o
  -4   6   3       1148.76       1054.55        21.25 o
  -3   6   3         18.33         14.62         5.23 o
  -2   6   3         20.64         22.78         2.86 o
  -1   6   3        492.70        491.14        14.37 o
   0   6   3       1750.47       1765.95        26.06 o
   1   6   3         60.79         49.77         4.09 o
   2   6   3        116.00        133.70         6.03 o
   3   6   3        122.56        122.07         6.09 o
   4   6   3        207.23        183.64         7.68 o
   5   6   3        264.34        280.60        10.11 o
   6   6   3          0.27          1.19         3.24 o
   7   6   3         24.75         29.05         5.01 o
   8   6   3        494.81        405.12        21.78 o
   9   6   3         31.83         21.71         5.35 o
  10   6   3        140.27        143.32        11.78 o
  11   6   3        242.40        218.71        15.41 o
  12   6   3         72.16         57.65        10.81 o
  13   6   3        388.43        406.94        25.62 o
 -10   7   3         24.56         41.41        29.19 o
  -9   7   3         17.14         19.23        15.61 o
  -8   7   3        443.06        445.42        32.37 o
  -7   7   3         83.33         83.69        11.65 o
  -6   7   3        303.72        306.69        18.27 o
  -5   7   3        164.10        148.72        12.52 o
  -4   7   3        344.65        341.26        17.66 o
  -3   7   3         10.17         10.29         4.56 o
  -2   7   3       1120.45       1129.25        15.97 o
  -1   7   3        532.96        542.05        10.60 o
   0   7   3        318.86        330.82         8.44 o
   1   7   3         35.16         36.25         3.89 o
   2   7   3         11.43         22.78         3.50 o
   3   7   3        403.03        401.97        10.07 o
   4   7   3        669.24        647.50        12.68 o
   5   7   3        805.09        804.24        17.80 o
   6   7   3        412.82        418.69        16.94 o
   7   7   3         99.18         93.55         9.86 o
   8   7   3        234.15        155.67        11.90 o
   9   7   3        247.05        205.62        14.36 o
  10   7   3         83.65         78.42        14.04 o
  11   7   3        150.68        135.39        13.23 o
  12   7   3         44.47         53.35        10.66 o
  13   7   3        114.96        101.55        14.83 o
 -10   8   3         50.74         44.79        16.28 o
  -9   8   3          0.08          0.97        19.40 o
  -8   8   3        303.58        365.24        42.46 o
  -7   8   3          1.59          9.94        11.88 o
  -6   8   3        889.22        875.24        26.96 o
  -5   8   3          2.50          1.89         5.30 o
  -4   8   3       2901.62       2899.81        47.27 o
  -3   8   3         10.16          1.50         3.61 o
  -2   8   3        675.65        617.31        18.48 o
  -1   8   3        264.53        254.25         9.42 o
   0   8   3         47.91         46.41         5.27 o
   1   8   3          3.21          1.37         2.95 o
   2   8   3        112.51         99.79         7.17 o
   3   8   3       1264.31       1237.89        21.03 o
   4   8   3        462.62        487.58        16.88 o
   5   8   3        821.78        819.14        29.36 o
   6   8   3        416.02        444.29        18.31 o
   7   8   3          0.17         -0.77         4.61 o
   8   8   3        740.06        744.09        22.23 o
   9   8   3         25.84          7.08         5.29 o
  10   8   3        360.65        341.02        19.40 o
  11   8   3         22.63          9.61         7.96 o
  12   8   3         27.41         17.83         9.75 o
  -9   9   3          0.02         15.79        16.91 o
  -8   9   3          1.52          5.30         8.66 o
  -7   9   3          0.02          6.76         7.89 o
  -6   9   3       1241.12       1266.22        34.80 o
  -5   9   3         51.09         54.74        12.19 o
  -4   9   3        809.99        794.43        22.24 o
  -3   9   3        113.75        118.95         9.36 o
  -2   9   3          2.04          4.18         4.02 o
  -1   9   3       1036.65       1001.79        21.01 o
   0   9   3         29.72         24.20         7.25 o
   1   9   3         55.40         47.44         6.64 o
   2   9   3        217.36        210.49        16.33 o
   3   9   3       2917.51       2892.07        61.40 o
   4   9   3       2080.62       2018.67        37.03 o
   5   9   3          5.32          0.80         4.93 o
   6   9   3          6.54         -2.95         4.99 o
   7   9   3        107.20        100.24        10.48 o
   8   9   3        145.23        150.45        12.82 o
   9   9   3        108.27         97.86        11.35 o
  10   9   3          1.14         -4.11         7.66 o
  11   9   3        277.02        274.51        21.26 o
  12   9   3          0.50          3.02         9.00 o
  -8  10   3          5.08         13.49        14.45 o
  -7  10   3          1.43          5.35        16.14 o
  -6  10   3        318.14        388.52        25.66 o
  -5  10   3         43.39         58.84         9.68 o
  -4  10   3         85.46         84.84        11.91 o
  -3  10   3        262.18        267.55        15.98 o
  -2  10   3        159.33        149.65        10.97 o
  -1  10   3        545.02        555.01        18.44 o
   0  10   3        212.23        199.41        14.60 o
   1  10   3          4.94          1.56         4.52 o
   2  10   3       1065.50       1087.55        38.71 o
   3  10   3        680.88        696.17        27.14 o
   4  10   3         55.56         46.92         8.24 o
   5  10   3        371.24        378.77        19.29 o
   6  10   3        454.03        483.01        21.15 o
   7  10   3         44.56         24.54         7.32 o
   8  10   3         25.54         11.74         8.43 o
   9  10   3          4.02          7.20         7.12 o
  10  10   3         10.99          4.23         7.98 o
  11  10   3        994.92       1127.19        57.52 o
  -7  11   3          5.17         21.37        19.02 o
  -6  11   3        338.99        350.48        39.63 o
  -5  11   3         84.27         99.95        22.92 o
  -4  11   3          8.29         22.80        14.80 o
  -3  11   3          7.63         -3.13        10.25 o
  -2  11   3        162.78        178.66        17.87 o
  -1  11   3          1.28         16.61         9.76 o
   0  11   3          0.17         10.14         9.61 o
   1  11   3          2.43          3.81        10.11 o
   2  11   3        908.71        909.04        24.87 o
   3  11   3          4.59          3.36         7.13 o
   4  11   3        316.05        301.86        17.83 o
   5  11   3         66.34         61.18         9.95 o
   6  11   3        174.14        161.23        14.62 o
   7  11   3        245.26        251.75        17.01 o
   8  11   3          3.48         -5.34         5.44 o
   9  11   3          1.47         -5.57         7.27 o
  10  11   3         97.81         86.38        12.23 o
  11  11   3       1279.48       1512.32       109.02 o
  -6  12   3         60.24        116.75        37.29 o
  -5  12   3        215.42        238.64        34.41 o
  -4  12   3         14.77         41.05        32.92 o
  -3  12   3         37.36         65.90        21.76 o
  -2  12   3         30.49         50.72        19.01 o
  -1  12   3        329.45        307.51        23.08 o
   0  12   3        112.98        121.32        17.31 o
   1  12   3          2.72         14.72        10.02 o
   2  12   3         15.14         18.66        10.23 o
   3  12   3        260.91        262.67        25.96 o
   4  12   3         20.01         28.54         9.86 o
   5  12   3         24.81         40.27        10.00 o
   6  12   3          0.02          3.39         7.69 o
   7  12   3        633.48        648.55        25.03 o
   8  12   3          2.38         -1.04        10.17 o
   9  12   3         16.06         15.17         8.98 o
  -5  13   3         45.12         78.69        62.66 o
  -4  13   3         78.25        170.24        53.81 o
  -3  13   3         35.55         62.41        27.97 o
  -2  13   3        431.18        472.09        57.55 o
  -1  13   3        330.88        387.13        29.24 o
   0  13   3        115.37        113.78        17.21 o
   1  13   3          6.82         15.40        17.75 o
   2  13   3          1.44         -0.58        10.92 o
   3  13   3          0.12         23.84        17.52 o
   4  13   3          4.72         -4.74        11.36 o
   5  13   3        259.80        291.81        29.31 o
   6  13   3          0.96         -6.12         7.52 o
   7  13   3        937.49       1157.78        34.54 o
   8  13   3         49.26         39.71        10.42 o
  -3  14   3         11.50         -6.21        24.25 o
  -2  14   3         66.05        104.30        35.78 o
  -1  14   3        210.35        231.68        46.70 o
   0  14   3          1.94          2.29        15.72 o
   1  14   3         53.95         82.59        37.02 o
   2  14   3         19.69         64.56        32.82 o
   3  14   3         37.68         41.40        17.56 o
   4  14   3          2.90         -4.62        14.24 o
   5  14   3         39.48         47.36        18.66 o
   6  14   3         27.51         23.79        13.70 o
   2  15   3         15.96         45.54        27.91 o
  -1 -13   4         23.79        140.41       114.69 o
   0 -13   4        123.00        168.53        30.55 o
   1 -13   4        467.06        402.46        49.92 o
   2 -13   4         91.56        117.10        51.36 o
   3 -13   4         43.14        119.40        27.06 o
  -5 -12   4          3.25         37.43        16.99 o
  -4 -12   4          0.19         17.53        17.42 o
  -3 -12   4        264.88        215.40        24.56 o
  -2 -12   4         81.28         60.48        20.49 o
  -1 -12   4         11.91         96.76        51.40 o
   0 -12   4        407.41        470.49        57.79 o
   1 -12   4        277.72        397.46        73.24 o
   2 -12   4        107.29        105.33        34.39 o
   3 -12   4         31.57         41.08        24.01 o
   4 -12   4         11.67         31.65        14.36 o
   5 -12   4          2.24         26.78        18.98 o
  -7 -11   4        213.86        292.58        41.58 o
  -6 -11   4         75.46         91.93        15.55 o
  -5 -11   4         33.90         34.41        12.41 o
  -4 -11   4         65.94         73.02        13.32 o
  -3 -11   4         48.80         51.57        12.07 o
  -2 -11   4        105.80        136.59        18.53 o
  -1 -11   4          5.35         31.31        21.59 o
   0 -11   4        394.56        429.41        37.66 o
   1 -11   4          9.38         17.85        15.15 o
   2 -11   4        455.35        568.33        31.60 o
   3 -11   4         36.97         51.24        13.74 o
   4 -11   4        326.03        381.17        27.38 o
   5 -11   4         69.43         89.90        14.52 o
   6 -11   4        315.32        342.05        31.44 o
   7 -11   4          4.29         18.48        12.79 o
  -8 -10   4         42.54         52.46        14.46 o
  -7 -10   4        156.07        162.19        19.40 o
  -6 -10   4         63.33         83.55        14.82 o
  -5 -10   4        131.31        106.95        14.61 o
  -4 -10   4         16.36         39.42        10.20 o
  -3 -10   4        591.22        592.04        26.07 o
  -2 -10   4          6.45         20.24         7.76 o
  -1 -10   4          0.20          4.55         8.44 o
   0 -10   4         14.65         14.56         8.68 o
   1 -10   4         90.09         84.91        11.91 o
   2 -10   4         34.48         22.55         7.99 o
   3 -10   4         22.71         39.04         9.29 o
   4 -10   4        248.84        270.95        19.19 o
   5 -10   4         25.92         24.80        10.46 o
   6 -10   4        560.80        575.41        31.89 o
   7 -10   4         18.88         26.58        11.05 o
   8 -10   4          2.33         18.34        19.13 o
   9 -10   4          0.84         -4.65        20.99 o
  -9  -9   4         55.75         55.88        14.83 o
  -8  -9   4          0.50          4.18         7.90 o
  -7  -9   4          3.95         14.45         7.16 o
  -6  -9   4          4.95          5.30         6.80 o
  -5  -9   4          2.61          4.62         6.53 o
  -4  -9   4        276.39        274.18        19.23 o
  -3  -9   4         46.29         34.71         9.16 o
  -2  -9   4        137.92        138.39        12.62 o
  -1  -9   4         56.83         71.13         9.69 o
   0  -9   4        251.09        263.35        15.48 o
   1  -9   4          5.21         -0.09         4.96 o
   2  -9   4         10.10          7.36         5.25 o
   3  -9   4         34.67         37.12         7.86 o
   4  -9   4         76.29         55.70         9.37 o
   5  -9   4         50.33         36.11         8.60 o
   6  -9   4          3.30         11.15         6.85 o
   7  -9   4         15.99         28.29        15.01 o
   8  -9   4        109.13         97.45        14.27 o
   9  -9   4          0.09         26.46        16.69 o
  10  -9   4         14.34         84.98        37.77 o
 -10  -8   4        193.13        197.75        30.07 o
  -9  -8   4         20.18         27.06        10.76 o
  -8  -8   4        194.59        237.31        17.19 o
  -7  -8   4        117.92        107.50        11.80 o
  -6  -8   4         65.63         55.18        10.03 o
  -5  -8   4          7.33          8.43         6.27 o
  -4  -8   4        130.48        120.52        10.96 o
  -3  -8   4         82.87         70.93         8.03 o
  -2  -8   4        224.90        221.27        14.70 o
  -1  -8   4         39.80         29.49         6.14 o
   0  -8   4        490.36        477.38        15.51 o
   1  -8   4         75.58         66.11         7.31 o
   2  -8   4        280.89        287.42        17.74 o
   3  -8   4         35.36         33.65         6.96 o
   4  -8   4        241.69        255.04        16.96 o
   5  -8   4          4.97          7.99         5.58 o
   6  -8   4         10.05         10.25         6.10 o
   7  -8   4         14.14         14.84         7.05 o
   8  -8   4        149.63        162.31        16.45 o
   9  -8   4         15.77         19.85         8.70 o
  10  -8   4        243.60        242.04        21.33 o
 -10  -7   4         26.42         25.98        10.69 o
  -9  -7   4        133.07        137.32        14.64 o
  -8  -7   4        239.97        256.85        18.87 o
  -7  -7   4         33.66         36.25         8.34 o
  -6  -7   4         21.30         22.31         6.77 o
  -5  -7   4        206.59        228.14        14.56 o
  -4  -7   4         26.48         35.59         6.82 o
  -3  -7   4        126.61        126.79         9.84 o
  -2  -7   4         32.24         35.07         5.54 o
  -1  -7   4        101.92        103.30         8.55 o
   0  -7   4        247.56        247.38        12.39 o
   1  -7   4         35.18         27.36         5.05 o
   2  -7   4        479.61        468.50        15.62 o
   3  -7   4        101.00         91.57        10.01 o
   4  -7   4        122.07        112.86        11.17 o
   5  -7   4          2.10         -0.19         4.76 o
   6  -7   4         28.51         19.25         5.87 o
   7  -7   4         13.77         10.87         5.38 o
   8  -7   4        134.05        115.67        13.27 o
   9  -7   4         25.14         26.30         7.94 o
  10  -7   4          2.25          6.52         7.68 o
  11  -7   4          9.81         16.15        12.30 o
 -11  -6   4          0.96         -7.07         8.79 o
 -10  -6   4        111.61        117.20        13.26 o
  -9  -6   4        217.41        214.96        16.11 o
  -8  -6   4         48.62         68.05        10.81 o
  -7  -6   4          1.36          1.86         5.24 o
  -6  -6   4        183.22        186.22        13.16 o
  -5  -6   4        391.40        385.57        17.92 o
  -4  -6   4        169.43        146.51        10.99 o
  -3  -6   4         71.91         66.67         6.84 o
  -2  -6   4        949.05        953.86        19.31 o
  -1  -6   4          0.12         -2.44         2.44 o
   0  -6   4       2340.92       2469.77        30.24 o
   1  -6   4        108.12        114.05         6.23 o
   2  -6   4        146.81        131.20         8.91 o
   3  -6   4         80.87         66.35         6.68 o
   4  -6   4        791.96        786.20        26.60 o
   5  -6   4          2.14         -1.47         3.94 o
   6  -6   4        966.03        943.75        23.62 o
   7  -6   4          0.08          5.79         4.85 o
   8  -6   4        156.76        165.17        15.00 o
   9  -6   4          5.56         11.14         6.97 o
  10  -6   4        103.05         97.17        13.34 o
  11  -6   4          2.56          6.03         8.33 o
  12  -6   4          9.41         23.15        12.65 o
 -11  -5   4        313.53        290.23        22.28 o
 -10  -5   4        236.29        249.13        17.58 o
  -9  -5   4         16.65         19.73         7.01 o
  -8  -5   4         64.10         85.96        10.09 o
  -7  -5   4        343.28        343.75        24.15 o
  -6  -5   4         20.13         13.23         5.62 o
  -5  -5   4        762.08        735.40        20.07 o
  -4  -5   4        299.03        317.39        13.45 o
  -3  -5   4          2.43          4.26         3.59 o
  -2  -5   4       3428.39       3644.56        41.53 o
  -1  -5   4        174.15        173.94         7.89 o
   0  -5   4        449.63        498.48        10.79 o
   1  -5   4         73.11         70.26         4.58 o
   2  -5   4        510.37        490.48        13.12 o
   3  -5   4         97.41         97.17         7.04 o
   4  -5   4         67.71         59.78         5.86 o
   5  -5   4         20.19         14.04         4.41 o
   6  -5   4        405.98        374.54        15.71 o
   7  -5   4        112.58         98.69         9.56 o
   8  -5   4         73.77         58.45         8.14 o
   9  -5   4          0.03         -0.37         4.97 o
  10  -5   4         77.46         67.10        11.21 o
  11  -5   4          8.58         16.49         7.78 o
  12  -5   4         37.56         24.78        10.08 o
 -11  -4   4         51.86         65.73        12.24 o
 -10  -4   4        312.91        380.25        21.23 o
  -9  -4   4         32.59         33.48         7.40 o
  -8  -4   4          8.30         -4.23         4.71 o
  -7  -4   4          6.78          5.94         4.37 o
  -6  -4   4        219.92        213.90        14.74 o
  -5  -4   4        657.98        682.11        17.38 o
  -4  -4   4       1183.01       1196.99        20.31 o
  -3  -4   4        198.32        230.97         9.61 o
  -2  -4   4        918.60        938.72        16.47 o
  -1  -4   4         59.63         53.54         4.71 o
   0  -4   4       1381.21       1297.25        17.93 o
   1  -4   4         74.86         82.06         5.04 o
   2  -4   4        512.97        483.68        11.45 o
   3  -4   4         59.70         56.70         5.28 o
   4  -4   4        819.44        820.18        15.68 o
   5  -4   4        545.95        548.10        10.71 o
   6  -4   4        357.12        368.22        11.42 o
   7  -4   4         73.99         60.92         7.07 o
   8  -4   4          4.50          3.93         4.18 o
   9  -4   4          9.32         16.84         6.31 o
  10  -4   4       1031.10       1050.41        30.67 o
  11  -4   4         42.98         38.13        13.85 o
  12  -4   4        258.58        293.59        23.37 o
  13  -4   4          4.89         12.20         9.76 o
 -12  -3   4        276.10        308.19        25.55 o
 -11  -3   4        119.42        124.46        13.11 o
 -10  -3   4        105.58         94.00        14.04 o
  -9  -3   4         96.98        112.32        11.17 o
  -8  -3   4        304.58        293.18        16.58 o
  -7  -3   4          0.03         -3.88         4.89 o
  -6  -3   4        802.94        778.93        17.62 o
  -5  -3   4         55.49         49.82         6.51 o
  -4  -3   4        386.65        354.18        11.79 o
  -3  -3   4          8.07          4.48         2.64 o
  -2  -3   4         69.01         55.93         4.95 o
  -1  -3   4          1.55         -1.01         2.49 o
   0  -3   4          2.37          0.40         1.77 o
   1  -3   4        126.06        128.54         5.03 o
   2  -3   4       1753.59       1739.51        23.19 o
   3  -3   4         29.45         28.88         3.87 o
   4  -3   4       2045.15       2118.72        24.15 o
   5  -3   4         70.35         67.03         4.38 o
   6  -3   4         11.85          6.78         2.46 o
   7  -3   4       1167.20       1204.38        17.39 o
   8  -3   4        873.77        874.39        17.89 o
   9  -3   4          4.10          3.84         4.04 o
  10  -3   4        378.65        426.42        20.60 o
  11  -3   4          0.16         -2.72         5.20 o
  12  -3   4        200.92        238.99        18.76 o
  13  -3   4          0.55         -5.22         7.42 o
 -12  -2   4          0.07          4.23         8.46 o
 -11  -2   4         12.83         19.12         7.98 o
 -10  -2   4         65.44         61.63         9.75 o
  -9  -2   4        209.93        175.68        13.53 o
  -8  -2   4         33.22         37.70         6.94 o
  -7  -2   4        126.67        102.22         8.77 o
  -6  -2   4       3546.69       3512.85        42.48 o
  -5  -2   4         31.02         33.54         5.31 o
  -4  -2   4          2.03          1.53         2.53 o
  -3  -2   4        950.56       1002.69        14.54 o
  -2  -2   4       2453.39       2528.35        28.86 o
  -1  -2   4        142.72        165.12         6.34 o
   0  -2   4       1462.19       1496.27        18.63 o
   1  -2   4         26.79         25.67         2.57 o
   2  -2   4        734.33        791.91        10.01 o
   3  -2   4          2.19          0.66         1.46 o
   4  -2   4       1200.60       1356.59        15.79 o
   5  -2   4        450.55        432.34         8.39 o
   6  -2   4        819.35        842.08        13.76 o
   7  -2   4        336.24        321.45         8.33 o
   8  -2   4        769.26        739.34        13.64 o
   9  -2   4        109.70         99.76         9.04 o
  10  -2   4         20.79         21.73         5.59 o
  11  -2   4          4.63         -1.10         5.13 o
  12  -2   4        183.10        156.83        18.64 o
  13  -2   4          9.71         14.02         8.14 o
  14  -2   4         30.96         38.57        15.04 o
 -12  -1   4         34.54         29.75        11.07 o
 -11  -1   4        110.86        106.36        13.98 o
 -10  -1   4         18.82         22.97         6.83 o
  -9  -1   4         15.10         14.96         6.05 o
  -8  -1   4        133.98        119.95         9.79 o
  -7  -1   4          9.23          3.28         3.88 o
  -6  -1   4        527.12        529.18        17.58 o
  -5  -1   4        322.02        303.27        10.41 o
  -4  -1   4       2225.78       2259.72        34.59 o
  -3  -1   4         44.42         43.71         3.79 o
  -2  -1   4       7418.88       8221.43        65.14 o
  -1  -1   4       1596.24       1747.74        18.33 o
   0  -1   4       2681.77       2759.58        28.31 o
   1  -1   4         98.21        104.93         3.78 o
   2  -1   4      26717.51      28441.08       194.81 o
   3  -1   4        281.88        288.92         6.04 o
   4  -1   4       1961.38       2137.04        21.07 o
   5  -1   4         46.49         41.14         2.97 o
   6  -1   4       2625.25       2529.09        24.92 o
   7  -1   4         37.18         32.22         3.16 o
   8  -1   4       1034.33       1025.10        15.94 o
   9  -1   4          1.04         -0.28         2.65 o
  10  -1   4        243.12        242.51        17.82 o
  11  -1   4        197.62        206.91        14.74 o
  12  -1   4        368.88        337.96        19.91 o
  13  -1   4        120.71        115.05        16.52 o
  14  -1   4         25.61         16.57        13.94 o
 -12   0   4        286.71        343.89        27.93 o
 -11   0   4          6.58         18.02         9.76 o
 -10   0   4         34.64         39.89         8.97 o
  -9   0   4        108.46        102.55         9.84 o
  -8   0   4        216.47        203.59        12.63 o
  -7   0   4          0.09         -1.11         3.50 o
  -6   0   4        248.83        227.09        11.98 o
  -5   0   4          0.50         -0.16         1.84 o
  -4   0   4        583.79        533.31        10.44 o
  -3   0   4         24.93         28.94         3.33 o
  -2   0   4        946.80       1092.48        14.52 o
  -1   0   4        221.56        231.61         5.62 o
   0   0   4       5449.91       5885.57        49.77 o
   1   0   4          5.54          6.14         0.87 o
   2   0   4        250.24        255.41         4.64 o
   3   0   4       1650.46       1762.67        17.47 o
   4   0   4        534.37        546.52         8.29 o
   5   0   4         49.38         58.40         3.73 o
   6   0   4        841.45        833.51        11.94 o
   7   0   4          6.12          2.86         1.98 o
   8   0   4        160.27        153.74         6.56 o
   9   0   4        519.08        501.62        10.48 o
  10   0   4        235.43        248.12        11.96 o
  11   0   4         60.71         50.20         7.31 o
  12   0   4        110.16        104.10        10.73 o
  13   0   4         46.18         55.85         9.79 o
  14   0   4          0.69          1.37         8.59 o
 -12   1   4         47.44         54.86        12.26 o
 -11   1   4          2.19          6.74         8.97 o
 -10   1   4         68.18         48.41        10.76 o
  -9   1   4         46.10         42.06         7.66 o
  -8   1   4        837.31        837.41        22.97 o
  -7   1   4          4.27         -2.29         4.03 o
  -6   1   4        398.59        384.91        15.50 o
  -5   1   4         19.08         15.71         4.80 o
  -4   1   4        331.87        315.82        10.17 o
  -3   1   4          0.89         -0.63         1.86 o
  -2   1   4         73.27        103.48         9.22 o
  -1   1   4          0.16          0.17         1.67 o
   0   1   4        134.70        167.57         5.88 o
   1   1   4        111.60        115.48         4.11 o
   2   1   4       3212.47       3566.53        30.07 o
   3   1   4         12.22          8.85         1.58 o
   4   1   4          7.02          2.07         1.54 o
   5   1   4        198.73        220.22         6.63 o
   6   1   4       2073.74       2242.15        22.92 o
   7   1   4         14.57         12.36         2.47 o
   8   1   4         88.11         90.22         5.24 o
   9   1   4        185.93        154.16         7.11 o
  10   1   4          4.07          3.43         3.40 o
  11   1   4        721.83        713.30        20.85 o
  12   1   4          1.85         -1.68         5.08 o
  13   1   4        391.16        438.13        23.30 o
  14   1   4        273.46        299.56        20.47 o
 -12   2   4          0.91          2.74        11.54 o
 -11   2   4          0.03         13.39         9.26 o
 -10   2   4        228.25        268.64        21.46 o
  -9   2   4         14.13         14.35         8.37 o
  -8   2   4        623.42        615.67        26.48 o
  -7   2   4          1.73         -2.49         3.30 o
  -6   2   4       1505.34       1437.44        25.65 o
  -5   2   4         13.80          3.50         4.44 o
  -4   2   4          5.03         -2.32         2.32 o
  -3   2   4          0.64          0.26         1.83 o
  -2   2   4         16.20          8.78         2.22 o
  -1   2   4          0.12         -1.64         1.64 o
   0   2   4       3949.62       4182.85        36.88 o
   1   2   4          4.58          4.50         1.65 o
   2   2   4       5099.01       5470.98        43.41 o
   3   2   4          0.17          0.04         1.27 o
   4   2   4       3295.16       3454.00        29.12 o
   5   2   4         77.78         81.78         4.67 o
   6   2   4       8122.25       9086.96        68.33 o
   7   2   4          0.14         -1.79         1.79 o
   8   2   4          0.15         -2.07         2.07 o
   9   2   4         74.66         70.90         5.28 o
  10   2   4        358.11        345.27        13.15 o
  11   2   4        116.30        103.84         9.37 o
  12   2   4        115.61        120.99        11.43 o
  13   2   4         25.58         16.79         8.23 o
  14   2   4        328.82        361.20        22.52 o
 -11   3   4         11.14         16.27         9.16 o
 -10   3   4          1.62         -2.12         6.16 o
  -9   3   4         11.15          5.96         6.53 o
  -8   3   4        366.96        335.23        18.80 o
  -7   3   4         15.40          4.29         4.65 o
  -6   3   4        266.33        231.86        11.14 o
  -5   3   4         53.75         49.52         5.34 o
  -4   3   4        546.93        559.21        23.14 o
  -3   3   4        197.09        190.93         6.23 o
  -2   3   4        266.46        276.45         6.98 o
  -1   3   4        133.84        133.67         6.10 o
   0   3   4        131.13        116.85         4.82 o
   1   3   4          7.44          9.66         2.06 o
   2   3   4        141.12        160.50         3.96 o
   3   3   4         24.58         25.41         2.10 o
   4   3   4         90.79         74.80         4.44 o
   5   3   4       1451.60       1627.54        18.44 o
   6   3   4         14.99          6.96         2.26 o
   7   3   4        285.03        251.68         8.17 o
   8   3   4         77.35         52.86         4.70 o
   9   3   4        527.76        487.65        12.18 o
  10   3   4         61.28         52.20         6.92 o
  11   3   4          9.71          5.82         4.69 o
  12   3   4        164.07        145.40        11.79 o
  13   3   4         18.01          8.86         6.87 o
  14   3   4        167.81        162.87        21.64 o
 -11   4   4         12.14         13.71         8.44 o
 -10   4   4        310.30        309.45        21.80 o
  -9   4   4         63.79         58.59         9.30 o
  -8   4   4        661.61        589.48        21.10 o
  -7   4   4         13.94         10.83         4.71 o
  -6   4   4         11.65          4.73         4.20 o
  -5   4   4        100.18         85.76         6.85 o
  -4   4   4        775.12        750.11        21.58 o
  -3   4   4         43.08         43.15         3.98 o
  -2   4   4          9.45          1.78         2.02 o
  -1   4   4         42.18         44.93         4.02 o
   0   4   4       4413.23       4498.93        44.35 o
   1   4   4        187.71        184.11         6.26 o
   2   4   4          2.10         -0.17         2.20 o
   3   4   4         31.98         30.73         3.86 o
   4   4   4        177.64        189.77         6.16 o
   5   4   4         63.43         70.74         4.69 o
   6   4   4        352.23        350.73         9.11 o
   7   4   4        113.47         88.49         5.59 o
   8   4   4        294.00        266.70         9.07 o
   9   4   4        583.12        580.45        15.36 o
  10   4   4        291.65        305.21        15.42 o
  11   4   4         32.75         41.68         7.08 o
  12   4   4         37.19         31.81         7.21 o
  13   4   4         64.85         38.36        10.00 o
  14   4   4          0.27         -2.21         8.42 o
 -11   5   4         28.37         26.24        11.26 o
 -10   5   4         16.89         21.12        13.25 o
  -9   5   4         56.92         70.78        12.14 o
  -8   5   4        745.80        681.81        25.26 o
  -7   5   4          0.36          9.66         5.29 o
  -6   5   4         16.67          9.27         4.24 o
  -5   5   4        103.10         77.99         8.32 o
  -4   5   4        159.77        154.22        11.62 o
  -3   5   4         72.80         80.81         5.89 o
  -2   5   4        284.38        286.55         8.96 o
  -1   5   4          1.33          1.24         2.25 o
   0   5   4       5699.32       6106.61        58.79 o
   1   5   4         28.78         18.33         3.85 o
   2   5   4          6.33          2.62         1.38 o
   3   5   4          9.45          5.94         3.99 o
   4   5   4       1166.85       1117.58        13.86 o
   5   5   4         59.11         54.90         4.43 o
   6   5   4         39.76         37.93         4.19 o
   7   5   4          7.64          2.63         2.92 o
   8   5   4        330.07        275.66        11.15 o
   9   5   4        148.76        153.46        10.37 o
  10   5   4         80.51         83.60         8.62 o
  11   5   4         66.79         73.18        11.87 o
  12   5   4        186.10        202.37        16.81 o
  13   5   4         72.77         57.95        10.48 o
  14   5   4         66.96         52.04        15.25 o
 -11   6   4         72.09         36.05        26.92 o
 -10   6   4         14.37         17.12        13.47 o
  -9   6   4          9.79         -4.38         6.47 o
  -8   6   4        747.96        773.97        26.09 o
  -7   6   4          2.25          2.40         5.09 o
  -6   6   4        402.93        428.22        18.16 o
  -5   6   4        195.38        164.40        12.84 o
  -4   6   4        672.22        644.00        21.01 o
  -3   6   4          0.56         -2.40         2.52 o
  -2   6   4        500.18        474.78        11.62 o
  -1   6   4         50.85         54.19         4.98 o
   0   6   4       3502.82       3923.70        42.71 o
   1   6   4         11.05         10.21         2.19 o
   2   6   4         11.67          7.92         3.26 o
   3   6   4       1170.44       1148.78        18.75 o
   4   6   4        950.35        998.41        12.92 o
   5   6   4        706.69        682.79        12.60 o
   6   6   4        137.92        146.87         8.32 o
   7   6   4        444.00        426.77        12.74 o
   8   6   4          7.34          5.03         4.20 o
   9   6   4        406.39        354.39        23.33 o
  10   6   4        287.44        236.31        15.01 o
  11   6   4          1.16         -2.05         5.62 o
  12   6   4         67.24         64.24        10.52 o
  13   6   4        262.57        300.97        24.05 o
  14   6   4         16.36          6.16        26.38 o
 -10   7   4          0.01          4.79        11.90 o
  -9   7   4         45.65         61.38        12.79 o
  -8   7   4        188.73        226.11        21.16 o
  -7   7   4         44.45         45.56         8.61 o
  -6   7   4         93.18        101.19        11.15 o
  -5   7   4         27.27         17.11         6.12 o
  -4   7   4         28.11         16.40         5.70 o
  -3   7   4         14.47          5.93         4.42 o
  -2   7   4        406.23        394.89        11.03 o
  -1   7   4        269.47        272.66         8.71 o
   0   7   4         36.16         23.36         3.42 o
   1   7   4        904.91       1001.08        16.09 o
   2   7   4        165.73        169.53         7.23 o
   3   7   4         11.49          9.97         2.84 o
   4   7   4       1389.59       1378.26        22.28 o
   5   7   4        151.05        156.06         9.77 o
   6   7   4        335.96        329.74        15.28 o
   7   7   4        482.70        477.21        17.90 o
   8   7   4        151.53        169.09        11.75 o
   9   7   4        331.13        300.23        16.63 o
  10   7   4          1.86          2.38         5.67 o
  11   7   4        453.53        419.94        21.64 o
  12   7   4         22.03         15.22         8.52 o
  13   7   4        107.44        113.43        15.21 o
  -9   8   4         52.72         68.98        26.34 o
  -8   8   4         61.79         80.19        14.68 o
  -7   8   4         31.10         47.10        12.27 o
  -6   8   4        710.70        673.85        24.49 o
  -5   8   4        178.77        167.82        14.11 o
  -4   8   4       1308.47       1298.73        31.05 o
  -3   8   4        750.30        708.07        19.26 o
  -2   8   4          0.22         -2.07         3.76 o
  -1   8   4        234.46        220.04         9.36 o
   0   8   4        272.35        230.87         8.23 o
   1   8   4        222.73        227.01         8.93 o
   2   8   4        304.15        303.02         9.72 o
   3   8   4        267.88        303.93        12.20 o
   4   8   4       1873.91       1886.32        30.86 o
   5   8   4       1200.85       1203.52        24.41 o
   6   8   4        213.49        213.55        13.88 o
   7   8   4          8.03          2.15         5.14 o
   8   8   4         82.23         69.81         8.50 o
   9   8   4        270.92        286.14        16.91 o
  10   8   4          5.03         -2.52         5.95 o
  11   8   4        200.35        213.08        16.18 o
  12   8   4         20.84         20.07        10.53 o
  13   8   4          8.06          1.14         9.28 o
  -9   9   4         39.22         33.09        16.15 o
  -8   9   4         78.68         68.19        15.17 o
  -7   9   4         18.20         21.25        14.57 o
  -6   9   4         41.86         50.54        14.06 o
  -5   9   4         12.67         14.68        10.36 o
  -4   9   4          0.00          9.39         6.60 o
  -3   9   4        776.65        764.76        21.27 o
  -2   9   4        276.53        267.26        12.87 o
  -1   9   4         88.48         84.71         7.92 o
   0   9   4       1525.36       1501.96        24.90 o
   1   9   4         35.53         30.09         5.63 o
   2   9   4        471.06        511.43        14.72 o
   3   9   4       2097.96       2136.80        37.69 o
   4   9   4        626.95        624.57        19.94 o
   5   9   4        628.71        634.57        20.19 o
   6   9   4         33.67         21.96         5.92 o
   7   9   4        315.57        293.67        17.29 o
   8   9   4         36.82         33.93         7.47 o
   9   9   4         82.06         76.98        14.91 o
  10   9   4         51.72         54.03        10.50 o
  11   9   4        608.11        722.05        27.57 o
  12   9   4        107.44        110.51        14.31 o
  -8  10   4         38.54         63.23        17.36 o
  -7  10   4          0.12          3.53         9.09 o
  -6  10   4        527.20        628.55        26.32 o
  -5  10   4        234.64        246.85        21.40 o
  -4  10   4          1.28         10.05         7.93 o
  -3  10   4          0.03          1.12         5.24 o
  -2  10   4         44.71         36.61         6.77 o
  -1  10   4         61.29         48.61         8.75 o
   0  10   4         86.98         82.75        10.31 o
   1  10   4        144.29        144.51        10.77 o
   2  10   4         10.64          3.27         4.80 o
   3  10   4       2785.02       2890.90        47.23 o
   4  10   4        105.31         92.85        10.29 o
   5  10   4          2.54         -0.36         6.91 o
   6  10   4         21.80         17.84         6.75 o
   7  10   4        833.83        858.10        28.98 o
   8  10   4         38.91         37.61         8.23 o
   9  10   4        194.20        196.87        15.69 o
  10  10   4         67.31         57.87        10.60 o
  11  10   4         56.84         41.13        10.74 o
  12  10   4         42.04         28.27        25.89 o
  -7  11   4          2.46         25.62        17.90 o
  -6  11   4        422.04        485.31        37.67 o
  -5  11   4        186.67        198.80        23.05 o
  -4  11   4        145.64        180.12        19.59 o
  -3  11   4         23.22         28.09        18.23 o
  -2  11   4        524.64        547.02        27.09 o
  -1  11   4         12.12         27.02         9.34 o
   0  11   4        632.45        604.73        22.54 o
   1  11   4         27.36         38.75         9.24 o
   2  11   4        300.24        288.38        17.00 o
   3  11   4          1.82         -3.18         5.24 o
   4  11   4         46.70         38.14         8.25 o
   5  11   4        139.02        142.96        13.30 o
   6  11   4          1.53         -1.34         6.28 o
   7  11   4        540.86        557.94        26.29 o
   8  11   4         26.82         24.80         7.85 o
   9  11   4          9.36          9.98         7.79 o
  10  11   4         66.93         57.84        12.76 o
  11  11   4        185.98        218.41        22.91 o
  -6  12   4         11.38          8.86        17.30 o
  -5  12   4         62.36         88.72        46.83 o
  -4  12   4        126.69        179.02        38.02 o
  -3  12   4        186.65        175.62        21.56 o
  -2  12   4          0.66         24.25        22.22 o
  -1  12   4        494.83        493.89        28.28 o
   0  12   4         81.80         73.63        18.47 o
   1  12   4          5.05         14.16        11.80 o
   2  12   4        107.19        108.42        14.15 o
   3  12   4          0.63         -0.09         8.71 o
   4  12   4          6.01          0.03        10.88 o
   5  12   4        120.96        118.89        16.52 o
   6  12   4        180.84        193.90        22.24 o
   7  12   4         84.79         80.92        12.94 o
   8  12   4        238.27        259.17        18.45 o
   9  12   4        171.33        158.83        16.12 o
  10  12   4         56.57         51.47        13.13 o
  -4  13   4         40.76        104.65        36.23 o
  -3  13   4         21.01         90.19        29.71 o
  -2  13   4          0.05         56.61        28.41 o
  -1  13   4         88.25        120.50        17.40 o
   0  13   4         14.73         17.40        18.99 o
   1  13   4        109.16        137.19        18.94 o
   2  13   4         16.88         19.53        22.91 o
   3  13   4        221.57        235.50        27.68 o
   4  13   4          6.22         10.31        13.62 o
   5  13   4         61.90         68.62        14.38 o
   6  13   4          1.65          5.32         9.19 o
   7  13   4          5.92          9.95         8.21 o
   8  13   4          7.16         10.69         9.11 o
  -2  14   4         12.80         53.47        57.92 o
  -1  14   4         63.15        101.29        41.06 o
   0  14   4         21.70         47.17        27.75 o
   1  14   4          8.17          4.37        13.33 o
   2  14   4         70.56        111.95        31.74 o
   3  14   4        124.90        153.65        26.67 o
   4  14   4         43.61         14.91        15.05 o
   5  14   4          2.29         36.30        32.26 o
   6  14   4         43.97         46.43        13.74 o
   7  14   4         12.86          3.53        17.86 o
   1  15   4         36.56        154.43        38.86 o
   2  15   4          1.49        -19.05        19.05 o
   3  15   4        212.90        287.53        59.88 o
  -4 -12   5          4.12         34.64        18.68 o
  -3 -12   5         94.56        102.63        34.42 o
  -2 -12   5          9.17         20.43        25.90 o
  -1 -12   5         21.53         29.93        32.17 o
   0 -12   5        188.74        165.59        24.14 o
   1 -12   5        299.98        260.64        31.40 o
   2 -12   5         39.90        100.49        55.11 o
   3 -12   5        277.39        299.31        43.78 o
   4 -12   5         32.34         70.82        21.39 o
   5 -12   5         19.76         23.09        13.06 o
  -6 -11   5         46.33        106.53        35.31 o
  -5 -11   5         20.01         55.33        15.99 o
  -4 -11   5         24.83         52.13        16.51 o
  -3 -11   5         56.20         28.44        20.86 o
  -2 -11   5        226.25        203.97        20.93 o
  -1 -11   5          3.92         29.79        19.81 o
   0 -11   5         19.76         30.57        28.23 o
   1 -11   5          3.91         37.81        37.77 o
   2 -11   5         87.47        103.39        38.15 o
   3 -11   5          0.79         19.21        14.73 o
   4 -11   5         33.97         52.85        11.77 o
   5 -11   5         26.67         34.74        15.95 o
   6 -11   5         61.28         60.97        13.44 o
   7 -11   5         72.44         77.70        27.68 o
  -7 -10   5         59.26         69.84        22.20 o
  -6 -10   5         60.31         51.21        13.06 o
  -5 -10   5          3.75         10.77        13.84 o
  -4 -10   5         23.64         32.52        12.50 o
  -3 -10   5        228.73        212.16        25.01 o
  -2 -10   5        393.73        404.39        26.77 o
  -1 -10   5         43.67         39.53        13.27 o
   0 -10   5        273.40        296.25        25.74 o
   1 -10   5          8.44          9.95        16.63 o
   2 -10   5         21.87         21.67         8.13 o
   3 -10   5         40.71         41.39        13.84 o
   4 -10   5          1.23          8.09         6.61 o
   5 -10   5          5.14          9.74         8.23 o
   6 -10   5        483.48        486.64        31.09 o
   7 -10   5          4.75          2.35        14.11 o
   8 -10   5         13.93         18.82        12.60 o
  -8  -9   5          3.08          2.44        10.01 o
  -7  -9   5        121.46        134.09        14.00 o
  -6  -9   5          4.98          0.99         8.75 o
  -5  -9   5          9.91         17.54        13.69 o
  -4  -9   5         17.50         18.58         8.43 o
  -3  -9   5         40.51         40.86        10.06 o
  -2  -9   5        234.84        221.88        15.85 o
  -1  -9   5        181.55        157.08        13.31 o
   0  -9   5        111.94        109.02        11.32 o
   1  -9   5         77.62         79.92        10.19 o
   2  -9   5         74.69         77.63        10.22 o
   3  -9   5         40.15         49.16         8.94 o
   4  -9   5          2.70          1.68         6.75 o
   5  -9   5         47.67         22.02         8.75 o
   6  -9   5        234.02        205.91        19.54 o
   7  -9   5         10.43         14.40         9.08 o
   8  -9   5        220.38        207.01        25.22 o
   9  -9   5          0.22          7.92        13.16 o
  -9  -8   5        191.49        193.82        18.91 o
  -8  -8   5        106.16        112.24        14.52 o
  -7  -8   5         71.00         92.59        11.62 o
  -6  -8   5        100.04        103.72        11.14 o
  -5  -8   5         39.00         24.85         7.15 o
  -4  -8   5         82.53         78.03        12.98 o
  -3  -8   5          0.02         -3.00         6.34 o
  -2  -8   5          1.68          1.39         6.20 o
  -1  -8   5         25.96         11.23         7.76 o
   0  -8   5        187.24        207.92        12.45 o
   1  -8   5          0.60         -2.23         4.00 o
   2  -8   5        413.03        434.81        16.43 o
   3  -8   5          0.39         -3.06         4.61 o
   4  -8   5        497.81        490.59        20.55 o
   5  -8   5         49.84         37.74         8.09 o
   6  -8   5        286.15        272.16        18.51 o
   7  -8   5         11.38         10.59         6.97 o
   8  -8   5         19.25         10.73         9.28 o
   9  -8   5          7.67          3.52         8.91 o
  10  -8   5          5.30          8.23        13.84 o
 -10  -7   5          0.27        -10.03        10.03 o
  -9  -7   5         98.90        106.63        12.79 o
  -8  -7   5        493.46        547.41        34.03 o
  -7  -7   5          5.39         13.46         6.72 o
  -6  -7   5        215.12        201.58        14.75 o
  -5  -7   5        306.86        293.97        16.72 o
  -4  -7   5        743.01        726.17        20.99 o
  -3  -7   5        124.32        110.56         9.84 o
  -2  -7   5        176.16        168.44        10.79 o
  -1  -7   5         50.16         35.03         6.43 o
   0  -7   5          0.28         -2.89         3.82 o
   1  -7   5        168.79        184.69        11.20 o
   2  -7   5         50.19         47.07         6.21 o
   3  -7   5          1.38          0.56         3.78 o
   4  -7   5        200.85        217.23        15.05 o
   5  -7   5         95.17        105.87        11.07 o
   6  -7   5        185.40        185.56        14.82 o
   7  -7   5         39.36         42.32         8.42 o
   8  -7   5        164.33        167.82        15.85 o
   9  -7   5          9.69         10.52         7.33 o
  10  -7   5          0.22          8.54         9.39 o
  11  -7   5          0.02         22.47        16.92 o
 -10  -6   5         75.23         73.69        13.65 o
  -9  -6   5         11.74         20.22         8.13 o
  -8  -6   5         92.68         86.55        12.25 o
  -7  -6   5         65.46         81.00        10.81 o
  -6  -6   5        472.23        476.13        20.18 o
  -5  -6   5        115.80        114.95        10.52 o
  -4  -6   5        907.70        930.84        23.03 o
  -3  -6   5         88.27         79.42         9.65 o
  -2  -6   5         91.70         81.02         7.23 o
  -1  -6   5        708.06        684.83        15.34 o
   0  -6   5        175.63        172.48         8.28 o
   1  -6   5        245.08        260.77        11.51 o
   2  -6   5          3.64          1.20         2.95 o
   3  -6   5         11.53         10.55         4.02 o
   4  -6   5         53.30         30.68         6.90 o
   5  -6   5          1.86         -3.39         3.86 o
   6  -6   5        884.54        899.82        23.54 o
   7  -6   5          2.03         -1.13         3.93 o
   8  -6   5        163.74        145.37        12.40 o
   9  -6   5         14.93          7.21         7.11 o
  10  -6   5        187.72        175.69        16.89 o
  11  -6   5          0.09         10.94         8.57 o
  12  -6   5          4.20         20.83        15.05 o
 -11  -5   5         77.90        145.96        65.04 o
 -10  -5   5        140.36        169.20        15.37 o
  -9  -5   5          0.15          7.20         8.71 o
  -8  -5   5         67.11         75.62        10.18 o
  -7  -5   5          9.28         13.30         6.09 o
  -6  -5   5         14.78         15.18         5.80 o
  -5  -5   5        166.82        178.43        12.42 o
  -4  -5   5        682.24        706.91        19.31 o
  -3  -5   5        287.13        281.91        11.76 o
  -2  -5   5       1248.40       1291.51        21.76 o
  -1  -5   5       1110.92       1143.05        19.52 o
   0  -5   5        229.62        198.56         8.38 o
   1  -5   5         21.26         19.77         3.06 o
   2  -5   5        621.81        583.95        14.23 o
   3  -5   5         18.66          8.96         3.49 o
   4  -5   5        267.37        266.54        11.19 o
   5  -5   5         15.74         10.71         3.76 o
   6  -5   5        243.04        250.36        14.20 o
   7  -5   5         11.05          4.06         3.79 o
   8  -5   5        130.20        106.33        10.42 o
   9  -5   5         39.81         42.37         8.93 o
  10  -5   5        586.83        599.12        24.75 o
  11  -5   5          0.53          0.37         6.85 o
  12  -5   5        221.36        259.10        22.09 o
 -11  -4   5          0.34          2.19         7.95 o
 -10  -4   5        199.57        226.03        17.15 o
  -9  -4   5         32.68         50.35         8.88 o
  -8  -4   5        527.86        527.95        20.92 o
  -7  -4   5          2.64         -0.55         5.11 o
  -6  -4   5        371.89        384.72        17.06 o
  -5  -4   5          0.64         -3.39         4.21 o
  -4  -4   5       1308.74       1313.41        24.52 o
  -3  -4   5         62.61         53.68         5.87 o
  -2  -4   5        833.54        818.67        16.09 o
  -1  -4   5         51.80         52.06         5.76 o
   0  -4   5       1254.79       1244.07        18.99 o
   1  -4   5        622.34        593.30        11.71 o
   2  -4   5        198.85        180.69         8.56 o
   3  -4   5        616.66        615.03        13.78 o
   4  -4   5       1282.59       1251.57        22.09 o
   5  -4   5        584.77        574.61        13.72 o
   6  -4   5        262.45        276.02        13.95 o
   7  -4   5        132.66        130.74        10.25 o
   8  -4   5        290.06        320.21        23.51 o
   9  -4   5        183.55        181.84        14.54 o
  10  -4   5          0.63          9.81         6.37 o
  11  -4   5          3.17         21.82         8.32 o
  12  -4   5        155.46        139.32        27.14 o
  13  -4   5         81.95        101.09        15.49 o
 -11  -3   5          4.76         -0.91         7.03 o
 -10  -3   5          7.47          5.00         7.54 o
  -9  -3   5        237.15        257.66        16.73 o
  -8  -3   5        458.52        467.60        20.52 o
  -7  -3   5          5.67          1.82         4.61 o
  -6  -3   5        111.84         90.94         7.81 o
  -5  -3   5       2365.24       2418.42        33.34 o
  -4  -3   5         76.73         72.77         7.05 o
  -3  -3   5          0.17          0.75         2.82 o
  -2  -3   5         45.69         50.00         4.99 o
  -1  -3   5          0.26          2.12         2.32 o
   0  -3   5        654.47        665.26        12.42 o
   1  -3   5        512.00        537.50        10.16 o
   2  -3   5       2332.77       2428.31        26.76 o
   3  -3   5         20.05         10.76         3.03 o
   4  -3   5      15613.53      16263.01       232.14 o
   5  -3   5        770.08        778.36        13.14 o
   6  -3   5        158.93        138.00         6.97 o
   7  -3   5         76.86         71.02         5.46 o
   8  -3   5        166.72        159.80        11.49 o
   9  -3   5        100.25        100.18         9.66 o
  10  -3   5         65.58         60.33         8.65 o
  11  -3   5         18.46         13.40         6.31 o
  12  -3   5         66.99         50.39         9.92 o
  13  -3   5        240.21        258.24        20.43 o
 -11  -2   5         44.41         42.95         9.86 o
 -10  -2   5        138.92        153.21        14.24 o
  -9  -2   5        189.17        164.92        13.50 o
  -8  -2   5          7.91         14.10         5.60 o
  -7  -2   5        102.59         99.41         9.31 o
  -6  -2   5        697.70        674.62        16.44 o
  -5  -2   5        154.34        149.26         8.88 o
  -4  -2   5       2260.21       2300.59        30.54 o
  -3  -2   5        277.56        295.45         8.53 o
  -2  -2   5         44.10         27.16         3.43 o
  -1  -2   5         10.21          7.88         2.73 o
   0  -2   5        479.34        564.21        10.71 o
   1  -2   5          0.00          0.66         1.58 o
   2  -2   5       2729.57       2974.62        30.33 o
   3  -2   5        212.38        217.08         5.98 o
   4  -2   5        612.84        686.11        11.15 o
   5  -2   5         13.55         12.62         2.24 o
   6  -2   5        187.46        176.08         6.64 o
   7  -2   5        440.47        417.36        11.21 o
   8  -2   5         94.62         91.50         5.74 o
   9  -2   5        380.85        398.42        12.89 o
  10  -2   5        564.48        567.85        17.30 o
  11  -2   5         34.45         20.63         6.27 o
  12  -2   5        681.62        733.27        26.38 o
  13  -2   5          9.60          9.80         7.79 o
  14  -2   5          1.59         -0.70         8.67 o
 -11  -1   5        127.78        143.00        18.06 o
 -10  -1   5          0.40         -0.67         5.47 o
  -9  -1   5          5.48          8.74         6.15 o
  -8  -1   5        491.01        484.43        18.67 o
  -7  -1   5         12.55         16.27         6.43 o
  -6  -1   5        112.26         87.61         8.55 o
  -5  -1   5          3.98         -0.59         3.01 o
  -4  -1   5        321.72        330.03         9.18 o
  -3  -1   5        408.75        407.88         9.37 o
  -2  -1   5       1388.98       1338.54        16.74 o
  -1  -1   5         56.83         57.38         3.81 o
   0  -1   5       1961.27       1919.23        20.65 o
   1  -1   5        343.48        346.74         6.19 o
   2  -1   5       6284.33       6683.61        62.54 o
   3  -1   5         58.83         67.55         3.81 o
   4  -1   5        139.55        150.41         5.48 o
   5  -1   5         60.49         67.83         4.19 o
   6  -1   5         49.71         42.16         3.23 o
   7  -1   5         32.64         27.45         3.16 o
   8  -1   5          6.12          5.00         2.18 o
   9  -1   5       1159.17       1217.38        17.98 o
  10  -1   5        561.84        557.84        15.57 o
  11  -1   5         17.86         16.58         5.64 o
  12  -1   5         97.04         83.45        10.00 o
  13  -1   5        567.74        626.23        28.98 o
  14  -1   5        134.23        153.45        17.49 o
 -11   0   5         10.42         19.93        10.72 o
 -10   0   5        130.97        106.64        17.72 o
  -9   0   5         23.10         27.20         9.85 o
  -8   0   5        757.67        748.88        22.14 o
  -7   0   5         48.14         49.50         6.79 o
  -6   0   5        266.14        217.50        12.25 o
  -5   0   5         13.33          9.20         3.34 o
  -4   0   5        475.50        437.02        10.29 o
  -3   0   5         29.68         33.29         4.08 o
  -2   0   5        228.01        224.92         8.23 o
  -1   0   5        385.74        418.20         9.00 o
   0   0   5      10367.42      11095.02        89.78 o
   1   0   5        163.40        165.67         3.99 o
   2   0   5       1508.28       1523.97        18.95 o
   3   0   5        425.18        482.14         7.71 o
   4   0   5         19.95         35.19         2.64 o
   5   0   5        102.38        105.85         4.77 o
   6   0   5        822.75        899.89        12.67 o
   7   0   5          8.30          9.49         2.17 o
   8   0   5        493.40        486.56         9.75 o
   9   0   5        409.68        409.93         9.60 o
  10   0   5       1464.13       1495.74        20.20 o
  11   0   5        284.81        265.78        14.79 o
  12   0   5       1237.58       1295.39        30.00 o
  13   0   5         31.23         37.11         8.56 o
  14   0   5        480.24        549.97        34.50 o
 -11   1   5          0.26          4.33         9.54 o
 -10   1   5         30.04         27.69        10.01 o
  -9   1   5         25.85         36.12         8.16 o
  -8   1   5        662.78        625.19        20.39 o
  -7   1   5          0.76          2.35         4.76 o
  -6   1   5        483.12        514.89        17.30 o
  -5   1   5          0.00         -3.04         3.04 o
  -4   1   5         11.32          1.88         2.69 o
  -3   1   5        104.10        117.60         6.49 o
  -2   1   5       4771.24       5610.16        54.08 o
  -1   1   5          4.70          6.60         2.78 o
   0   1   5       1216.37       1304.14        16.89 o
   1   1   5         79.56         77.70         3.72 o
   2   1   5          0.12          0.08         1.12 o
   3   1   5        134.14        120.36         4.08 o
   4   1   5         63.64         66.48         3.63 o
   5   1   5       1262.67       1353.49        16.05 o
   6   1   5          0.25          0.36         1.65 o
   7   1   5        957.74        999.95        17.74 o
   8   1   5       1253.83       1411.99        17.34 o
   9   1   5         13.71          5.39         2.46 o
  10   1   5         84.30         80.29         5.48 o
  11   1   5         54.63         55.42         6.54 o
  12   1   5         93.00         87.05         9.93 o
  13   1   5        199.39        159.48        14.15 o
  14   1   5         67.75         62.65        10.96 o
 -11   2   5         10.40          7.25         7.00 o
 -10   2   5        119.73        130.80        14.63 o
  -9   2   5          1.14         10.73         9.08 o
  -8   2   5         79.82         54.14         9.31 o
  -7   2   5          7.12          6.83         4.62 o
  -6   2   5         45.64         70.68         8.21 o
  -5   2   5         29.34         21.74         4.78 o
  -4   2   5        729.59        594.80        17.57 o
  -3   2   5          8.28          6.35         2.20 o
  -2   2   5       1265.84       1274.58        18.45 o
  -1   2   5         47.55         53.93         4.22 o
   0   2   5       1392.91       1444.22        18.39 o
   1   2   5         10.55         10.95         1.72 o
   2   2   5          0.99          2.53         2.02 o
   3   2   5        172.23        173.82         7.98 o
   4   2   5          2.85          1.51         1.52 o
   5   2   5        352.11        367.03         7.57 o
   6   2   5       3784.37       4034.42        35.93 o
   7   2   5          0.07         -0.76         1.83 o
   8   2   5        310.78        303.45         9.11 o
   9   2   5        129.73        109.08         6.14 o
  10   2   5       1120.82       1133.28        17.48 o
  11   2   5         30.85         17.46         5.16 o
  12   2   5          3.97          1.44         5.04 o
  13   2   5         11.39          3.13         6.42 o
  14   2   5          1.48          1.90         7.61 o
 -11   3   5         19.60         12.18         8.84 o
 -10   3   5         27.25         45.54        10.19 o
  -9   3   5         12.13          9.49         6.63 o
  -8   3   5         12.01          5.06         5.16 o
  -7   3   5         80.04         54.10         8.14 o
  -6   3   5       1533.52       1389.58        24.74 o
  -5   3   5         13.35         10.54         3.92 o
  -4   3   5        674.64        648.31        14.74 o
  -3   3   5          0.10         -0.54         1.97 o
  -2   3   5       5011.51       5201.23        45.42 o
  -1   3   5          7.56          3.50         1.70 o
   0   3   5       5223.11       5809.16        48.23 o
   1   3   5        205.07        201.34         5.66 o
   2   3   5        602.34        665.99        10.11 o
   3   3   5        161.65        165.68         5.50 o
   4   3   5         98.58        117.78         5.46 o
   5   3   5         30.78         29.78         3.05 o
   6   3   5       1274.92       1358.44        17.11 o
   7   3   5          1.61          1.18         2.03 o
   8   3   5        684.82        645.15        11.82 o
   9   3   5        129.44        127.05         7.19 o
  10   3   5        611.29        589.54        14.77 o
  11   3   5         28.52         31.28         5.86 o
  12   3   5         21.84         14.29         5.55 o
  13   3   5         38.15         27.61         8.03 o
  14   3   5         44.00         35.33        11.51 o
 -11   4   5          0.04          8.93         7.92 o
 -10   4   5         48.32         43.02        10.35 o
  -9   4   5         15.59         23.93        12.34 o
  -8   4   5        186.91        199.06        15.38 o
  -7   4   5          2.67          4.77         4.59 o
  -6   4   5          3.77          9.43         4.08 o
  -5   4   5        217.67        213.27        10.85 o
  -4   4   5        297.82        280.22        10.81 o
  -3   4   5         10.87          9.33         2.97 o
  -2   4   5        683.40        674.31        12.15 o
  -1   4   5         85.23         69.13         4.93 o
   0   4   5          1.31          1.73         1.93 o
   1   4   5       1566.22       1697.37        20.19 o
   2   4   5         81.76        133.41         4.96 o
   3   4   5        116.15        107.91         6.80 o
   4   4   5          0.24          0.20         1.59 o
   5   4   5          8.30          6.33         1.93 o
   6   4   5         16.51         17.98         2.94 o
   7   4   5         11.82          5.19         2.74 o
   8   4   5         31.93         22.48         3.85 o
   9   4   5        457.38        440.33        12.77 o
  10   4   5         22.05         12.56         4.45 o
  11   4   5        283.02        285.84        15.68 o
  12   4   5         38.28         32.74         7.22 o
  13   4   5        539.74        484.00        25.35 o
  14   4   5          2.90          0.58         8.22 o
 -11   5   5         11.22          2.82        14.18 o
 -10   5   5        134.01        170.78        16.37 o
  -9   5   5          5.26          3.31         6.97 o
  -8   5   5       1777.38       1864.91        45.88 o
  -7   5   5        174.04        173.20        13.86 o
  -6   5   5        680.40        685.89        20.08 o
  -5   5   5        114.76        115.68         9.99 o
  -4   5   5        575.37        568.02        14.21 o
  -3   5   5        155.27        149.59         7.57 o
  -2   5   5          2.93          1.39         3.30 o
  -1   5   5         53.06         58.66         4.99 o
   0   5   5       1729.43       2151.52        26.99 o
   1   5   5       3581.72       4022.50        42.15 o
   2   5   5         99.71        161.56         3.86 o
   3   5   5         39.95         36.01         4.56 o
   4   5   5       1966.18       2043.09        26.63 o
   5   5   5        485.98        501.78         8.83 o
   6   5   5        281.08        271.64         8.89 o
   7   5   5        299.84        300.16        10.07 o
   8   5   5        290.38        278.59        11.79 o
   9   5   5         54.45         45.93         5.86 o
  10   5   5         93.45         64.46         8.19 o
  11   5   5         37.62          8.82         5.93 o
  12   5   5         56.26         57.66        10.01 o
  13   5   5        174.87        184.87        15.43 o
  14   5   5        170.48        155.57        16.83 o
 -10   6   5         12.13          8.06         9.34 o
  -9   6   5         14.00          8.01         8.34 o
  -8   6   5        312.23        273.93        18.67 o
  -7   6   5        228.30        246.00        18.18 o
  -6   6   5        737.78        733.89        21.63 o
  -5   6   5        182.94        163.75        12.21 o
  -4   6   5       2492.79       2438.11        45.49 o
  -3   6   5          1.17         -0.71         3.15 o
  -2   6   5        493.90        446.80        11.95 o
  -1   6   5        262.68        247.27         9.30 o
   0   6   5        548.13        608.66        13.17 o
   1   6   5        167.80        148.61         9.40 o
   2   6   5       3035.39       3516.90        38.39 o
   3   6   5        301.89        312.30         9.66 o
   4   6   5         64.94         49.83         5.35 o
   5   6   5        750.48        726.70        15.49 o
   6   6   5       1006.13       1027.27        22.67 o
   7   6   5        169.16        178.17        10.86 o
   8   6   5        637.61        593.37        20.65 o
   9   6   5          3.18         -3.53         3.53 o
  10   6   5         29.72         30.92         7.21 o
  11   6   5         22.93         22.39         6.75 o
  12   6   5          1.93          3.82         6.22 o
  13   6   5         96.64        104.09        16.99 o
  14   6   5         32.88         17.89         9.65 o
 -10   7   5         57.30        123.28        47.42 o
  -9   7   5          6.90         11.16        11.57 o
  -8   7   5        162.58        169.50        16.88 o
  -7   7   5         71.31         79.29        10.55 o
  -6   7   5          5.76         13.13         9.43 o
  -5   7   5         30.06         30.45         7.47 o
  -4   7   5       2324.80       2307.45        42.56 o
  -3   7   5       1820.10       1758.19        31.46 o
  -2   7   5        781.65        736.36        16.06 o
  -1   7   5         78.39         70.39         6.49 o
   0   7   5         37.45         23.33         4.25 o
   1   7   5        277.17        259.65         7.89 o
   2   7   5         30.51         26.87         3.43 o
   3   7   5       1245.93       1255.18        21.23 o
   4   7   5         48.20         62.71         6.24 o
   5   7   5         31.04         33.86         5.14 o
   6   7   5       1521.13       1571.95        32.29 o
   7   7   5        677.14        673.28        18.35 o
   8   7   5         10.67          9.04         4.54 o
   9   7   5        294.01        294.20        16.32 o
  10   7   5          0.44         -4.54         4.54 o
  11   7   5        212.34        236.89        16.41 o
  12   7   5         28.23          6.59         9.62 o
  13   7   5          3.85         -1.07         8.32 o
  -9   8   5          1.13         -6.74        11.80 o
  -8   8   5        321.54        351.39        24.80 o
  -7   8   5          0.45          8.80        11.44 o
  -6   8   5        117.77        112.33        12.89 o
  -5   8   5         13.16         14.69         6.38 o
  -4   8   5        451.32        433.72        20.21 o
  -3   8   5        288.86        277.61        16.88 o
  -2   8   5       1879.09       1850.63        34.99 o
  -1   8   5         53.74         50.23         4.75 o
   0   8   5        722.24        725.14        13.53 o
   1   8   5       1253.71       1280.08        18.35 o
   2   8   5        437.08        404.03        12.46 o
   3   8   5        416.13        417.07        12.78 o
   4   8   5        393.03        420.74        13.72 o
   5   8   5         19.42         17.66         4.81 o
   6   8   5        392.15        398.86        15.92 o
   7   8   5         92.11         77.85         8.21 o
   8   8   5        208.01        191.63        14.24 o
   9   8   5        830.35        758.84        22.84 o
  10   8   5         16.40         18.43         7.04 o
  11   8   5        197.26        204.92        16.08 o
  12   8   5        326.82        305.53        19.79 o
  13   8   5        271.96        243.46        23.13 o
  -8   9   5        177.66        167.15        39.65 o
  -7   9   5         73.83        106.39        23.63 o
  -6   9   5         15.19         30.25        16.71 o
  -5   9   5        260.69        277.22        19.12 o
  -4   9   5         14.28         17.59         7.16 o
  -3   9   5          9.17          6.13         7.58 o
  -2   9   5        369.15        372.71        16.15 o
  -1   9   5         20.69         17.55         4.68 o
   0   9   5         94.26         96.15         7.04 o
   1   9   5        670.09        620.81        16.06 o
   2   9   5          0.06          1.04         5.64 o
   3   9   5        176.73        179.18        10.48 o
   4   9   5       2349.03       2409.86        37.56 o
   5   9   5        485.07        460.11        16.38 o
   6   9   5         12.75          3.29         4.50 o
   7   9   5        128.16        132.50        12.16 o
   8   9   5         24.72         23.58         7.48 o
   9   9   5         12.54          4.32         5.46 o
  10   9   5         68.41         64.71        11.02 o
  11   9   5         13.07          8.89         7.99 o
  12   9   5         32.95         21.64         9.24 o
  -8  10   5          3.76         10.78        12.16 o
  -7  10   5         83.17        104.61        20.44 o
  -6  10   5        147.81        200.40        19.45 o
  -5  10   5        144.95        161.71        16.16 o
  -4  10   5        171.20        156.21        17.20 o
  -3  10   5        111.13        105.57        10.57 o
  -2  10   5          5.98          8.99         7.15 o
  -1  10   5         62.19         51.27         8.46 o
   0  10   5          1.06         10.24         6.10 o
   1  10   5          3.09          0.54         3.92 o
   2  10   5         31.59         21.88         5.61 o
   3  10   5        684.39        689.13        19.05 o
   4  10   5          0.03         -1.97         4.71 o
   5  10   5       1589.87       1612.41        39.60 o
   6  10   5         12.55          9.22         6.26 o
   7  10   5        271.03        253.37        17.77 o
   8  10   5        115.29        114.54        16.39 o
   9  10   5        195.99        167.05        14.42 o
  10  10   5         55.65         37.19         9.46 o
  11  10   5        121.67        123.02        14.36 o
  12  10   5         44.51         36.48        24.08 o
  -7  11   5          3.51          6.71        11.26 o
  -6  11   5        111.68        112.56        31.15 o
  -5  11   5         17.50         78.03        31.98 o
  -4  11   5         80.56        106.58        25.51 o
  -3  11   5        117.89        145.97        23.36 o
  -2  11   5        353.93        344.14        23.14 o
  -1  11   5         34.95         21.54         8.45 o
   0  11   5        211.81        197.70        19.88 o
   1  11   5        297.61        309.60        19.20 o
   2  11   5         15.20         15.01         6.78 o
   3  11   5         63.29         45.26         8.59 o
   4  11   5         29.14         31.38         7.75 o
   5  11   5         17.54         16.12         6.79 o
   6  11   5         91.94         98.71        11.45 o
   7  11   5        202.12        223.89        17.08 o
   8  11   5         51.20         33.74        13.66 o
   9  11   5       1035.86       1231.54        32.86 o
  10  11   5          6.21         -3.83        11.19 o
  11  11   5         25.58         10.18         9.30 o
  -6  12   5          1.43         55.13        57.54 o
  -5  12   5          4.04         21.14        40.82 o
  -4  12   5          9.14         57.69        37.29 o
  -3  12   5         62.73         87.17        31.76 o
  -2  12   5          6.17         56.52        18.89 o
  -1  12   5         22.57         44.14        16.05 o
   0  12   5        286.90        264.05        23.94 o
   1  12   5        249.03        215.07        18.37 o
   2  12   5        121.70        121.43        14.90 o
   3  12   5         61.69         62.34        12.33 o
   4  12   5         32.23         27.45         8.58 o
   5  12   5         12.48          7.91         8.42 o
   6  12   5          1.71          8.60         7.10 o
   7  12   5          3.63          6.22         8.52 o
   8  12   5          4.30         -5.46         8.47 o
   9  12   5        611.04        731.17        28.43 o
  10  12   5         10.30         10.32         9.06 o
  -4  13   5          1.92        -14.03        17.27 o
  -3  13   5          1.37        -14.27        14.60 o
  -2  13   5          8.26         19.86        22.09 o
  -1  13   5          0.82         15.19        24.88 o
   0  13   5        165.48        168.21        20.56 o
   1  13   5        266.12        307.77        29.04 o
   2  13   5          4.85         -2.87        11.10 o
   3  13   5        383.61        390.59        28.57 o
   4  13   5          6.41          6.63         9.00 o
   5  13   5        146.62        158.79        15.35 o
   6  13   5          0.20          4.28        10.07 o
   7  13   5        517.05        521.22        28.26 o
   8  13   5          9.78          6.40        10.67 o
   9  13   5          3.97         -6.14        12.80 o
  -2  14   5          7.86         32.86        40.95 o
  -1  14   5         32.82         71.03        42.28 o
   0  14   5          0.13         11.66        19.07 o
   1  14   5         16.52         29.68        17.70 o
   2  14   5          5.69         21.70        20.89 o
   3  14   5         25.11         43.60        22.78 o
   4  14   5          6.94         30.87        20.66 o
   5  14   5        112.47        135.18        29.08 o
   6  14   5         10.86         -8.85         8.85 o
   7  14   5         21.39          2.77        19.85 o
   1  15   5          3.61         20.38        26.54 o
   2  15   5         19.50         20.93        20.10 o
   3  15   5        159.83        208.87        34.80 o
  -3 -12   6         51.42         66.54        37.41 o
  -2 -12   6          3.88         38.40        21.89 o
  -1 -12   6        173.88        112.40        45.87 o
   0 -12   6          2.06         82.58        57.53 o
   1 -12   6         66.29         78.26        31.54 o
   2 -12   6          1.65         37.44        34.77 o
   3 -12   6        129.24        136.86        34.24 o
   4 -12   6         44.58         89.39        48.01 o
  -5 -11   6         83.86        117.42        30.94 o
  -4 -11   6         31.75         35.02        16.64 o
  -3 -11   6          5.63          1.72        11.71 o
  -2 -11   6        348.35        402.39        33.63 o
  -1 -11   6         84.36         67.83        17.49 o
   0 -11   6          6.76         35.88        37.91 o
   1 -11   6          2.71         10.43        29.57 o
   2 -11   6         26.82          6.03        26.36 o
   3 -11   6          0.01          8.37        20.33 o
   4 -11   6          3.99         16.85         9.53 o
   5 -11   6         15.04         24.38        13.86 o
   6 -11   6          0.12         16.07        11.28 o
  -6 -10   6         10.90         37.34        14.15 o
  -5 -10   6         71.39         90.09        16.63 o
  -4 -10   6          2.48          4.98        14.29 o
  -3 -10   6          2.85         -9.12         9.12 o
  -2 -10   6        371.59        373.94        26.72 o
  -1 -10   6         19.55         38.06        16.57 o
   0 -10   6        116.03        132.21        31.10 o
   1 -10   6          1.73         16.00        17.16 o
   2 -10   6         43.49         58.10        13.27 o
   3 -10   6          6.12         20.94         8.66 o
   4 -10   6         48.63         65.04        11.68 o
   5 -10   6         11.79         18.35         9.30 o
   6 -10   6          1.71         11.35         8.27 o
   7 -10   6          1.32          0.56        14.66 o
   8 -10   6          4.12         18.35        15.36 o
  -7  -9   6          0.31         17.60        11.39 o
  -6  -9   6         94.73        120.61        18.83 o
  -5  -9   6         43.09          5.58        15.12 o
  -4  -9   6         15.38         20.76        11.25 o
  -3  -9   6          2.24         -3.70        11.92 o
  -2  -9   6         30.66         24.03        10.95 o
  -1  -9   6          0.63         -7.20         7.20 o
   0  -9   6         33.95         44.74        10.21 o
   1  -9   6        233.86        235.07        18.97 o
   2  -9   6        261.84        288.26        20.66 o
   3  -9   6          0.14         -2.52         5.77 o
   4  -9   6        217.60        219.90        19.06 o
   5  -9   6        120.20        105.97        13.59 o
   6  -9   6         67.74         75.21        13.65 o
   7  -9   6         16.99         23.19         9.58 o
   8  -9   6         11.08          0.49        10.52 o
   9  -9   6         13.70         39.75        14.17 o
  -8  -8   6          0.34          7.86         9.60 o
  -7  -8   6        514.16        605.72        25.18 o
  -6  -8   6         41.63         34.02         8.51 o
  -5  -8   6         47.96         48.05        10.58 o
  -4  -8   6         85.87         76.11        12.08 o
  -3  -8   6         10.24         11.11         7.56 o
  -2  -8   6         12.05         16.57         7.00 o
  -1  -8   6         75.37         89.50        10.90 o
   0  -8   6         14.31          9.10         6.34 o
   1  -8   6          8.77          6.21         5.65 o
   2  -8   6        651.91        624.86        20.43 o
   3  -8   6         21.35          7.18         6.53 o
   4  -8   6        102.34        109.42        13.23 o
   5  -8   6         52.35         51.76         9.65 o
   6  -8   6        411.20        402.95        26.79 o
   7  -8   6          8.83          9.83         7.80 o
   8  -8   6        130.35        118.75        19.05 o
   9  -8   6         49.54         60.70        15.57 o
  10  -8   6          7.49         14.23        13.03 o
  -9  -7   6        245.19        298.57        20.43 o
  -8  -7   6          2.59          8.43         7.52 o
  -7  -7   6         57.43         61.88        10.18 o
  -6  -7   6        159.64        175.75        14.11 o
  -5  -7   6         23.86         15.97         7.73 o
  -4  -7   6         64.11         77.86         9.17 o
  -3  -7   6         73.19         60.21         8.06 o
  -2  -7   6        407.40        402.11        18.34 o
  -1  -7   6        356.16        362.56        16.44 o
   0  -7   6       1455.36       1427.96        28.18 o
   1  -7   6        183.40        189.68        11.74 o
   2  -7   6        197.70        219.70        14.14 o
   3  -7   6         18.73         18.72         5.31 o
   4  -7   6          1.11         -0.17         5.27 o
   5  -7   6          0.67         -1.49         4.81 o
   6  -7   6        288.26        285.74        21.40 o
   7  -7   6          1.83         -0.53         6.37 o
   8  -7   6        246.49        227.16        20.51 o
   9  -7   6         53.54         48.03        11.92 o
  10  -7   6          3.68         10.04        10.08 o
  11  -7   6         54.96         48.94        13.79 o
 -10  -6   6        145.32        119.83        32.08 o
  -9  -6   6        159.85        157.92        15.42 o
  -8  -6   6          8.34         11.18         7.43 o
  -7  -6   6          9.72         10.94         7.68 o
  -6  -6   6         15.00         19.02         7.02 o
  -5  -6   6          0.01          2.10         4.74 o
  -4  -6   6        156.34        145.92        11.72 o
  -3  -6   6         25.79         24.35         6.25 o
  -2  -6   6       1298.05       1268.13        23.27 o
  -1  -6   6        517.87        496.19        17.53 o
   0  -6   6       1261.87       1268.01        25.08 o
   1  -6   6        545.67        541.48        17.01 o
   2  -6   6        216.66        206.58        11.51 o
   3  -6   6        308.17        308.77        12.72 o
   4  -6   6         45.42         43.24         6.20 o
   5  -6   6          3.53          5.80         5.18 o
   6  -6   6        110.53        100.64        11.88 o
   7  -6   6          0.41         -1.36         5.34 o
   8  -6   6        287.77        333.78        19.56 o
   9  -6   6         14.61         17.38         8.59 o
  10  -6   6         45.04         56.58        12.04 o
  11  -6   6          2.83         11.55         9.97 o
  12  -6   6        184.63        214.14        29.22 o
 -10  -5   6        132.09        154.14        15.26 o
  -9  -5   6        315.13        315.09        21.85 o
  -8  -5   6        217.53        235.10        25.28 o
  -7  -5   6         13.70         17.79         6.91 o
  -6  -5   6         46.17         41.39         7.80 o
  -5  -5   6        339.43        358.60        17.68 o
  -4  -5   6          4.49          0.89         5.01 o
  -3  -5   6          0.36         -3.53         3.53 o
  -2  -5   6       1042.93       1013.13        19.72 o
  -1  -5   6         53.67         51.54         5.67 o
   0  -5   6        101.78        118.13         7.53 o
   1  -5   6         87.32         80.59         5.88 o
   2  -5   6         22.40         15.42         4.19 o
   3  -5   6         80.57         69.52         6.63 o
   4  -5   6        919.32        882.80        18.79 o
   5  -5   6        523.59        497.24        14.68 o
   6  -5   6         61.91         44.61         7.28 o
   7  -5   6         31.06         28.35         6.28 o
   8  -5   6         97.38        104.55        10.56 o
   9  -5   6         10.11         11.84         6.54 o
  10  -5   6        367.01        372.01        23.07 o
  11  -5   6          4.92          3.16         8.11 o
  12  -5   6        116.93        109.72        24.01 o
 -10  -4   6         33.86         43.59         9.93 o
  -9  -4   6        101.55         90.37        11.40 o
  -8  -4   6        600.00        636.73        23.12 o
  -7  -4   6          0.02          0.95         5.31 o
  -6  -4   6        363.53        342.28        16.01 o
  -5  -4   6        171.68        183.03        12.60 o
  -4  -4   6       4844.03       4943.41        59.99 o
  -3  -4   6        197.77        179.69        10.07 o
  -2  -4   6          6.07          4.78         3.40 o
  -1  -4   6        429.05        410.44        11.57 o
   0  -4   6          1.08          1.57         2.65 o
   1  -4   6         75.04         68.33         5.09 o
   2  -4   6         16.29         13.49         2.47 o
   3  -4   6        102.68        115.08         7.70 o
   4  -4   6        245.76        215.68        10.43 o
   5  -4   6         84.24         70.55         6.50 o
   6  -4   6          5.65          0.29         2.89 o
   7  -4   6        764.97        750.04        20.21 o
   8  -4   6        794.07        772.18        21.52 o
   9  -4   6         30.89         31.15         7.00 o
  10  -4   6        450.86        463.81        24.08 o
  11  -4   6          4.58          8.89         7.04 o
  12  -4   6        192.21        211.52        18.53 o
  13  -4   6         92.76         90.48        17.55 o
 -11  -3   6         16.05         17.54        10.24 o
 -10  -3   6         88.09        102.82        12.56 o
  -9  -3   6        160.14        176.93        14.61 o
  -8  -3   6        435.78        429.05        21.21 o
  -7  -3   6          0.08         -0.21         5.24 o
  -6  -3   6        177.18        183.09        12.19 o
  -5  -3   6        330.15        352.41        14.05 o
  -4  -3   6       1240.40       1241.82        22.18 o
  -3  -3   6          0.14          0.11         2.78 o
  -2  -3   6        148.45        133.00         7.89 o
  -1  -3   6         35.22         28.75         4.03 o
   0  -3   6          4.16          5.53         2.68 o
   1  -3   6        878.00        889.00        18.64 o
   2  -3   6        619.42        667.79        13.65 o
   3  -3   6          9.77          6.94         1.58 o
   4  -3   6       9281.64       9812.70        93.06 o
   5  -3   6          2.61          3.08         2.03 o
   6  -3   6        183.13        167.24         9.21 o
   7  -3   6         33.66         27.79         4.62 o
   8  -3   6        688.09        656.85        18.87 o
   9  -3   6        536.98        556.36        18.66 o
  10  -3   6        137.59        155.22        13.85 o
  11  -3   6         39.95         52.94         9.80 o
  12  -3   6        386.68        386.38        23.81 o
  13  -3   6         41.80         25.48        10.31 o
 -11  -2   6         32.00         29.84        10.91 o
 -10  -2   6        228.92        273.76        18.78 o
  -9  -2   6          4.08          8.50         6.71 o
  -8  -2   6          0.02         -0.50         5.30 o
  -7  -2   6        120.71        107.55        10.14 o
  -6  -2   6        220.76        207.44        14.03 o
  -5  -2   6          8.62          3.99         3.82 o
  -4  -2   6        898.90        910.52        18.07 o
  -3  -2   6         15.74         16.24         3.42 o
  -2  -2   6         57.61         36.70         3.80 o
  -1  -2   6        452.11        485.86        11.20 o
   0  -2   6        108.16        113.01         6.09 o
   1  -2   6        304.30        316.83         7.62 o
   2  -2   6       5664.32       6055.83        51.15 o
   3  -2   6       1063.46       1110.86        15.60 o
   4  -2   6       5037.91       5394.37        51.34 o
   5  -2   6        277.32        273.35         6.87 o
   6  -2   6         98.85         85.41         4.84 o
   7  -2   6        604.28        582.83        11.69 o
   8  -2   6        258.75        259.66        10.86 o
   9  -2   6        465.90        474.51        15.36 o
  10  -2   6        341.03        340.57        18.24 o
  11  -2   6         11.47          5.47         5.43 o
  12  -2   6        122.17        127.67        13.43 o
  13  -2   6         75.42         77.74        13.43 o
  14  -2   6        392.81        374.84        31.74 o
 -11  -1   6         15.29         17.57        15.74 o
 -10  -1   6        307.75        300.26        20.95 o
  -9  -1   6          7.38         10.56         6.66 o
  -8  -1   6        651.39        671.69        20.61 o
  -7  -1   6          3.65          7.41         4.35 o
  -6  -1   6        597.42        638.61        18.22 o
  -5  -1   6          0.00         -0.50         3.37 o
  -4  -1   6         26.09         17.89         4.03 o
  -3  -1   6        511.14        545.39        11.69 o
  -2  -1   6         61.78         82.86         5.07 o
  -1  -1   6         68.74         78.45         4.65 o
   0  -1   6        873.01        835.87        11.89 o
   1  -1   6        119.09        115.94         5.89 o
   2  -1   6       3292.90       3525.19        40.57 o
   3  -1   6        359.33        384.53         7.64 o
   4  -1   6       1211.19       1253.78        17.09 o
   5  -1   6         42.73         44.09         4.04 o
   6  -1   6        487.56        455.68         8.83 o
   7  -1   6        304.67        300.28         7.95 o
   8  -1   6        201.80        203.17         8.06 o
   9  -1   6          7.91          5.31         2.66 o
  10  -1   6        539.41        528.37        14.94 o
  11  -1   6         40.14         33.45         6.43 o
  12  -1   6         79.21         68.91         9.98 o
  13  -1   6        670.54        716.46        27.28 o
  14  -1   6          8.92         19.71         9.35 o
 -11   0   6          8.05         25.14        17.20 o
 -10   0   6          6.34         11.17         9.13 o
  -9   0   6          0.09         14.98         9.07 o
  -8   0   6        261.92        330.92        18.43 o
  -7   0   6         24.79         21.43         5.54 o
  -6   0   6        178.99        161.06        11.03 o
  -5   0   6          0.02         -3.53         3.53 o
  -4   0   6        202.40        179.15         8.27 o
  -3   0   6          6.13          1.57         2.58 o
  -2   0   6        767.61        902.21        15.59 o
  -1   0   6        416.33        459.80        10.22 o
   0   0   6       2228.76       2377.37        25.97 o
   1   0   6         93.19         98.57         6.21 o
   2   0   6        351.91        284.40         8.19 o
   3   0   6        367.64        399.19         6.82 o
   4   0   6        179.03        158.66         5.15 o
   5   0   6        431.98        448.83         8.23 o
   6   0   6       1437.35       1361.05        16.95 o
   7   0   6         67.19         57.20         4.13 o
   8   0   6        710.15        698.89        11.61 o
   9   0   6          0.59          0.52         2.23 o
  10   0   6         12.44          8.10         2.91 o
  11   0   6         52.09         60.82         6.79 o
  12   0   6        380.49        391.57        18.05 o
  13   0   6          1.41          6.28         5.79 o
  14   0   6        150.20        158.16        17.16 o
 -11   1   6         44.18         43.67        13.35 o
 -10   1   6         17.67         33.87        21.84 o
  -9   1   6         15.14         30.36        15.82 o
  -8   1   6         20.30         20.25         6.21 o
  -7   1   6          9.18         11.85         5.09 o
  -6   1   6       1491.99       1277.16        28.13 o
  -5   1   6          3.95         -0.33         4.72 o
  -4   1   6        780.31        750.85        15.34 o
  -3   1   6         27.14         30.38         4.81 o
  -2   1   6       3021.97       3374.37        37.44 o
  -1   1   6         65.80         66.07         4.88 o
   0   1   6          1.12         -0.36         1.88 o
   1   1   6         19.47         19.15         2.60 o
   2   1   6          2.90          3.85         1.71 o
   3   1   6        154.34        184.12         7.80 o
   4   1   6       2780.22       2995.55        28.21 o
   5   1   6         39.18         28.84         2.78 o
   6   1   6        575.20        544.17        10.14 o
   7   1   6        616.45        597.41        10.83 o
   8   1   6        405.34        379.69         8.13 o
   9   1   6          3.11          1.82         2.17 o
  10   1   6        280.12        304.61         9.61 o
  11   1   6         24.31         31.43         4.19 o
  12   1   6        115.31        105.54         9.39 o
  13   1   6          4.14          7.12         5.91 o
  14   1   6         25.54         12.39         7.24 o
 -11   2   6         40.45         43.05        13.45 o
 -10   2   6        283.86        242.66        19.90 o
  -9   2   6         42.00         65.95        17.30 o
  -8   2   6         64.33         71.64        10.72 o
  -7   2   6         32.11         26.80         6.28 o
  -6   2   6         93.40        134.34        10.93 o
  -5   2   6         22.03         19.14         5.29 o
  -4   2   6          2.96          0.15         3.20 o
  -3   2   6         74.96         68.07         5.50 o
  -2   2   6       1597.03       1701.57        23.38 o
  -1   2   6         21.54         17.31         3.09 o
   0   2   6          0.77          5.38         2.17 o
   1   2   6        161.24        156.44         4.49 o
   2   2   6       1045.51       1043.08        16.79 o
   3   2   6         56.71         55.78         2.82 o
   4   2   6         38.45         40.78         3.06 o
   5   2   6         51.32         33.80         3.22 o
   6   2   6          1.71          0.35         1.83 o
   7   2   6        488.91        493.66        10.34 o
   8   2   6        121.06        122.90         6.14 o
   9   2   6        442.48        431.51         9.95 o
  10   2   6         70.13         60.23         5.08 o
  11   2   6        199.95        194.30         9.15 o
  12   2   6         17.75         19.17         5.58 o
  13   2   6         25.18         20.16         7.79 o
  14   2   6          0.29          3.53         7.52 o
 -11   3   6         98.26         78.67        16.40 o
 -10   3   6        793.23        885.01        67.70 o
  -9   3   6          1.92         -2.37         6.17 o
  -8   3   6         38.62         38.43         9.11 o
  -7   3   6        115.36         97.97        10.57 o
  -6   3   6        685.36        576.37        16.81 o
  -5   3   6          8.98          0.75         3.89 o
  -4   3   6          6.69          0.76         3.89 o
  -3   3   6         29.48         19.67         3.20 o
  -2   3   6        960.69        883.07        13.41 o
  -1   3   6         35.52         32.38         3.15 o
   0   3   6         27.55          6.67         1.94 o
   1   3   6        357.50        355.41         7.56 o
   2   3   6        949.77        931.64        17.21 o
   3   3   6          0.57          2.52         1.64 o
   4   3   6        756.05        762.26        12.34 o
   5   3   6          0.01         -0.14         1.65 o
   6   3   6          6.35         10.08         2.50 o
   7   3   6         27.20         30.39         3.38 o
   8   3   6         55.77         56.86         4.88 o
   9   3   6         92.78         81.78         5.72 o
  10   3   6        496.58        471.37        11.52 o
  11   3   6        194.54        176.47        10.84 o
  12   3   6         50.21         61.08         8.11 o
  13   3   6         92.65         79.59        10.25 o
  14   3   6        209.88        231.79        19.52 o
 -10   4   6        643.92        697.32        32.47 o
  -9   4   6          7.03          7.58         6.89 o
  -8   4   6         12.16         28.15         8.31 o
  -7   4   6         46.20         42.52         7.60 o
  -6   4   6        638.05        626.19        23.13 o
  -5   4   6         73.85         74.06         7.43 o
  -4   4   6        335.82        329.41        12.06 o
  -3   4   6         27.37         26.82         4.07 o
  -2   4   6         62.74         53.81         4.72 o
  -1   4   6         44.97         44.57         3.83 o
   0   4   6        125.13        160.66         6.61 o
   1   4   6          9.77          3.98         2.13 o
   2   4   6      18632.16      21729.28       169.63 o
   3   4   6         22.01         33.95         3.31 o
   4   4   6        858.72        839.62        13.09 o
   5   4   6       1405.03       1406.62        19.04 o
   6   4   6        525.58        536.39        10.54 o
   7   4   6        134.75        126.79         6.36 o
   8   4   6         74.78         76.83         5.74 o
   9   4   6          1.23         -2.57         2.72 o
  10   4   6        141.17        141.93         8.97 o
  11   4   6        141.44        127.67        10.18 o
  12   4   6          7.86          4.59         5.49 o
  13   4   6         26.20         30.44         7.88 o
  14   4   6        163.01        158.87        16.08 o
 -10   5   6          0.06         -2.01         8.81 o
  -9   5   6         24.45         14.40         8.61 o
  -8   5   6         24.81         33.74        12.12 o
  -7   5   6         15.02         14.83         6.74 o
  -6   5   6        275.22        236.05        14.63 o
  -5   5   6        227.32        221.84        13.65 o
  -4   5   6        702.78        685.83        16.49 o
  -3   5   6        433.16        401.05        11.55 o
  -2   5   6          1.55          0.51         3.31 o
  -1   5   6        189.73        180.49         8.54 o
   0   5   6        528.92        575.40        12.38 o
   1   5   6         13.03         12.10         2.85 o
   2   5   6       1257.66       1333.61        18.96 o
   3   5   6        587.78        626.41        13.18 o
   4   5   6        358.64        430.79        11.12 o
   5   5   6        719.09        754.41        11.96 o
   6   5   6        595.80        581.71        10.70 o
   7   5   6        467.72        457.68        10.29 o
   8   5   6         44.29         39.51         4.95 o
   9   5   6        265.88        286.36        14.26 o
  10   5   6         25.08         10.98         4.87 o
  11   5   6         39.16         29.94         7.01 o
  12   5   6          0.89         -2.32         6.46 o
  13   5   6         42.80         37.27         8.79 o
  14   5   6         13.56         18.30         9.28 o
 -10   6   6        626.51        732.06        46.88 o
  -9   6   6         72.63         80.28        20.25 o
  -8   6   6        183.26        202.16        16.61 o
  -7   6   6         28.45         26.76         7.56 o
  -6   6   6        411.74        433.41        18.97 o
  -5   6   6         26.97         22.10         6.00 o
  -4   6   6       1257.39       1283.57        37.08 o
  -3   6   6        718.45        692.13        17.45 o
  -2   6   6       4825.23       4926.77        53.74 o
  -1   6   6        250.45        246.15        12.16 o
   0   6   6        258.91        255.53         9.43 o
   1   6   6        177.46        172.44         8.01 o
   2   6   6        836.78        819.13        14.48 o
   3   6   6         25.19         32.18         5.03 o
   4   6   6        348.34        410.91        12.71 o
   5   6   6          7.02         -0.24         2.77 o
   6   6   6        149.28        156.32         9.12 o
   7   6   6        574.13        575.90        16.39 o
   8   6   6        264.07        278.90        14.07 o
   9   6   6         11.81         10.38         4.86 o
  10   6   6          5.08          9.78         4.95 o
  11   6   6         94.91         88.56        10.89 o
  12   6   6        291.80        262.55        20.98 o
  13   6   6         22.88         19.91         8.87 o
  14   6   6          5.16         -6.17         8.06 o
  -9   7   6          1.77          1.20         9.51 o
  -8   7   6         79.23        104.73        20.25 o
  -7   7   6        161.21        157.82        15.67 o
  -6   7   6        131.10        126.08        13.02 o
  -5   7   6        109.60        104.91        11.48 o
  -4   7   6        173.18        154.77        13.19 o
  -3   7   6          6.19          0.39         5.33 o
  -2   7   6       2416.10       2362.09        32.92 o
  -1   7   6         85.14         86.96         7.12 o
   0   7   6        152.13        163.36         9.09 o
   1   7   6        623.19        603.61        13.89 o
   2   7   6        249.12        210.45         9.71 o
   3   7   6         12.87          8.79         4.52 o
   4   7   6        387.45        393.84        12.37 o
   5   7   6         54.99         55.57         6.02 o
   6   7   6          0.14          1.31         3.54 o
   7   7   6        895.23        869.01        20.84 o
   8   7   6          7.39          6.42         4.84 o
   9   7   6        105.40         82.53         8.75 o
  10   7   6        665.81        646.85        30.85 o
  11   7   6         78.47         90.45        11.02 o
  12   7   6        254.71        218.54        16.59 o
  13   7   6        776.87        813.65        36.44 o
  -9   8   6         23.39         23.93        15.72 o
  -8   8   6         16.46         28.62        16.20 o
  -7   8   6        105.29        136.17        17.96 o
  -6   8   6         14.36         35.98        17.44 o
  -5   8   6          9.60         15.22         9.06 o
  -4   8   6       2813.17       2827.66        51.90 o
  -3   8   6        175.60        175.25        13.78 o
  -2   8   6         51.00         42.94         7.16 o
  -1   8   6        220.49        223.45        11.40 o
   0   8   6        323.15        337.42        14.11 o
   1   8   6        275.92        278.16        11.03 o
   2   8   6         24.50         16.58         6.07 o
   3   8   6         17.56         16.29         4.41 o
   4   8   6          0.96          4.16         4.71 o
   5   8   6       5411.42       5606.74        92.71 o
   6   8   6        598.48        551.20        16.79 o
   7   8   6         16.76         10.32         6.03 o
   8   8   6         13.39          4.67         6.76 o
   9   8   6         35.32         32.06         7.43 o
  10   8   6         81.75         72.51         9.64 o
  11   8   6        536.77        529.98        29.38 o
  12   8   6         13.38          8.79         8.31 o
  13   8   6        223.97        216.63        25.53 o
  -8   9   6        606.30        691.54        37.96 o
  -7   9   6         57.68         84.26        21.76 o
  -6   9   6         42.01         70.33        19.77 o
  -5   9   6         16.59         30.88        13.82 o
  -4   9   6        713.41        723.71        31.75 o
  -3   9   6        246.74        273.53        18.01 o
  -2   9   6        143.63        128.77        12.39 o
  -1   9   6        234.95        203.52        13.31 o
   0   9   6        637.35        584.13        17.77 o
   1   9   6         10.41         13.02         5.35 o
   2   9   6         51.00         52.89         6.58 o
   3   9   6          1.61          9.76         4.59 o
   4   9   6       3041.06       3137.04        44.70 o
   5   9   6        301.49        314.97        15.30 o
   6   9   6        217.09        225.83        13.38 o
   7   9   6          1.22          0.41         4.62 o
   8   9   6        170.92        166.07        12.61 o
   9   9   6        175.37        167.11        14.94 o
  10   9   6         11.00          8.33         6.63 o
  11   9   6          5.68         -1.18         6.38 o
  12   9   6          0.78         -7.14         7.14 o
  13   9   6        412.35        537.87        65.11 o
  -7  10   6          0.38         21.92        25.54 o
  -6  10   6          1.03          7.78        17.81 o
  -5  10   6         21.61         59.04        16.95 o
  -4  10   6        258.26        256.52        17.13 o
  -3  10   6        151.01        162.35        16.35 o
  -2  10   6         65.01         77.65        11.71 o
  -1  10   6        253.33        291.18        22.11 o
   0  10   6        172.29        131.24        12.57 o
   1  10   6        646.66        625.79        16.93 o
   2  10   6          3.46          5.77         4.53 o
   3  10   6        129.27        116.89         9.62 o
   4  10   6        358.51        358.20        16.65 o
   5  10   6        105.77         97.81         9.39 o
   6  10   6          5.34         -3.86         4.67 o
   7  10   6         72.94         64.90         9.75 o
   8  10   6        200.32        214.59        16.21 o
   9  10   6        194.08        184.12        16.43 o
  10  10   6          6.41         -0.43         6.16 o
  11  10   6         78.28         87.63        12.40 o
  12  10   6         28.89         13.68         9.68 o
  -6  11   6         17.81         49.71        65.95 o
  -5  11   6          0.62         23.75        24.17 o
  -4  11   6         23.44         45.76        44.05 o
  -3  11   6        198.19        199.22        22.91 o
  -2  11   6          8.55          5.47        10.21 o
  -1  11   6        121.60        113.96        12.63 o
   0  11   6         18.81         26.89         9.06 o
   1  11   6        718.36        722.83        24.69 o
   2  11   6         92.56         80.27         8.95 o
   3  11   6          6.37          9.19         5.55 o
   4  11   6         74.01         79.99         9.22 o
   5  11   6         13.83          3.65         8.63 o
   6  11   6          0.07         -4.97         4.97 o
   7  11   6          0.92          0.26         6.52 o
   8  11   6          1.36          1.03         6.38 o
   9  11   6        258.91        267.19        20.52 o
  10  11   6          2.54          2.15         8.28 o
  11  11   6         34.69         28.75        14.52 o
  -5  12   6         72.81        231.28        67.88 o
  -4  12   6          8.42         79.14        33.02 o
  -3  12   6          4.17         24.77        27.21 o
  -2  12   6         39.85         74.54        24.87 o
  -1  12   6         51.87         52.20        25.27 o
   0  12   6        193.83        162.12        16.93 o
   1  12   6        302.97        288.00        21.30 o
   2  12   6         95.65         86.55        13.31 o
   3  12   6          1.57         -2.69         8.18 o
   4  12   6         74.59         77.19        10.92 o
   5  12   6        123.06        111.42        12.76 o
   6  12   6         21.34         15.90         7.92 o
   7  12   6         32.47         34.00         9.70 o
   8  12   6         46.88         40.05        10.37 o
   9  12   6        355.90        443.67        27.88 o
  10  12   6         20.27          0.37         9.66 o
  -4  13   6         89.61        175.40        45.87 o
  -3  13   6         12.30         -1.59        16.90 o
  -2  13   6         41.17         53.78        41.92 o
  -1  13   6          0.25         12.58        18.40 o
   0  13   6          4.62          0.49        14.97 o
   1  13   6         97.10         83.75        16.77 o
   2  13   6          1.92          0.42        12.72 o
   3  13   6        220.62        240.91        20.91 o
   4  13   6         14.31         25.52        10.68 o
   5  13   6        254.94        282.85        19.52 o
   6  13   6         27.20         35.89        10.82 o
   7  13   6        443.60        447.58        29.61 o
   8  13   6          0.00        -10.14        10.14 o
   9  13   6         44.06         25.95        17.22 o
  -1  14   6        119.38        139.87        46.99 o
   0  14   6         19.68         53.22        30.62 o
   1  14   6         94.40         88.30        34.02 o
   2  14   6          7.98         36.80        27.50 o
   3  14   6         11.13         25.64        22.29 o
   4  14   6         62.07         87.98        44.42 o
   5  14   6         12.86         28.30        25.78 o
   6  14   6         21.22          5.11        21.12 o
   7  14   6        129.11        110.20        21.16 o
   2  15   6         69.64        137.10        44.15 o
   3  15   6         82.20         91.71        39.12 o
   4  15   6          0.35        -21.66        33.58 o
   0 -12   7        153.96        105.92        52.43 o
   1 -12   7          2.06         53.63       102.18 o
   2 -12   7          5.65        -20.63        20.63 o
  -4 -11   7         11.50         20.24        17.61 o
  -3 -11   7         30.55         21.66        14.50 o
  -2 -11   7         15.17         36.09        13.09 o
  -1 -11   7         88.07         80.20        21.74 o
   0 -11   7          4.15         10.07        21.56 o
   1 -11   7        146.50        168.04        26.66 o
   2 -11   7         41.94         24.87        30.19 o
   3 -11   7          3.10         33.02        25.33 o
   4 -11   7         57.36         56.95        15.84 o
   5 -11   7         18.74         17.77        13.92 o
   6 -11   7         16.35         26.59        12.13 o
  -5 -10   7         19.05         30.79        16.25 o
  -4 -10   7          2.15         -2.99        17.92 o
  -3 -10   7         42.49         33.45        18.89 o
  -2 -10   7         26.63         35.89        11.84 o
  -1 -10   7          1.28          1.03        10.30 o
   0 -10   7         60.52         57.68        22.77 o
   1 -10   7        108.87        110.97        27.03 o
   2 -10   7        332.46        376.42        30.74 o
   3 -10   7          3.57         22.00        10.13 o
   4 -10   7         98.42        121.79        15.45 o
   5 -10   7          9.58         25.04        10.09 o
   6 -10   7         89.78         68.13        13.48 o
   7 -10   7         48.63         35.28        19.13 o
   8 -10   7         70.20         74.75        40.56 o
  -6  -9   7        212.85        190.54        39.65 o
  -5  -9   7          2.83         21.54        11.71 o
  -4  -9   7        146.15        137.60        17.61 o
  -3  -9   7          2.88         -0.20        14.07 o
  -2  -9   7        168.47        173.32        18.76 o
  -1  -9   7         51.76         62.43        16.47 o
   0  -9   7          1.07          7.38         7.49 o
   1  -9   7         62.53         74.27        12.83 o
   2  -9   7         84.20         93.59        13.18 o
   3  -9   7          0.07          3.25         7.02 o
   4  -9   7         55.25         59.00        11.35 o
   5  -9   7          9.01         18.36         8.85 o
   6  -9   7         85.59        100.82        14.22 o
   7  -9   7          5.89         12.79         8.20 o
   8  -9   7        108.38         98.21        17.61 o
   9  -9   7          0.03         11.73        11.31 o
  -7  -8   7        292.36        299.49        30.15 o
  -6  -8   7        237.96        258.22        23.31 o
  -5  -8   7         56.29         63.27        13.33 o
  -4  -8   7        282.61        303.31        24.14 o
  -3  -8   7         30.36         32.84        11.39 o
  -2  -8   7        292.56        246.19        36.97 o
  -1  -8   7        173.13        164.50        20.19 o
   0  -8   7         57.71         51.44         9.30 o
   1  -8   7          1.07         -1.72         5.02 o
   2  -8   7         50.91         48.50         8.41 o
   3  -8   7        157.07        161.29        16.18 o
   4  -8   7         94.96        107.21        13.36 o
   5  -8   7         20.82         25.77         8.61 o
   6  -8   7        186.18        186.41        17.48 o
   7  -8   7          6.57         15.09         8.04 o
   8  -8   7        128.35        167.08        17.76 o
   9  -8   7          4.33          8.34        11.86 o
  10  -8   7          0.05          4.78        12.06 o
  -8  -7   7         66.83         73.19        15.37 o
  -7  -7   7        290.55        308.94        24.83 o
  -6  -7   7          0.00          7.88         7.58 o
  -5  -7   7         57.03         54.45        11.06 o
  -4  -7   7         73.46         87.51        11.74 o
  -3  -7   7        332.59        324.44        23.54 o
  -2  -7   7         29.11         23.15         9.59 o
  -1  -7   7         27.33         18.73         7.41 o
   0  -7   7        443.24        426.28        20.68 o
   1  -7   7          5.56          9.78         5.87 o
   2  -7   7        235.19        218.98        14.70 o
   3  -7   7        105.25        100.77        10.35 o
   4  -7   7          4.77          2.14         6.03 o
   5  -7   7         50.62         38.28         8.80 o
   6  -7   7          8.92          8.34         6.23 o
   7  -7   7          0.54          0.80         6.19 o
   8  -7   7        242.15        224.46        20.53 o
   9  -7   7          4.36          6.21        11.00 o
  10  -7   7        185.99        198.66        27.18 o
  11  -7   7         15.82         24.35        14.01 o
  -9  -6   7         57.86         57.19        11.47 o
  -8  -6   7        247.05        248.01        18.03 o
  -7  -6   7         20.49         26.74         8.18 o
  -6  -6   7        211.95        205.17        15.24 o
  -5  -6   7          9.56         12.08         6.86 o
  -4  -6   7        133.19        134.72        11.81 o
  -3  -6   7        160.78        168.18        12.47 o
  -2  -6   7        221.02        227.64        13.36 o
  -1  -6   7        338.87        344.70        15.84 o
   0  -6   7        853.48        868.92        26.82 o
   1  -6   7          1.94          2.41         5.13 o
   2  -6   7        881.52        889.05        22.90 o
   3  -6   7         12.52          8.74         4.85 o
   4  -6   7        756.22        743.05        24.83 o
   5  -6   7         10.74         15.73         6.89 o
   6  -6   7        496.64        478.66        23.78 o
   7  -6   7          0.05          1.03         4.60 o
   8  -6   7        132.54        118.22        14.78 o
   9  -6   7          1.56          4.80         7.11 o
  10  -6   7        119.98        112.58        18.00 o
  11  -6   7         80.40         99.22        16.80 o
  12  -6   7         18.31         48.21        43.91 o
  -9  -5   7          2.18         14.42         8.86 o
  -8  -5   7        268.40        252.14        25.99 o
  -7  -5   7        293.42        308.22        18.32 o
  -6  -5   7         13.82         11.93         5.76 o
  -5  -5   7        312.24        280.48        16.22 o
  -4  -5   7        195.22        193.29        13.08 o
  -3  -5   7       1532.77       1593.37        29.20 o
  -2  -5   7         45.97         32.59         5.92 o
  -1  -5   7         36.77         26.33         5.32 o
   0  -5   7        333.18        321.39        11.44 o
   1  -5   7        948.19        928.20        20.38 o
   2  -5   7        655.68        598.63        15.67 o
   3  -5   7         24.40         10.87         4.55 o
   4  -5   7       1972.75       1998.13        35.22 o
   5  -5   7          2.95          1.64         3.68 o
   6  -5   7       1499.05       1512.33        35.94 o
   7  -5   7         47.29         42.47         8.77 o
   8  -5   7         88.65         74.62        10.98 o
   9  -5   7         91.59        110.42        13.12 o
  10  -5   7          0.18         10.14         8.40 o
  11  -5   7         88.02         87.71        16.89 o
  12  -5   7        304.15        317.66        36.25 o
 -10  -4   7          9.65         20.35        11.27 o
  -9  -4   7         22.49         27.98         8.63 o
  -8  -4   7          5.44          7.76         6.84 o
  -7  -4   7        242.65        229.08        15.69 o
  -6  -4   7          2.40          9.35         5.77 o
  -5  -4   7        182.94        155.89        11.26 o
  -4  -4   7       2282.06       2315.93        33.95 o
  -3  -4   7          0.30          2.49         4.49 o
  -2  -4   7        165.74        156.65         9.58 o
  -1  -4   7        226.57        233.25        11.16 o
   0  -4   7         43.21         42.92         5.49 o
   1  -4   7        437.62        454.32        11.27 o
   2  -4   7        158.01        137.25         7.42 o
   3  -4   7        630.63        658.47        15.60 o
   4  -4   7         20.19          9.81         3.49 o
   5  -4   7         73.13         57.25         7.28 o
   6  -4   7         47.92         44.63         5.89 o
   7  -4   7         18.67         15.49         5.41 o
   8  -4   7        103.00         94.04         9.60 o
   9  -4   7        183.92        181.03        13.76 o
  10  -4   7         36.89         22.63         8.51 o
  11  -4   7          0.08         -2.86         7.03 o
  12  -4   7          5.40          3.60         9.33 o
  13  -4   7         19.35         20.09        12.99 o
 -10  -3   7        160.97        167.49        19.22 o
  -9  -3   7         91.33         87.67        11.66 o
  -8  -3   7          4.86          8.27         6.49 o
  -7  -3   7         90.94        100.88        10.93 o
  -6  -3   7        211.74        172.80        12.87 o
  -5  -3   7        177.54        165.70        10.73 o
  -4  -3   7       3047.17       3131.10        52.72 o
  -3  -3   7         96.08         84.61         7.05 o
  -2  -3   7        321.42        330.04        10.95 o
  -1  -3   7         26.31         23.90         5.98 o
   0  -3   7       2815.12       2929.98        35.32 o
   1  -3   7         17.49         10.38         2.80 o
   2  -3   7       1911.53       1930.15        24.13 o
   3  -3   7         92.63         83.89         4.78 o
   4  -3   7        379.99        389.72        14.91 o
   5  -3   7          0.08         -2.49         2.49 o
   6  -3   7        563.26        588.05        14.77 o
   7  -3   7        785.98        766.12        16.90 o
   8  -3   7        624.95        603.52        18.16 o
   9  -3   7          0.96          1.41         4.47 o
  10  -3   7        508.72        526.52        20.72 o
  11  -3   7         20.36         19.40         7.89 o
  12  -3   7        309.31        301.99        24.94 o
  13  -3   7          5.74          7.09        11.30 o
 -10  -2   7        151.70        133.75        16.02 o
  -9  -2   7         49.00         45.71         9.12 o
  -8  -2   7          0.21          2.40         5.68 o
  -7  -2   7         66.94         50.70         8.35 o
  -6  -2   7        169.14        154.07        11.51 o
  -5  -2   7          1.54          5.42         4.11 o
  -4  -2   7        127.69        110.66         8.30 o
  -3  -2   7         86.54         77.66         8.22 o
  -2  -2   7        904.00        972.05        15.74 o
  -1  -2   7        339.34        356.17         8.89 o
   0  -2   7       1309.76       1351.59        19.06 o
   1  -2   7         54.28         50.14         3.55 o
   2  -2   7       1171.23       1138.00        20.03 o
   3  -2   7         24.98         17.16         3.34 o
   4  -2   7       3549.34       3841.30        39.79 o
   5  -2   7         48.93         46.21         4.12 o
   6  -2   7        557.55        568.32        10.99 o
   7  -2   7         14.88         11.86         2.93 o
   8  -2   7        350.08        332.79        12.36 o
   9  -2   7        287.84        297.83        15.82 o
  10  -2   7        515.19        512.49        18.64 o
  11  -2   7        173.05        150.53        14.23 o
  12  -2   7        741.12        815.16        28.01 o
  13  -2   7         72.06         56.07        12.38 o
  14  -2   7        330.98        359.35        28.49 o
 -10  -1   7        128.34        188.48        18.02 o
  -9  -1   7         18.16         35.76         8.76 o
  -8  -1   7         35.57         43.89         8.39 o
  -7  -1   7         28.32         24.05         6.26 o
  -6  -1   7        899.63        883.50        25.31 o
  -5  -1   7          9.25          8.42         4.62 o
  -4  -1   7        319.34        335.58        14.46 o
  -3  -1   7          0.00         -3.00         3.00 o
  -2  -1   7        404.47        404.24        11.05 o
  -1  -1   7          0.65          1.08         1.93 o
   0  -1   7       3029.48       3565.71        37.00 o
   1  -1   7         23.96         18.63         1.82 o
   2  -1   7        546.42        565.24        13.09 o
   3  -1   7        544.50        571.08        12.52 o
   4  -1   7       1703.70       1904.39        23.23 o
   5  -1   7        398.63        373.25         9.05 o
   6  -1   7        557.14        584.09        11.84 o
   7  -1   7        371.31        356.61         9.32 o
   8  -1   7        102.78         87.61         5.60 o
   9  -1   7         88.00         86.87         5.68 o
  10  -1   7         79.71         72.94         6.93 o
  11  -1   7        297.72        299.77        19.18 o
  12  -1   7         13.97         11.49         5.99 o
  13  -1   7        126.53        120.06        13.15 o
  14  -1   7         51.88         55.92        10.62 o
 -10   0   7         23.56         17.88        13.29 o
  -9   0   7          0.38          4.14         8.82 o
  -8   0   7         30.85         25.42         8.39 o
  -7   0   7          3.18         11.65         6.48 o
  -6   0   7        889.42        942.39        24.82 o
  -5   0   7          6.38          6.54         4.94 o
  -4   0   7        876.51        862.14        18.86 o
  -3   0   7         33.66         22.30         4.29 o
  -2   0   7        445.02        384.81        10.71 o
  -1   0   7          0.46          0.62         2.31 o
   0   0   7         87.40        108.20         5.86 o
   1   0   7          6.30          2.14         2.03 o
   2   0   7         88.15        110.49         6.50 o
   3   0   7          2.21          1.25         1.12 o
   4   0   7       1480.36       1647.84        19.01 o
   5   0   7          0.05         -0.97         1.61 o
   6   0   7        152.30        125.20         6.04 o
   7   0   7         50.42         44.16         3.93 o
   8   0   7       2608.20       2712.13        28.03 o
   9   0   7         11.27          9.83         2.76 o
  10   0   7          0.20          2.84         2.59 o
  11   0   7         12.08          8.98         3.54 o
  12   0   7        137.03        137.73        10.35 o
  13   0   7        161.52        154.83        14.15 o
  14   0   7          7.64          8.25         8.85 o
 -10   1   7        200.64        178.89        24.42 o
  -9   1   7         16.48         32.54        17.38 o
  -8   1   7        295.78        280.00        17.66 o
  -7   1   7          1.91          4.27         4.61 o
  -6   1   7        235.45        217.45        14.27 o
  -5   1   7         53.74         37.73         6.99 o
  -4   1   7        796.07        768.03        24.91 o
  -3   1   7         42.11         51.51         5.73 o
  -2   1   7        260.25        234.97         8.97 o
  -1   1   7          5.93          3.13         2.52 o
   0   1   7       1057.96       1074.76        18.71 o
   1   1   7         79.18         83.85         4.89 o
   2   1   7          0.49         -0.11         1.79 o
   3   1   7        437.21        459.52         9.02 o
   4   1   7        255.57        258.27         7.40 o
   5   1   7          1.79         -0.51         1.80 o
   6   1   7        475.27        452.48        10.41 o
   7   1   7        169.45        194.63         7.48 o
   8   1   7       1510.04       1558.82        20.01 o
   9   1   7          0.90          1.37         2.25 o
  10   1   7        106.44         96.64         5.70 o
  11   1   7        278.65        262.48         9.62 o
  12   1   7          2.37          0.82         4.26 o
  13   1   7         74.24         65.29         9.14 o
  14   1   7          6.58         10.37         7.72 o
 -10   2   7        185.68        183.97        18.13 o
  -9   2   7         11.45         39.57        18.02 o
  -8   2   7         45.03         74.49        12.99 o
  -7   2   7          1.62          9.72         5.29 o
  -6   2   7        458.34        478.59        18.79 o
  -5   2   7         20.88         20.11         5.70 o
  -4   2   7         41.68         54.03         6.97 o
  -3   2   7         85.40         83.41         6.65 o
  -2   2   7        209.39        222.46         9.35 o
  -1   2   7         44.45         40.68         4.50 o
   0   2   7        221.80        220.14         9.66 o
   1   2   7        214.01        204.76         6.76 o
   2   2   7       3080.14       3405.62        39.83 o
   3   2   7        185.24        200.38         7.81 o
   4   2   7        255.09        267.34         7.36 o
   5   2   7          4.90         -0.62         1.45 o
   6   2   7        294.88        311.21         7.96 o
   7   2   7        214.66        235.39         7.96 o
   8   2   7         32.51         36.55         3.88 o
   9   2   7        144.97        150.84         6.69 o
  10   2   7        140.16        141.44         6.80 o
  11   2   7        479.66        475.51        11.09 o
  12   2   7         74.52         70.04         7.04 o
  13   2   7         50.39         57.93         8.16 o
  14   2   7        199.14        168.40        15.77 o
 -10   3   7         98.39         69.27        13.04 o
  -9   3   7         27.52         50.61        13.03 o
  -8   3   7        375.06        406.87        24.84 o
  -7   3   7         41.67         46.88         8.37 o
  -6   3   7       3764.41       3484.86        49.81 o
  -5   3   7          3.82         -0.33         4.55 o
  -4   3   7          0.26          0.67         3.56 o
  -3   3   7         30.11         23.50         4.59 o
  -2   3   7          4.67          1.88         2.34 o
  -1   3   7        199.22        205.82         6.83 o
   0   3   7         24.57         19.89         2.76 o
   1   3   7         65.71         67.15         3.99 o
   2   3   7       1506.75       1512.07        23.19 o
   3   3   7       2439.99       2726.21        34.28 o
   4   3   7        153.70        225.55         5.87 o
   5   3   7        348.19        318.02         8.20 o
   6   3   7        432.19        430.20         9.42 o
   7   3   7        148.80        146.49         7.02 o
   8   3   7         32.11         33.64         3.84 o
   9   3   7          7.51          7.63         3.02 o
  10   3   7         34.87         31.31         4.14 o
  11   3   7        102.19         92.39         6.63 o
  12   3   7         54.10         44.84         5.97 o
  13   3   7         27.27         16.60         6.79 o
  14   3   7        112.33         92.71        11.80 o
 -10   4   7        114.16        113.76        15.59 o
  -9   4   7         20.02         10.32         7.94 o
  -8   4   7         38.94         28.44         9.04 o
  -7   4   7          8.30         13.88         6.33 o
  -6   4   7        785.38        692.06        22.29 o
  -5   4   7         42.48         35.02         5.84 o
  -4   4   7         65.98         48.23         6.43 o
  -3   4   7        222.77        229.08        11.19 o
  -2   4   7       2489.71       2546.70        28.25 o
  -1   4   7         27.93         32.82         3.58 o
   0   4   7        402.83        491.86        10.49 o
   1   4   7        136.05        154.41         6.37 o
   2   4   7       3697.67       4259.33        41.27 o
   3   4   7        977.78       1026.12        14.70 o
   4   4   7        128.06        108.51         5.31 o
   5   4   7         66.58         74.18         5.03 o
   6   4   7        969.04       1034.58        16.92 o
   7   4   7         77.66         67.11         5.16 o
   8   4   7        984.05       1004.23        16.28 o
   9   4   7         51.47         47.62         4.87 o
  10   4   7         13.88         15.38         4.11 o
  11   4   7         26.88         25.57         5.88 o
  12   4   7         19.20         14.53         5.52 o
  13   4   7          6.62          3.50         6.27 o
  14   4   7        111.46        104.55        12.70 o
 -10   5   7        313.87        366.84        29.24 o
  -9   5   7         66.67         49.08        11.48 o
  -8   5   7          4.57         11.74        11.37 o
  -7   5   7         56.54         44.84         8.80 o
  -6   5   7        131.84        122.77        11.75 o
  -5   5   7        447.79        442.70        17.36 o
  -4   5   7        134.73        120.12         8.77 o
  -3   5   7        297.43        264.13        11.57 o
  -2   5   7         12.10          7.61         3.32 o
  -1   5   7        334.39        315.44        10.07 o
   0   5   7        650.93        625.33        13.36 o
   1   5   7         23.76         22.78         3.39 o
   2   5   7         12.47          8.61         2.58 o
   3   5   7         82.47         80.75         4.44 o
   4   5   7        282.78        286.39         9.69 o
   5   5   7        303.84        313.63         9.60 o
   6   5   7        516.97        530.70        11.56 o
   7   5   7        569.39        561.92        12.10 o
   8   5   7        334.96        351.78        13.68 o
   9   5   7        788.66        773.05        19.73 o
  10   5   7          9.87          9.51         4.43 o
  11   5   7         29.88         30.06         6.59 o
  12   5   7        112.43        119.91        11.89 o
  13   5   7        124.09        132.73        12.76 o
  14   5   7         20.34         18.18         8.22 o
  -9   6   7         36.88         35.37        10.46 o
  -8   6   7         30.74         35.02        13.03 o
  -7   6   7         40.57         43.58        15.93 o
  -6   6   7          5.50         10.67         6.55 o
  -5   6   7        303.74        297.64        16.65 o
  -4   6   7         65.84         55.12         7.53 o
  -3   6   7        137.45        107.10         8.95 o
  -2   6   7        222.69        219.77        12.70 o
  -1   6   7        260.31        266.51        10.54 o
   0   6   7       1626.06       1630.95        24.72 o
   1   6   7          0.61          1.63         3.38 o
   2   6   7       1150.15       1250.16        19.55 o
   3   6   7        103.35         88.84         7.33 o
   4   6   7         55.41         48.34         5.75 o
   5   6   7        247.08        270.48        12.07 o
   6   6   7        191.18        195.73        10.22 o
   7   6   7        394.98        399.06        13.13 o
   8   6   7        118.17        103.81        11.10 o
   9   6   7        236.22        236.15        13.71 o
  10   6   7          6.69          4.32         5.15 o
  11   6   7       1504.25       1577.09        31.63 o
  12   6   7          3.06          3.57         6.12 o
  13   6   7        422.08        407.94        24.92 o
  14   6   7          3.59          5.74         8.37 o
  -9   7   7         87.70         94.19        17.42 o
  -8   7   7        236.93        226.48        21.85 o
  -7   7   7         10.25         16.57         8.33 o
  -6   7   7        604.79        669.31        24.47 o
  -5   7   7         13.14         27.20         6.84 o
  -4   7   7         70.68         57.42         8.80 o
  -3   7   7       1304.38       1287.40        30.38 o
  -2   7   7        843.13        798.29        17.86 o
  -1   7   7        397.19        392.65        12.54 o
   0   7   7        243.70        241.56        11.50 o
   1   7   7          0.05         -3.48         3.48 o
   2   7   7        565.94        548.96        15.31 o
   3   7   7        182.27        191.64        11.15 o
   4   7   7        737.19        695.59        17.59 o
   5   7   7         41.88         38.99         5.86 o
   6   7   7       2215.98       2402.48        34.22 o
   7   7   7        793.86        809.48        19.92 o
   8   7   7         10.32         12.16         4.75 o
   9   7   7        116.72        109.37         9.85 o
  10   7   7        114.12        110.91        10.94 o
  11   7   7         73.30         84.63         9.78 o
  12   7   7         17.78          6.56         9.37 o
  13   7   7          7.49         16.90         8.89 o
  14   7   7         48.40         12.38        17.68 o
  -8   8   7          0.92         17.71        18.79 o
  -7   8   7          0.02         10.84        14.00 o
  -6   8   7         99.55        117.08        22.01 o
  -5   8   7         75.94         83.22        11.19 o
  -4   8   7        715.31        713.66        24.25 o
  -3   8   7        210.13        208.67        15.49 o
  -2   8   7         35.43         40.55         7.92 o
  -1   8   7        118.77         96.34         8.14 o
   0   8   7        135.80        115.42         8.52 o
   1   8   7        126.72        102.92         8.93 o
   2   8   7        622.15        591.83        17.11 o
   3   8   7        454.66        430.92        13.81 o
   4   8   7          2.22          4.91         3.85 o
   5   8   7       3950.99       4012.85        48.78 o
   6   8   7         86.21         68.11         8.46 o
   7   8   7        172.68        173.16        11.77 o
   8   8   7          5.88          0.78         4.25 o
   9   8   7        479.90        477.81        22.85 o
  10   8   7          1.32         -1.73         5.54 o
  11   8   7        125.60        125.36        12.53 o
  12   8   7         90.62         67.18        11.01 o
  13   8   7         39.25         30.58        11.19 o
  -8   9   7         64.56         49.61        18.95 o
  -7   9   7          1.49         19.81        17.89 o
  -6   9   7        149.73        128.20        21.76 o
  -5   9   7         50.44         69.90        14.15 o
  -4   9   7        460.80        465.81        23.39 o
  -3   9   7        313.10        295.02        18.81 o
  -2   9   7         19.26         27.59         8.12 o
  -1   9   7         74.49         76.32        10.78 o
   0   9   7        280.10        292.80        14.90 o
   1   9   7          0.25         -2.03         3.69 o
   2   9   7        116.85        127.26         9.08 o
   3   9   7         10.11          5.65         4.31 o
   4   9   7         65.18         60.39         7.06 o
   5   9   7        938.14        907.47        24.64 o
   6   9   7          1.83         -1.04         4.49 o
   7   9   7          0.09          1.12         4.17 o
   8   9   7        193.30        178.87        12.95 o
   9   9   7        619.27        670.31        21.38 o
  10   9   7         51.61         53.78        10.45 o
  11   9   7        114.74        140.44        14.31 o
  12   9   7         16.53         10.15         9.64 o
  13   9   7         57.74         41.16        36.76 o
  -7  10   7         19.77         19.08        12.47 o
  -6  10   7         15.02         11.22        10.80 o
  -5  10   7          0.14         -0.39         8.62 o
  -4  10   7        334.59        394.08        26.63 o
  -3  10   7         77.32        101.05        14.51 o
  -2  10   7        341.85        332.15        22.17 o
  -1  10   7          7.00          6.38         6.52 o
   0  10   7        424.99        411.50        20.98 o
   1  10   7         35.76         39.24         6.19 o
   2  10   7       1085.05       1037.75        22.29 o
   3  10   7        119.31        105.33         8.88 o
   4  10   7          0.16          4.17         4.89 o
   5  10   7        341.79        305.23        15.72 o
   6  10   7        218.76        191.52        13.01 o
   7  10   7          0.02         -0.42         5.96 o
   8  10   7          0.42         -3.34         5.33 o
   9  10   7        229.34        239.10        18.70 o
  10  10   7         68.30         45.36        12.14 o
  11  10   7        219.85        274.02        21.12 o
  12  10   7         10.95         -0.72        10.22 o
  -6  11   7        112.85        165.50        37.51 o
  -5  11   7          4.79         41.53        36.82 o
  -4  11   7         26.57         53.24        20.77 o
  -3  11   7          0.74         30.09        20.62 o
  -2  11   7          1.21          4.63         8.35 o
  -1  11   7        162.35        158.37        16.30 o
   0  11   7        145.53        117.38        12.93 o
   1  11   7        576.56        520.82        23.20 o
   2  11   7         97.29         93.90        11.19 o
   3  11   7        488.71        525.35        18.50 o
   4  11   7         23.29         19.91         6.18 o
   5  11   7        341.28        317.58        16.79 o
   6  11   7          0.49         -5.05         5.71 o
   7  11   7         19.87         20.42         7.97 o
   8  11   7          2.62         -7.42         9.26 o
   9  11   7        112.54        116.03        16.38 o
  10  11   7         85.29         99.82        16.74 o
  11  11   7        157.98        145.21        17.51 o
  -5  12   7         94.14        227.37        53.58 o
  -4  12   7          3.88         78.14        40.55 o
  -3  12   7         29.95         57.36        43.91 o
  -2  12   7         55.01        115.10        39.83 o
  -1  12   7          5.84          9.71         9.37 o
   0  12   7          0.41          9.99        11.00 o
   1  12   7         13.80         11.21         9.18 o
   2  12   7         39.36         39.81        12.27 o
   3  12   7        128.59        113.78        17.68 o
   4  12   7         81.13         99.54        12.93 o
   5  12   7        270.35        264.10        24.66 o
   6  12   7         37.78         37.56        10.51 o
   7  12   7         59.88         56.82        13.52 o
   8  12   7         55.68         38.01        11.62 o
   9  12   7         17.89         34.08        13.11 o
  10  12   7          0.04         -2.18        10.49 o
  -3  13   7         18.57         81.27        75.39 o
  -2  13   7         36.88         92.58        41.69 o
  -1  13   7        150.24        194.17        34.49 o
   0  13   7          3.52         29.69        24.77 o
   1  13   7          0.06          8.79         9.93 o
   2  13   7          0.26         -2.23        10.48 o
   3  13   7          0.72         -3.26         9.11 o
   4  13   7         37.76         19.86        13.48 o
   5  13   7         80.73         84.95        13.91 o
   6  13   7          9.63         -5.68         8.95 o
   7  13   7         33.96         25.19        13.16 o
   8  13   7         12.95          3.15        10.82 o
   9  13   7         74.15         64.28        16.73 o
  -1  14   7        187.63        210.60        93.13 o
   0  14   7         38.36        105.74        33.93 o
   1  14   7        196.37        224.43        29.32 o
   2  14   7         13.48         45.14        22.05 o
   3  14   7         91.96         88.86        27.33 o
   4  14   7         15.65         38.34        14.42 o
   5  14   7         32.26         37.25        23.57 o
   6  14   7         10.53          8.17        13.07 o
   7  14   7         93.67         64.36        15.87 o
   3  15   7        524.45        619.03        81.48 o
  -2 -11   8          2.44         15.37        35.17 o
  -1 -11   8        160.69        156.31        32.13 o
   0 -11   8         63.84         51.27        32.50 o
   1 -11   8         26.63         62.40        55.04 o
   2 -11   8        126.47        151.79        35.54 o
   3 -11   8          5.53         20.75        18.21 o
   4 -11   8         19.10         13.34        17.40 o
   5 -11   8         16.68         14.66        19.52 o
  -4 -10   8         64.01         88.74        29.51 o
  -3 -10   8         11.66          9.30        16.92 o
  -2 -10   8         26.49         19.60        12.22 o
  -1 -10   8          9.71         15.61        10.92 o
   0 -10   8         47.56         49.68        17.97 o
   1 -10   8          4.79         14.57        16.79 o
   2 -10   8         18.02         25.38        23.79 o
   3 -10   8          0.00          2.77        15.05 o
   4 -10   8         43.44         48.21        12.26 o
   5 -10   8         10.59         32.12        15.06 o
   6 -10   8        164.13        208.40        21.21 o
   7 -10   8         21.88         20.92        12.02 o
  -5  -9   8         13.17         38.52        14.06 o
  -4  -9   8        227.26        257.89        24.23 o
  -3  -9   8         45.20         45.54        13.26 o
  -2  -9   8         60.39         57.90        13.51 o
  -1  -9   8         35.08         33.70        11.65 o
   0  -9   8         77.15         91.67        20.47 o
   1  -9   8         64.13         74.52        13.03 o
   2  -9   8         53.41         66.12        14.18 o
   3  -9   8         16.40         15.43        10.49 o
   4  -9   8         85.54         92.93        16.41 o
   5  -9   8         16.38         10.97        14.91 o
   6  -9   8        279.19        271.84        22.86 o
   7  -9   8          2.39          7.24         8.49 o
   8  -9   8        187.24        151.29        18.01 o
  -7  -8   8        167.09        171.76        45.99 o
  -6  -8   8         34.93         42.94        13.33 o
  -5  -8   8         10.72         10.51        18.63 o
  -4  -8   8         17.73         37.90        11.93 o
  -3  -8   8        298.75        332.28        29.05 o
  -2  -8   8         27.74         12.35        11.09 o
  -1  -8   8         14.51         14.75        13.62 o
   0  -8   8        412.74        415.30        25.05 o
   1  -8   8         23.00         20.22         7.83 o
   2  -8   8        167.62        187.21        15.34 o
   3  -8   8        235.91        224.81        21.06 o
   4  -8   8          8.36          1.80         7.04 o
   5  -8   8          1.85         13.94         8.05 o
   6  -8   8          0.27          4.87         7.08 o
   7  -8   8         10.22         15.71         8.13 o
   8  -8   8         59.83         76.04        13.32 o
   9  -8   8          0.34          8.00        12.91 o
  10  -8   8         54.08         35.27        28.32 o
  -7  -7   8        275.40        269.71        24.55 o
  -6  -7   8        123.34        140.88        15.39 o
  -5  -7   8          0.06         21.70        12.83 o
  -4  -7   8          0.94          7.06         8.83 o
  -3  -7   8        207.58        184.99        18.70 o
  -2  -7   8         51.20         38.41        10.78 o
  -1  -7   8         95.02         93.05        12.64 o
   0  -7   8        792.06        777.85        24.99 o
   1  -7   8        325.43        340.67        19.28 o
   2  -7   8         27.82         18.36         6.72 o
   3  -7   8          0.02          2.99         5.55 o
   4  -7   8        178.78        161.50        16.00 o
   5  -7   8         21.64         21.46         8.16 o
   6  -7   8        112.43        126.19        14.86 o
   7  -7   8          2.26          8.10         7.02 o
   8  -7   8        241.54        218.87        19.38 o
   9  -7   8         20.50         32.70        10.02 o
  10  -7   8         40.53         63.03        14.49 o
  11  -7   8         17.12         91.17        30.31 o
  -8  -6   8        241.51        262.29        24.38 o
  -7  -6   8        191.88        185.79        31.40 o
  -6  -6   8        146.05        193.97        19.89 o
  -5  -6   8        180.71        165.19        15.29 o
  -4  -6   8        365.12        368.27        21.54 o
  -3  -6   8         95.76         73.12        10.26 o
  -2  -6   8        984.67        965.31        35.12 o
  -1  -6   8        446.26        424.39        20.56 o
   0  -6   8        952.06        898.24        33.35 o
   1  -6   8        170.51        173.18        13.71 o
   2  -6   8        218.92        191.40        13.75 o
   3  -6   8        347.14        364.01        18.90 o
   4  -6   8        394.39        369.21        17.81 o
   5  -6   8        123.11        112.43        13.13 o
   6  -6   8         48.35         45.75         9.24 o
   7  -6   8          3.34          6.17         6.23 o
   8  -6   8          0.86          0.39         6.44 o
   9  -6   8         64.07         67.49        11.79 o
  10  -6   8        129.15        130.13        18.52 o
  11  -6   8          0.04         16.97        11.00 o
  -9  -5   8          4.12         20.02        16.41 o
  -8  -5   8         48.96         30.49        11.25 o
  -7  -5   8          0.01         -7.32         7.32 o
  -6  -5   8        196.25        199.88        16.70 o
  -5  -5   8        140.60        131.07        12.13 o
  -4  -5   8         98.13        109.62        11.18 o
  -3  -5   8        398.54        385.78        19.34 o
  -2  -5   8        517.81        468.82        18.02 o
  -1  -5   8        223.84        240.25        13.59 o
   0  -5   8         16.64          7.33         5.90 o
   1  -5   8        121.03        126.86        12.01 o
   2  -5   8         23.08         18.25         5.95 o
   3  -5   8         89.21         90.76        10.69 o
   4  -5   8         60.50         48.17         7.38 o
   5  -5   8        403.65        377.44        17.18 o
   6  -5   8       1160.19       1119.10        31.24 o
   7  -5   8        267.96        272.16        19.22 o
   8  -5   8         28.78         26.05         8.08 o
   9  -5   8         12.25         11.29         7.15 o
  10  -5   8        323.50        327.83        24.06 o
  11  -5   8         10.05          9.38         8.34 o
  12  -5   8         27.47         22.69        10.90 o
  -9  -4   8          0.00          2.61         8.57 o
  -8  -4   8         64.22         71.07        11.04 o
  -7  -4   8         16.48         12.10         7.11 o
  -6  -4   8        290.50        302.54        18.53 o
  -5  -4   8         28.81         30.62         6.43 o
  -4  -4   8          0.06          5.03         4.58 o
  -3  -4   8        737.82        732.31        17.53 o
  -2  -4   8        204.37        196.78        11.08 o
  -1  -4   8         22.11         12.95         4.76 o
   0  -4   8        532.37        496.12        15.18 o
   1  -4   8        632.28        580.42        15.76 o
   2  -4   8         17.05         17.05         5.36 o
   3  -4   8          0.88          0.54         3.94 o
   4  -4   8         11.05          2.72         4.28 o
   5  -4   8        112.56         94.67         9.28 o
   6  -4   8       4770.26       4718.93        63.42 o
   7  -4   8         49.48         43.81         8.69 o
   8  -4   8        179.45        170.99        15.27 o
   9  -4   8          7.97          7.84         5.93 o
  10  -4   8        110.36        110.74        12.51 o
  11  -4   8         80.97         84.49        13.46 o
  12  -4   8        178.50        179.05        18.95 o
  13  -4   8         24.76         42.77        12.54 o
  -9  -3   8         30.12         36.24        11.83 o
  -8  -3   8        193.23        210.33        15.53 o
  -7  -3   8         47.35         35.25         7.69 o
  -6  -3   8        211.65        223.53        14.79 o
  -5  -3   8          4.84          6.57         5.05 o
  -4  -3   8          5.15         -0.39         4.12 o
  -3  -3   8          1.94         -1.19         3.66 o
  -2  -3   8        262.35        261.32        11.41 o
  -1  -3   8         26.05         28.09         4.08 o
   0  -3   8         25.92         19.49         3.44 o
   1  -3   8         31.87         32.05         5.36 o
   2  -3   8         39.22         23.63         4.63 o
   3  -3   8        449.92        438.62        11.89 o
   4  -3   8       2793.23       2922.05        43.37 o
   5  -3   8          0.39          0.63         3.36 o
   6  -3   8        797.31        785.04        20.69 o
   7  -3   8         87.89         81.21         8.63 o
   8  -3   8         37.00         35.78         7.89 o
   9  -3   8          0.25         -3.21         4.59 o
  10  -3   8        175.63        179.96        15.04 o
  11  -3   8        220.31        217.60        19.21 o
  12  -3   8        223.99        238.85        21.09 o
  13  -3   8         21.88         26.44        11.00 o
 -10  -2   8        131.40        147.67        25.19 o
  -9  -2   8         74.87        111.31        14.22 o
  -8  -2   8          4.47         10.28         7.20 o
  -7  -2   8          0.13          4.91         6.06 o
  -6  -2   8       1113.05       1146.71        26.47 o
  -5  -2   8         22.38          7.10         5.09 o
  -4  -2   8        297.97        333.35        13.58 o
  -3  -2   8          0.04          2.35         3.31 o
  -2  -2   8          4.96          6.38         3.08 o
  -1  -2   8         59.74         69.23         5.19 o
   0  -2   8        845.36        859.00        14.21 o
   1  -2   8        160.97        152.82         7.54 o
   2  -2   8       2725.50       2894.28        39.49 o
   3  -2   8        331.31        346.27        11.26 o
   4  -2   8        676.50        650.13        14.49 o
   5  -2   8          1.64          2.66         2.52 o
   6  -2   8         44.73         30.99         4.69 o
   7  -2   8         33.43         23.15         4.50 o
   8  -2   8        440.96        432.03        13.37 o
   9  -2   8         20.87         12.59         5.11 o
  10  -2   8          9.76          9.30         5.04 o
  11  -2   8        107.89        120.37        14.32 o
  12  -2   8         11.49          8.04         8.27 o
  13  -2   8        112.88        140.47        21.78 o
  14  -2   8         89.12         84.67        19.47 o
 -10  -1   8         21.33         36.10        10.82 o
  -9  -1   8         42.12         50.09        10.37 o
  -8  -1   8         71.77         50.77        10.69 o
  -7  -1   8          4.30          4.69         6.03 o
  -6  -1   8        505.61        527.57        18.78 o
  -5  -1   8          8.24          9.45         4.73 o
  -4  -1   8        552.13        510.73        14.49 o
  -3  -1   8          0.02         -1.32         4.16 o
  -2  -1   8          0.70         -0.23         2.77 o
  -1  -1   8         36.99         32.72         4.30 o
   0  -1   8        608.19        665.71        12.90 o
   1  -1   8         47.52         48.07         3.55 o
   2  -1   8       2316.74       2518.56        34.35 o
   3  -1   8         44.66         42.72         5.03 o
   4  -1   8        138.01        133.19         7.86 o
   5  -1   8         28.83         33.53         3.67 o
   6  -1   8        632.48        588.47        14.32 o
   7  -1   8        155.68        150.43         8.16 o
   8  -1   8        335.88        347.67        10.21 o
   9  -1   8        103.14        106.10         8.20 o
  10  -1   8          0.46         -0.47         4.03 o
  11  -1   8         19.59         19.46         5.88 o
  12  -1   8         61.39         63.03         9.31 o
  13  -1   8         47.15         49.73        10.76 o
  14  -1   8        393.56        387.10        26.24 o
 -10   0   8         72.59         66.56        13.79 o
  -9   0   8          7.80         13.84         8.05 o
  -8   0   8         83.48         96.94        11.45 o
  -7   0   8         52.71         62.83         9.54 o
  -6   0   8          2.74          5.26         7.09 o
  -5   0   8          2.75         -2.99         4.57 o
  -4   0   8        196.19        215.95        13.67 o
  -3   0   8         16.34          9.99         4.54 o
  -2   0   8        307.96        253.40        10.31 o
  -1   0   8        141.21        151.49         7.72 o
   0   0   8       3472.69       3869.23        44.37 o
   1   0   8          7.97          6.37         2.27 o
   2   0   8        443.75        448.81        11.39 o
   3   0   8         56.25         57.49         5.21 o
   4   0   8        399.40        415.58         8.68 o
   5   0   8        193.25        191.18         6.36 o
   6   0   8         12.79         11.22         2.59 o
   7   0   8        166.60        152.56         7.23 o
   8   0   8          1.61          1.27         2.33 o
   9   0   8        476.94        463.44        10.71 o
  10   0   8          0.17          1.76         2.76 o
  11   0   8        150.05        152.18         8.57 o
  12   0   8        140.46        125.81        10.31 o
  13   0   8          2.50          9.33         6.78 o
  14   0   8        146.99        128.54        17.03 o
 -10   1   8        208.11        208.26        22.39 o
  -9   1   8          0.71          4.02         7.95 o
  -8   1   8        531.37        536.10        35.42 o
  -7   1   8          5.92          8.54         6.11 o
  -6   1   8        701.36        588.10        20.43 o
  -5   1   8         89.92         70.24         9.13 o
  -4   1   8         73.44         76.59         8.67 o
  -3   1   8          7.19          3.38         3.54 o
  -2   1   8        741.55        628.47        14.51 o
  -1   1   8        160.30        160.61         8.38 o
   0   1   8       1468.90       1418.29        23.45 o
   1   1   8        146.73        140.62         6.23 o
   2   1   8        563.76        570.03        11.90 o
   3   1   8          7.39          3.40         1.96 o
   4   1   8         14.24          7.84         2.31 o
   5   1   8          0.98         -0.17         1.86 o
   6   1   8         19.15         12.70         2.83 o
   7   1   8          0.04         -1.85         1.85 o
   8   1   8       1689.84       1777.21        21.79 o
   9   1   8         10.76         10.48         2.88 o
  10   1   8        538.33        525.97        10.79 o
  11   1   8        142.03        132.23         7.07 o
  12   1   8        328.83        297.52        13.08 o
  13   1   8         67.08         73.84         9.81 o
  14   1   8         13.47         21.81         8.63 o
 -10   2   8        106.15        116.41        16.15 o
  -9   2   8          0.48         -0.52        10.64 o
  -8   2   8        426.44        463.22        26.08 o
  -7   2   8          5.53         18.61         6.80 o
  -6   2   8          0.34          5.37         5.55 o
  -5   2   8          1.45          4.85         4.86 o
  -4   2   8        629.77        519.21        18.09 o
  -3   2   8         79.19         74.24         6.85 o
  -2   2   8         74.40         67.97         6.94 o
  -1   2   8        295.42        299.89        10.90 o
   0   2   8        811.80        846.64        15.50 o
   1   2   8         50.41         49.31         4.28 o
   2   2   8        532.82        564.17        16.50 o
   3   2   8        297.88        289.95         9.35 o
   4   2   8       2502.08       2719.91        30.12 o
   5   2   8        315.90        315.68         8.75 o
   6   2   8        163.84        169.85         7.18 o
   7   2   8        115.08        109.56         6.08 o
   8   2   8         45.72         31.35         3.70 o
   9   2   8          1.62          4.32         2.53 o
  10   2   8          6.61          6.86         2.85 o
  11   2   8         88.12         78.50         5.56 o
  12   2   8         84.58         83.72         6.53 o
  13   2   8        105.37        106.99         9.91 o
  14   2   8         97.59         88.17        12.76 o
 -10   3   8        551.91        673.94        35.14 o
  -9   3   8          5.21         18.65        12.64 o
  -8   3   8        115.40        106.88        15.22 o
  -7   3   8         36.80         22.69        10.38 o
  -6   3   8         81.36         63.97        10.42 o
  -5   3   8         53.33         46.76         7.46 o
  -4   3   8        408.54        399.95        15.63 o
  -3   3   8         10.63          5.07         4.21 o
  -2   3   8        603.60        639.81        13.54 o
  -1   3   8        137.17        146.93         8.32 o
   0   3   8         48.83         49.94         4.17 o
   1   3   8          2.20          2.14         1.68 o
   2   3   8        160.32        190.96         9.74 o
   3   3   8        397.60        441.31        11.83 o
   4   3   8         15.51          8.79         2.09 o
   5   3   8         25.18         24.24         2.76 o
   6   3   8        366.18        361.00         8.75 o
   7   3   8        241.19        223.73         8.30 o
   8   3   8        366.20        345.48         9.51 o
   9   3   8        166.56        153.54         7.35 o
  10   3   8         14.54         15.44         3.30 o
  11   3   8         16.91         14.61         3.65 o
  12   3   8          2.87          2.29         4.29 o
  13   3   8         55.56         56.45         8.11 o
  14   3   8          5.07          2.42         7.72 o
  -9   4   8          0.79          4.97         9.77 o
  -8   4   8         27.08         34.71        13.04 o
  -7   4   8          9.13         12.22         8.21 o
  -6   4   8        453.88        405.91        20.19 o
  -5   4   8        163.92        146.75        10.78 o
  -4   4   8       1089.33       1124.31        24.15 o
  -3   4   8         20.79         15.56         5.27 o
  -2   4   8       1293.18       1306.78        18.97 o
  -1   4   8        406.60        401.71        11.35 o
   0   4   8       1648.62       1694.66        22.72 o
   1   4   8        194.49        188.88         8.29 o
   2   4   8        731.42        854.50        16.31 o
   3   4   8         32.94         30.47         4.34 o
   4   4   8         29.73         32.41         2.81 o
   5   4   8          0.13         -0.62         2.05 o
   6   4   8       1102.62       1107.92        18.69 o
   7   4   8        657.92        668.72        14.06 o
   8   4   8        123.11        123.22         7.52 o
   9   4   8        495.39        509.58        12.30 o
  10   4   8         74.23         64.45         6.75 o
  11   4   8         44.42         51.60         6.78 o
  12   4   8          8.62          7.85         4.68 o
  13   4   8        136.02        117.65        10.30 o
  14   4   8          6.82          0.94         6.92 o
  -9   5   8         40.26         44.75        11.84 o
  -8   5   8        237.64        267.48        24.75 o
  -7   5   8          0.87          7.43         5.78 o
  -6   5   8         16.28         11.68         6.21 o
  -5   5   8          0.00          4.73         4.95 o
  -4   5   8        326.07        298.59        13.97 o
  -3   5   8         60.35         50.28         5.99 o
  -2   5   8       1517.36       1476.59        22.36 o
  -1   5   8         62.72         69.77         7.15 o
   0   5   8       2693.94       2605.10        31.11 o
   1   5   8        518.35        509.76        11.33 o
   2   5   8        174.67        214.98         7.97 o
   3   5   8        525.76        548.77        10.75 o
   4   5   8        605.55        743.50        13.08 o
   5   5   8        167.73        179.26         9.71 o
   6   5   8        303.73        298.54        11.76 o
   7   5   8        409.71        390.32        13.27 o
   8   5   8          5.90          7.26         3.62 o
   9   5   8        449.43        484.55        15.20 o
  10   5   8        281.81        297.29        15.21 o
  11   5   8          7.50          9.16         4.90 o
  12   5   8        357.60        335.07        17.12 o
  13   5   8         70.49         68.29         9.69 o
  14   5   8        100.01         76.01        13.30 o
  -9   6   8         50.40         45.38        12.68 o
  -8   6   8        360.78        388.22        26.36 o
  -7   6   8          0.01          5.09         6.80 o
  -6   6   8        527.44        562.41        24.03 o
  -5   6   8        226.11        221.48        14.84 o
  -4   6   8        215.60        219.40        14.02 o
  -3   6   8         22.75         20.01         5.23 o
  -2   6   8       3749.50       3799.08        50.58 o
  -1   6   8        635.71        591.87        14.66 o
   0   6   8        317.57        317.05        11.84 o
   1   6   8        332.06        320.81        10.56 o
   2   6   8          4.78          2.78         2.91 o
   3   6   8        201.47        195.17        10.28 o
   4   6   8          1.48          3.24         3.64 o
   5   6   8        321.37        315.97        14.95 o
   6   6   8        119.39        113.21         8.36 o
   7   6   8       1901.14       2052.86        31.00 o
   8   6   8        667.41        678.71        18.25 o
   9   6   8         64.32         61.17         7.51 o
  10   6   8         31.66         26.82         6.31 o
  11   6   8         13.23          8.04         5.83 o
  12   6   8         11.98          7.34         6.10 o
  13   6   8        326.70        352.54        22.45 o
  14   6   8        124.11        115.56        14.71 o
  -8   7   8        759.90        919.19        39.58 o
  -7   7   8         25.56         35.14        12.94 o
  -6   7   8        597.99        645.11        28.71 o
  -5   7   8        189.21        180.91        24.20 o
  -4   7   8        181.01        183.20        14.70 o
  -3   7   8         33.95         46.36         8.44 o
  -2   7   8        293.64        275.59        16.63 o
  -1   7   8         39.70         28.82         5.46 o
   0   7   8         77.89         86.46         7.51 o
   1   7   8         14.43         13.27         4.09 o
   2   7   8          9.41         11.76         4.91 o
   3   7   8        213.41        218.52        11.36 o
   4   7   8         87.10         82.88         7.86 o
   5   7   8        442.60        456.55        14.64 o
   6   7   8       2786.79       2861.70        38.65 o
   7   7   8         58.67         64.03         7.64 o
   8   7   8          0.03         -1.67         3.90 o
   9   7   8         84.63         64.93         8.16 o
  10   7   8        284.44        273.52        15.78 o
  11   7   8          2.16         -2.01         5.18 o
  12   7   8         37.12         21.95         8.13 o
  13   7   8        168.66        161.42        16.74 o
  14   7   8        239.91        210.59        24.55 o
  -8   8   8          8.12         28.37        22.87 o
  -7   8   8         20.39         32.50        19.53 o
  -6   8   8         30.94         32.68        12.86 o
  -5   8   8         23.66         34.59        12.69 o
  -4   8   8         61.08         50.55        10.37 o
  -3   8   8        143.86        140.47        13.60 o
  -2   8   8        766.65        777.66        23.80 o
  -1   8   8         82.75         75.31        10.79 o
   0   8   8          5.77          8.40         4.93 o
   1   8   8        265.20        273.84        13.94 o
   2   8   8         29.07         17.47         6.65 o
   3   8   8         29.61         17.94         6.08 o
   4   8   8          5.86         -3.76         3.97 o
   5   8   8         32.91         24.02         5.25 o
   6   8   8       2831.92       2903.72        42.69 o
   7   8   8        155.86        134.13        10.60 o
   8   8   8          0.59         -1.31         4.72 o
   9   8   8        457.49        443.04        21.65 o
  10   8   8        220.47        209.79        17.01 o
  11   8   8         35.40         38.12         9.42 o
  12   8   8         25.41          7.78         8.53 o
  13   8   8         36.25         24.24        10.25 o
  -7   9   8         10.12          9.08        11.24 o
  -6   9   8         65.48         85.83        25.64 o
  -5   9   8          0.21         20.82        14.62 o
  -4   9   8         31.81         41.00         9.27 o
  -3   9   8        108.08         96.53        12.04 o
  -2   9   8        180.75        141.37        15.03 o
  -1   9   8        393.47        372.59        19.31 o
   0   9   8         15.82          5.27         5.32 o
   1   9   8        430.62        447.23        16.70 o
   2   9   8         37.57         27.42         6.18 o
   3   9   8        899.90        809.20        27.68 o
   4   9   8          4.19          4.12         4.41 o
   5   9   8        247.42        269.77        15.97 o
   6   9   8         20.36         18.86         6.25 o
   7   9   8        556.28        549.59        21.05 o
   8   9   8        108.95        103.30        11.70 o
   9   9   8        409.42        447.36        32.15 o
  10   9   8         37.64         25.97         8.49 o
  11   9   8        196.15        196.44        19.73 o
  12   9   8         26.41         14.02        11.01 o
  13   9   8        292.07        287.74        31.95 o
  -6  10   8        249.13        411.12        82.14 o
  -5  10   8         84.88         98.55        31.54 o
  -4  10   8          4.37         27.72        15.44 o
  -3  10   8          1.90         -1.82         8.56 o
  -2  10   8          0.01          4.36         8.39 o
  -1  10   8         81.27         97.79        13.55 o
   0  10   8        270.38        227.21        19.08 o
   1  10   8         10.40          1.21         5.89 o
   2  10   8        602.16        562.07        18.20 o
   3  10   8        559.58        599.40        19.04 o
   4  10   8          3.37          9.05         5.53 o
   5  10   8          3.17          1.19         4.75 o
   6  10   8         74.44         54.56         8.49 o
   7  10   8          0.07          8.77         6.59 o
   8  10   8         54.77         50.82        11.32 o
   9  10   8        135.08        133.08        14.17 o
  10  10   8          0.00         -2.04         7.72 o
  11  10   8        701.54        861.56        35.18 o
  12  10   8          0.56         -8.35         8.35 o
  -5  11   8         44.27        135.19        42.07 o
  -4  11   8        232.20        343.38        57.51 o
  -3  11   8          0.06         41.79        23.51 o
  -2  11   8          7.44         31.19        16.55 o
  -1  11   8          0.11         20.83        14.25 o
   0  11   8          4.30         -2.33        13.63 o
   1  11   8         26.16         29.99        14.04 o
   2  11   8        175.12        210.44        16.23 o
   3  11   8        206.10        181.98        13.90 o
   4  11   8         87.66         95.74        11.20 o
   5  11   8        143.90        194.58        15.01 o
   6  11   8        179.87        182.76        15.21 o
   7  11   8         34.68         32.82         8.63 o
   8  11   8          1.34         -1.39         8.32 o
   9  11   8        492.27        523.95        31.19 o
  10  11   8         16.47          3.32         8.73 o
  11  11   8         45.99         18.42        13.17 o
  -4  12   8          0.02        148.99        36.93 o
  -3  12   8        336.15        469.36        89.48 o
  -2  12   8         26.39         48.33        39.88 o
  -1  12   8        257.86        258.44        28.09 o
   0  12   8         10.99         -3.94        12.96 o
   1  12   8         63.40         78.72        15.15 o
   2  12   8         49.69         36.72        29.52 o
   3  12   8          6.33         -5.59         8.38 o
   4  12   8         11.04          5.14         8.14 o
   5  12   8        254.89        245.42        17.10 o
   6  12   8          0.41         -6.70         6.70 o
   7  12   8        428.01        394.60        22.49 o
   8  12   8         10.35        -10.72        10.72 o
   9  12   8        711.40        806.86        36.61 o
  10  12   8          0.28         -8.83        12.97 o
  -3  13   8        210.70        320.18        64.97 o
  -2  13   8         95.22        140.77        44.45 o
  -1  13   8         37.08        113.19        44.47 o
   0  13   8        183.31        227.31        27.63 o
   1  13   8         17.25         13.52        11.63 o
   2  13   8         93.87         91.05        17.24 o
   3  13   8         96.44         96.21        17.13 o
   4  13   8         46.82         27.34        25.74 o
   5  13   8          8.42         -7.22        14.04 o
   6  13   8          0.77        -11.03        11.03 o
   7  13   8         34.47         55.67        18.45 o
   8  13   8          8.44         19.52        11.51 o
   9  13   8         16.81         -2.64        11.41 o
   0  14   8          3.76         44.09        42.38 o
   1  14   8         60.68        116.57        29.92 o
   2  14   8          7.18          5.23        12.94 o
   3  14   8         61.52         47.34        15.78 o
   4  14   8         86.49        100.74        22.69 o
   5  14   8        166.72        162.93        22.49 o
   6  14   8         15.09          8.50        18.41 o
   7  14   8        114.32        103.43        23.91 o
   1 -11   9          0.20        -29.30        29.30 o
   2 -11   9         23.79         -7.59        26.06 o
  -3 -10   9        133.08        139.70        43.47 o
  -2 -10   9         19.31         19.77        11.65 o
  -1 -10   9          9.05          4.72        22.63 o
   0 -10   9         34.18         14.15        23.29 o
   1 -10   9         15.36         25.32        14.44 o
   2 -10   9          6.72         12.86        29.28 o
   3 -10   9        213.64        190.03        24.95 o
   4 -10   9        163.78        181.30        20.30 o
   5 -10   9          9.81         15.07        10.66 o
   6 -10   9         43.61         71.38        15.85 o
  -4  -9   9          0.09         16.75        16.48 o
  -3  -9   9          0.21         18.18        11.07 o
  -2  -9   9         49.41         38.45        21.35 o
  -1  -9   9          2.32          3.57        15.81 o
   0  -9   9        167.20        153.20        18.40 o
   1  -9   9         14.63         24.34        12.85 o
   2  -9   9         12.91          3.68        18.78 o
   3  -9   9          4.91          6.06         8.83 o
   4  -9   9        124.99        111.85        15.93 o
   5  -9   9        149.36        154.48        17.94 o
   6  -9   9          4.00         -3.79         9.22 o
   7  -9   9          0.32          5.92         9.71 o
   8  -9   9        161.69        137.02        25.79 o
  -6  -8   9         23.30         11.74        32.58 o
  -5  -8   9         49.45         74.48        15.32 o
  -4  -8   9          2.69         17.91        13.98 o
  -3  -8   9          5.82          4.92        14.56 o
  -2  -8   9        100.22        123.66        16.76 o
  -1  -8   9         16.88         11.33        13.33 o
   0  -8   9        237.89        233.42        19.72 o
   1  -8   9          8.30          2.36        11.33 o
   2  -8   9        631.49        631.56        25.96 o
   3  -8   9         75.40         64.32        12.13 o
   4  -8   9        561.78        591.63        28.15 o
   5  -8   9         15.41         15.73         9.24 o
   6  -8   9        110.46        113.84        15.70 o
   7  -8   9         24.52         32.33        10.51 o
   8  -8   9          7.85         15.31         9.53 o
   9  -8   9          0.02          2.48        11.29 o
  -6  -7   9          1.96         10.73        13.43 o
  -5  -7   9         15.29         20.18        11.15 o
  -4  -7   9         13.81         33.75        11.48 o
  -3  -7   9        415.28        388.40        26.78 o
  -2  -7   9        167.07        136.85        16.63 o
  -1  -7   9         13.84          8.11         8.26 o
   0  -7   9         71.24         64.91        10.90 o
   1  -7   9         20.73         15.88         6.76 o
   2  -7   9        101.23         85.61        11.50 o
   3  -7   9          8.26         10.79         6.74 o
   4  -7   9         94.23         98.28        13.65 o
   5  -7   9        168.88        141.77        16.09 o
   6  -7   9        124.13        145.41        16.67 o
   7  -7   9         29.08         33.79        10.16 o
   8  -7   9         22.70         17.50         8.82 o
   9  -7   9         10.72         12.61         8.68 o
  10  -7   9         14.53         18.17        12.06 o
  -7  -6   9          0.41         14.87        12.21 o
  -6  -6   9        128.41        169.37        19.30 o
  -5  -6   9         32.93         47.83        10.70 o
  -4  -6   9        114.54        104.18        15.53 o
  -3  -6   9         69.98         89.84        14.57 o
  -2  -6   9       1113.93       1168.24        49.23 o
  -1  -6   9        111.98        118.41        13.72 o
   0  -6   9         16.10         14.39         7.36 o
   1  -6   9         96.06         83.90        10.92 o
   2  -6   9        203.40        179.44        14.72 o
   3  -6   9         70.63         54.94         8.71 o
   4  -6   9         39.11         21.43         6.68 o
   5  -6   9         40.43         37.03         9.14 o
   6  -6   9        755.73        693.50        26.59 o
   7  -6   9        123.09        100.08        13.48 o
   8  -6   9         64.38         69.09        12.06 o
   9  -6   9          0.58         -2.09         7.32 o
  10  -6   9         14.35          9.88        10.27 o
  11  -6   9         26.09         43.71        14.20 o
  -8  -5   9          0.26          9.69        11.42 o
  -7  -5   9         31.35         43.79        12.95 o
  -6  -5   9        281.11        271.10        22.90 o
  -5  -5   9         86.64         81.54        11.98 o
  -4  -5   9         26.07         30.67         8.35 o
  -3  -5   9        135.96        123.92        13.04 o
  -2  -5   9       4289.13       4620.51        71.01 o
  -1  -5   9          3.94          1.78         5.50 o
   0  -5   9        167.04        168.42        14.17 o
   1  -5   9         88.48         72.84         9.67 o
   2  -5   9        155.72        142.54        12.84 o
   3  -5   9        109.63        101.49        10.26 o
   4  -5   9         46.79         27.44         6.37 o
   5  -5   9          0.26         -1.48         4.40 o
   6  -5   9        116.59        114.22        13.33 o
   7  -5   9         39.44         38.89         8.92 o
   8  -5   9        103.79         68.48        12.31 o
   9  -5   9          1.57          2.06         6.51 o
  10  -5   9        527.29        543.86        30.54 o
  11  -5   9          6.21          8.34        10.32 o
  12  -5   9        364.12        383.59        31.99 o
  -8  -4   9         12.62         24.62        11.40 o
  -7  -4   9         60.54         71.57        18.02 o
  -6  -4   9         16.64         10.12         8.97 o
  -5  -4   9          0.04          2.03         8.14 o
  -4  -4   9        747.76        772.17        25.65 o
  -3  -4   9        104.47        114.29        11.79 o
  -2  -4   9        178.12        162.28        12.89 o
  -1  -4   9         56.95         40.06         6.66 o
   0  -4   9         72.39         76.30         8.45 o
   1  -4   9        180.02        182.93        18.94 o
   2  -4   9        146.63        146.69        12.58 o
   3  -4   9        114.56        103.33        10.58 o
   4  -4   9        234.64        221.30        14.16 o
   5  -4   9         24.65         23.23         5.81 o
   6  -4   9       2839.45       2800.21        45.64 o
   7  -4   9          0.12         -2.84         5.01 o
   8  -4   9         37.23         42.33         9.17 o
   9  -4   9          1.34          6.24         6.35 o
  10  -4   9        245.21        266.64        20.88 o
  11  -4   9         10.91         13.82         8.98 o
  12  -4   9        110.06        118.81        16.64 o
  -9  -3   9          8.74          1.48        13.30 o
  -8  -3   9        433.92        478.04        27.69 o
  -7  -3   9         44.77         59.40        10.38 o
  -6  -3   9        276.75        322.35        19.50 o
  -5  -3   9        118.66         91.10        11.03 o
  -4  -3   9        446.39        439.86        17.27 o
  -3  -3   9         10.66          2.77         5.41 o
  -2  -3   9         89.58         86.53        10.76 o
  -1  -3   9          4.31          7.16         4.23 o
   0  -3   9          6.82          6.07         4.75 o
   1  -3   9          0.05         -3.30         3.30 o
   2  -3   9          9.85          5.42         3.84 o
   3  -3   9         24.86         11.08         5.03 o
   4  -3   9       1974.58       2019.00        35.59 o
   5  -3   9         22.29         17.56         5.44 o
   6  -3   9        257.30        272.15        15.26 o
   7  -3   9        337.31        350.58        22.41 o
   8  -3   9        242.33        249.45        18.27 o
   9  -3   9          1.53          0.88         5.72 o
  10  -3   9         10.55          9.83         6.71 o
  11  -3   9         21.73         26.10         8.92 o
  12  -3   9        143.88        143.55        17.06 o
  13  -3   9         37.62         40.34        12.16 o
  -9  -2   9          7.59         12.92        10.30 o
  -8  -2   9          9.86         25.00        13.91 o
  -7  -2   9          3.08          8.87         6.59 o
  -6  -2   9        442.77        438.23        20.86 o
  -5  -2   9          0.69          1.58         5.25 o
  -4  -2   9        518.52        531.48        15.82 o
  -3  -2   9          4.38          2.49         3.48 o
  -2  -2   9        251.76        244.82         9.40 o
  -1  -2   9        174.10        175.10         9.39 o
   0  -2   9         49.44         40.91         5.82 o
   1  -2   9          0.00         -3.21         3.21 o
   2  -2   9         10.16         -2.13         4.38 o
   3  -2   9         31.75         25.88         4.62 o
   4  -2   9        599.34        641.45        15.21 o
   5  -2   9          0.23         -0.99         3.24 o
   6  -2   9       1102.77       1155.67        25.53 o
   7  -2   9         16.84         14.91         4.99 o
   8  -2   9        121.20        125.55        10.72 o
   9  -2   9          0.05          0.51         5.32 o
  10  -2   9        320.34        359.38        20.76 o
  11  -2   9          7.56         13.37         6.80 o
  12  -2   9        131.22        100.02        14.03 o
  13  -2   9          0.19          7.19         9.33 o
  -9  -1   9         17.03         47.54        11.19 o
  -8  -1   9         70.41        105.07        13.45 o
  -7  -1   9          0.48         11.06         8.44 o
  -6  -1   9        132.43        137.36        12.75 o
  -5  -1   9          1.52          4.42         5.05 o
  -4  -1   9        293.52        261.18        15.53 o
  -3  -1   9          2.54         -0.94         4.07 o
  -2  -1   9        533.58        517.76        14.26 o
  -1  -1   9          1.62         -0.85         2.94 o
   0  -1   9         73.99         65.41         5.45 o
   1  -1   9          0.54         -2.82         2.92 o
   2  -1   9          2.95          2.80         3.32 o
   3  -1   9         27.31         23.83         4.46 o
   4  -1   9         86.99         82.56         7.06 o
   5  -1   9          0.10         -0.06         2.71 o
   6  -1   9         55.89         50.21         5.55 o
   7  -1   9        118.42        127.71         9.07 o
   8  -1   9        624.49        618.29        19.62 o
   9  -1   9         98.36        105.86         9.60 o
  10  -1   9        791.99        771.60        23.63 o
  11  -1   9          1.52          1.17         5.59 o
  12  -1   9          1.92          9.54         6.87 o
  13  -1   9        199.53        208.52        20.19 o
  14  -1   9        114.50         89.05        22.17 o
  -9   0   9          4.37         19.29         8.68 o
  -8   0   9        241.41        227.89        18.16 o
  -7   0   9          6.03         20.04         7.79 o
  -6   0   9          2.35          3.35         7.26 o
  -5   0   9          6.43         -1.00         4.85 o
  -4   0   9        360.22        340.63        23.28 o
  -3   0   9         15.45          8.87         3.98 o
  -2   0   9         61.05         45.22         5.59 o
  -1   0   9         58.38         55.84         6.87 o
   0   0   9       1892.66       2074.26        26.99 o
   1   0   9        163.46        162.62         7.06 o
   2   0   9        107.97        130.18         8.00 o
   3   0   9          0.02         -1.20         2.66 o
   4   0   9        733.62        704.33        15.44 o
   5   0   9        119.16        107.00         5.53 o
   6   0   9         34.46         35.29         3.61 o
   7   0   9          0.46          0.83         2.36 o
   8   0   9          2.41         -2.41         2.41 o
   9   0   9        339.89        346.62        10.93 o
  10   0   9          2.46          2.63         3.90 o
  11   0   9        188.82        208.27        11.12 o
  12   0   9        126.60        147.89        12.31 o
  13   0   9        124.82        135.53        19.48 o
  14   0   9         34.53         38.69        12.24 o
  -9   1   9         33.50         42.26        14.69 o
  -8   1   9        546.26        567.34        34.93 o
  -7   1   9         13.37         17.83         6.89 o
  -6   1   9        271.16        246.30        16.69 o
  -5   1   9         15.07         16.59         5.84 o
  -4   1   9       1099.11       1003.21        25.42 o
  -3   1   9          8.76          5.29         3.99 o
  -2   1   9        298.29        312.46        11.60 o
  -1   1   9         13.86         16.23         4.34 o
   0   1   9         85.18         83.37         6.43 o
   1   1   9         22.62         16.14         3.24 o
   2   1   9        286.34        298.03         8.80 o
   3   1   9        172.69        159.00         5.98 o
   4   1   9       1303.61       1312.49        18.81 o
   5   1   9        679.16        673.87        13.05 o
   6   1   9        109.26         82.22         5.28 o
   7   1   9          2.64          3.02         2.43 o
   8   1   9         56.67         56.35         4.89 o
   9   1   9         59.02         49.29         4.86 o
  10   1   9          4.84          5.01         2.82 o
  11   1   9        139.18        138.80         7.30 o
  12   1   9        100.56         95.97         7.68 o
  13   1   9         85.03         81.54        10.95 o
  14   1   9         23.15         23.30        12.74 o
  -9   2   9         64.22         71.53        14.62 o
  -8   2   9        406.41        458.92        26.67 o
  -7   2   9          3.84         22.56         7.13 o
  -6   2   9          3.72          7.14         8.00 o
  -5   2   9         14.10         10.34         5.95 o
  -4   2   9       1494.05       1434.84        33.26 o
  -3   2   9         25.05         19.82         5.88 o
  -2   2   9        146.06        140.91         8.98 o
  -1   2   9        534.61        541.03        13.78 o
   0   2   9        234.11        233.75         9.37 o
   1   2   9         26.29         15.65         3.61 o
   2   2   9       1021.04       1056.63        13.99 o
   3   2   9          3.27          3.08         2.64 o
   4   2   9       1879.89       2030.66        24.83 o
   5   2   9        317.66        331.12        10.95 o
   6   2   9        520.40        484.71        11.46 o
   7   2   9          0.82         -1.12         2.29 o
   8   2   9        151.51        163.63         8.07 o
   9   2   9        156.46        148.34         7.32 o
  10   2   9         50.47         38.96         4.14 o
  11   2   9         26.22         24.00         3.98 o
  12   2   9        214.56        213.84         9.32 o
  13   2   9         15.54         16.21         7.76 o
  14   2   9          0.14         10.95        11.50 o
  -9   3   9         15.28         21.40         9.52 o
  -8   3   9          1.82         23.80        14.92 o
  -7   3   9          5.09         16.50         8.15 o
  -6   3   9          1.92          7.97         6.96 o
  -5   3   9          1.62          5.86         5.53 o
  -4   3   9        681.95        701.41        21.02 o
  -3   3   9        626.78        586.42        17.87 o
  -2   3   9        275.55        284.46        12.63 o
  -1   3   9        325.91        332.31        11.63 o
   0   3   9         15.00         12.76         3.37 o
   1   3   9         22.61         21.70         3.24 o
   2   3   9        854.62        895.20        18.54 o
   3   3   9          0.15         -0.95         3.13 o
   4   3   9       1812.75       2158.52        32.17 o
   5   3   9        110.22        107.01         5.53 o
   6   3   9         41.23         36.47         3.76 o
   7   3   9        280.71        280.94         8.98 o
   8   3   9        105.72        118.35         7.04 o
   9   3   9        784.88        779.03        14.73 o
  10   3   9        121.27        135.73         7.37 o
  11   3   9        102.33        110.10         7.07 o
  12   3   9          9.50          5.96         4.24 o
  13   3   9          0.35         10.55         6.12 o
  14   3   9         72.44         58.29        12.62 o
  -9   4   9        283.88        308.74        25.14 o
  -8   4   9        317.52        409.99        30.38 o
  -7   4   9          1.11          0.94         6.09 o
  -6   4   9         16.42         18.20         9.09 o
  -5   4   9          2.33         -0.69         4.48 o
  -4   4   9        132.39        125.36         9.77 o
  -3   4   9         56.48         48.74         6.44 o
  -2   4   9        483.12        476.81        13.27 o
  -1   4   9         11.73         10.51         3.11 o
   0   4   9         57.11         52.27         4.41 o
   1   4   9        333.19        325.03         8.85 o
   2   4   9       2622.36       2908.91        36.58 o
   3   4   9        570.50        628.57        14.50 o
   4   4   9        347.13        387.95        11.41 o
   5   4   9        270.09        297.90        11.24 o
   6   4   9        650.41        661.97        12.31 o
   7   4   9          0.25         -0.58         2.62 o
   8   4   9        355.10        378.33        12.08 o
   9   4   9        375.24        368.77        13.76 o
  10   4   9        524.46        522.74        15.29 o
  11   4   9        102.91         87.42         8.21 o
  12   4   9          4.99          7.66         5.22 o
  13   4   9        573.90        580.50        21.75 o
  14   4   9         31.52         41.95        10.47 o
  -9   5   9         20.85         17.06        13.47 o
  -8   5   9        706.32        765.71        54.96 o
  -7   5   9         27.16         35.94        11.82 o
  -6   5   9        211.33        212.61        16.35 o
  -5   5   9         63.42         63.46         9.30 o
  -4   5   9        109.60        104.05         9.13 o
  -3   5   9          0.08         -4.66         4.66 o
  -2   5   9        900.84        904.75        19.23 o
  -1   5   9         63.66         54.59         5.45 o
   0   5   9       3349.47       3517.56        39.33 o
   1   5   9        589.57        560.85        13.20 o
   2   5   9        167.84        177.29         9.67 o
   3   5   9         11.48         11.09         3.78 o
   4   5   9        166.56        148.50        12.23 o
   5   5   9        924.62        942.49        18.85 o
   6   5   9       1129.19       1177.24        24.22 o
   7   5   9        438.53        410.25        15.17 o
   8   5   9        153.51        145.82        11.08 o
   9   5   9        183.91        174.96        11.27 o
  10   5   9        158.31        145.28        11.35 o
  11   5   9         51.42         43.68         8.21 o
  12   5   9          0.11          3.23         5.43 o
  13   5   9        184.52        210.35        14.78 o
  14   5   9        183.48        176.90        18.81 o
  -8   6   9        176.12        207.97        18.05 o
  -7   6   9         26.24         41.34        10.76 o
  -6   6   9         23.07         28.18        10.40 o
  -5   6   9         30.33         42.66         8.27 o
  -4   6   9         12.56         22.01         6.59 o
  -3   6   9         14.33          9.35         5.29 o
  -2   6   9       2442.04       2407.54        38.19 o
  -1   6   9         28.57         23.22         4.93 o
   0   6   9        254.73        234.49        10.84 o
   1   6   9        105.20        102.41         9.19 o
   2   6   9         13.41         15.95         4.12 o
   3   6   9        305.76        335.49        15.38 o
   4   6   9        295.50        287.40        14.48 o
   5   6   9       1709.48       1769.66        31.24 o
   6   6   9        581.85        614.73        17.96 o
   7   6   9       1278.90       1340.08        27.57 o
   8   6   9        372.84        379.41        15.40 o
   9   6   9        157.84        144.15        11.83 o
  10   6   9        519.85        528.99        20.37 o
  11   6   9         48.79         40.46         8.45 o
  12   6   9         57.22         29.41        11.29 o
  13   6   9         68.10         60.39        10.44 o
  14   6   9          1.52         -8.27         8.27 o
  -8   7   9         15.20         61.77        30.15 o
  -7   7   9         18.05         28.70        21.55 o
  -6   7   9        151.20        150.53        16.09 o
  -5   7   9          2.87         13.26         7.00 o
  -4   7   9          6.89         15.17         7.03 o
  -3   7   9         52.34         61.56        13.19 o
  -2   7   9       3898.64       4070.17        55.30 o
  -1   7   9        439.56        447.72        21.30 o
   0   7   9        124.66        101.22         9.31 o
   1   7   9         13.89          5.46         4.80 o
   2   7   9        432.22        478.79        17.50 o
   3   7   9        120.71        115.94        12.75 o
   4   7   9         13.43         14.08         5.02 o
   5   7   9         14.91         24.51         6.22 o
   6   7   9          0.03         -3.72         4.46 o
   7   7   9       1777.19       1787.39        35.43 o
   8   7   9        197.98        184.89        13.35 o
   9   7   9         67.40         67.60         9.07 o
  10   7   9        485.25        489.91        22.12 o
  11   7   9         30.02         28.91        10.72 o
  12   7   9         58.93         46.23        11.84 o
  13   7   9          7.98          1.95         7.07 o
  14   7   9          3.18         -4.69        10.12 o
  -7   8   9          0.32          1.24        12.64 o
  -6   8   9        208.92        186.82        21.21 o
  -5   8   9          4.77         38.73        13.17 o
  -4   8   9         38.59         39.24        10.75 o
  -3   8   9        136.88        119.81        14.80 o
  -2   8   9        372.39        352.23        23.09 o
  -1   8   9        458.48        438.66        19.68 o
   0   8   9         66.69         79.36         9.80 o
   1   8   9         23.21         15.22         6.59 o
   2   8   9        646.83        509.59        18.75 o
   3   8   9         84.70         92.54        10.46 o
   4   8   9         43.27         44.00         8.10 o
   5   8   9        220.31        175.46        13.81 o
   6   8   9        540.88        532.87        18.50 o
   7   8   9         33.19         27.69         6.57 o
   8   8   9        168.83        178.89        14.05 o
   9   8   9         12.44         13.99         6.52 o
  10   8   9         38.55         29.40         8.03 o
  11   8   9        296.25        277.31        20.82 o
  12   8   9          3.63          1.33         7.34 o
  13   8   9        436.91        437.09        26.29 o
  -7   9   9          2.89         16.00        17.49 o
  -6   9   9        185.86        176.36        29.54 o
  -5   9   9         64.77         98.33        14.48 o
  -4   9   9        191.93        183.27        18.50 o
  -3   9   9         58.76         76.53        17.32 o
  -2   9   9          0.83          8.05         8.45 o
  -1   9   9        112.30        110.96        16.42 o
   0   9   9          7.69          9.46         9.36 o
   1   9   9        375.64        394.79        20.01 o
   2   9   9         72.93         45.07         8.59 o
   3   9   9       1033.66        969.73        26.65 o
   4   9   9        207.00        220.66        15.68 o
   5   9   9          0.81          0.60         9.22 o
   6   9   9        144.61        150.93        12.62 o
   7   9   9         23.45          9.76         6.03 o
   8   9   9          1.50         -5.98         8.72 o
   9   9   9          0.82         -5.77         5.77 o
  10   9   9         59.08         56.74        10.28 o
  11   9   9        159.16        134.69        14.76 o
  12   9   9         93.77        111.00        14.74 o
  13   9   9        239.60        279.46        31.82 o
  -6  10   9         46.62         56.66        41.44 o
  -5  10   9        102.12        151.20        21.00 o
  -4  10   9         21.42         60.67        27.00 o
  -3  10   9         36.00         73.53        14.51 o
  -2  10   9          8.05         25.15        16.38 o
  -1  10   9          2.16         19.87        12.27 o
   0  10   9         19.46          6.60         8.60 o
   1  10   9          1.99         -4.32         6.98 o
   2  10   9        128.15        159.52        12.05 o
   3  10   9        523.57        524.67        25.38 o
   4  10   9         82.15         63.75         9.10 o
   5  10   9        150.85        177.47        13.70 o
   6  10   9         68.96         59.85         9.39 o
   7  10   9        541.36        563.39        27.29 o
   8  10   9         99.93        100.45        12.22 o
   9  10   9        155.17        156.46        15.11 o
  10  10   9         11.47         14.01         8.51 o
  11  10   9        181.13        195.21        18.65 o
  12  10   9         24.02         16.91        10.87 o
  -5  11   9         41.41        261.62        35.12 o
  -4  11   9         17.93         74.14        29.85 o
  -3  11   9        235.35        348.04        60.06 o
  -2  11   9        107.86        158.64        34.99 o
  -1  11   9         60.72         88.55        28.62 o
   0  11   9         40.03         57.70        24.04 o
   1  11   9         82.05         46.47        11.67 o
   2  11   9          0.05         -9.70        12.78 o
   3  11   9         42.84         30.49         7.64 o
   4  11   9          2.53          0.73         5.69 o
   5  11   9         12.64          4.53         6.85 o
   6  11   9         49.22         51.74        10.08 o
   7  11   9        221.64        215.25        16.67 o
   8  11   9         26.99          0.76         8.47 o
   9  11   9         11.04         -5.90        13.66 o
  10  11   9         85.97         63.37        14.67 o
  11  11   9         42.47         14.29        11.67 o
  -4  12   9         58.77        207.30        48.37 o
  -3  12   9        122.12        168.89        32.07 o
  -2  12   9        217.28        224.34        28.02 o
  -1  12   9         27.21         62.58        25.79 o
   0  12   9        155.59        180.74        25.95 o
   1  12   9        167.51        191.57        18.84 o
   2  12   9         55.85         43.82        14.08 o
   3  12   9         97.17         88.45        16.99 o
   4  12   9         27.80         26.93         9.85 o
   5  12   9        106.49        122.92        13.19 o
   6  12   9         16.35         10.91         7.45 o
   7  12   9        102.21         90.57        12.48 o
   8  12   9          1.54        -13.18        13.18 o
   9  12   9        506.89        544.38        38.03 o
  10  12   9          1.75        -15.42        15.42 o
  -2  13   9         40.62         93.45        28.95 o
  -1  13   9         30.89         24.76        22.70 o
   0  13   9         11.22          6.77        12.53 o
   1  13   9        408.13        441.21        37.72 o
   2  13   9          5.37          4.13        11.76 o
   3  13   9        195.23        217.69        23.26 o
   4  13   9         29.62         22.55        13.53 o
   5  13   9        308.78        374.07        22.18 o
   6  13   9         71.42         56.46        11.22 o
   7  13   9         28.04          7.16        10.08 o
   8  13   9          0.07         -1.77        10.34 o
   9  13   9         46.00         47.22        15.38 o
   1  14   9        314.00        342.24        41.26 o
   2  14   9         17.10         17.72        14.00 o
   3  14   9          0.08        -20.68        20.68 o
   4  14   9         34.17         26.59        15.85 o
   5  14   9        190.64        196.51        24.67 o
   6  14   9         23.49         14.83        16.53 o
   7  14   9          0.03          0.88        13.45 o
  -1 -10  10         35.03         33.63        72.30 o
   0 -10  10        160.40        117.21        27.04 o
   1 -10  10          1.85         -4.76        17.96 o
   2 -10  10         49.18         53.45        40.65 o
   3 -10  10          4.06         20.51        32.67 o
   4 -10  10         18.37         37.36        23.97 o
  -3  -9  10         10.11         19.99        12.62 o
  -2  -9  10         82.24         84.52        16.65 o
  -1  -9  10          1.83          9.80        13.33 o
   0  -9  10         27.78         27.44        20.96 o
   1  -9  10         50.55         51.91        18.46 o
   2  -9  10        124.18        123.21        29.26 o
   3  -9  10         57.22         32.51        12.91 o
   4  -9  10          0.10         11.92        14.97 o
   5  -9  10         41.66         46.84        12.89 o
   6  -9  10          3.91         10.14        10.82 o
   7  -9  10         22.17         21.54        13.18 o
  -4  -8  10         73.17         87.22        19.95 o
  -3  -8  10          9.97         23.52        14.73 o
  -2  -8  10        147.71        144.87        18.95 o
  -1  -8  10        254.66        235.51        22.81 o
   0  -8  10        101.76         98.68        15.59 o
   1  -8  10         50.71         35.69        15.62 o
   2  -8  10        611.74        629.46        27.14 o
   3  -8  10         16.24         18.69        15.51 o
   4  -8  10         21.05         30.27        10.78 o
   5  -8  10         78.03         73.56        13.54 o
   6  -8  10         92.03        100.01        15.49 o
   7  -8  10          0.83          8.18         8.59 o
   8  -8  10         18.74         32.33        11.70 o
   9  -8  10          1.67         28.60        24.31 o
  -5  -7  10        141.41        156.01        23.60 o
  -4  -7  10        260.28        282.82        24.98 o
  -3  -7  10         95.52         87.47        18.75 o
  -2  -7  10        397.07        421.42        28.93 o
  -1  -7  10          6.41         13.14         9.17 o
   0  -7  10        138.92        129.35        16.48 o
   1  -7  10         14.55         10.71         7.49 o
   2  -7  10        141.83        136.44        15.54 o
   3  -7  10          9.92         21.03         8.21 o
   4  -7  10        272.75        286.80        22.45 o
   5  -7  10         28.98         19.70         9.22 o
   6  -7  10        117.88         81.25        14.61 o
   7  -7  10         48.74         24.13        10.31 o
   8  -7  10        282.93        296.79        28.48 o
   9  -7  10         29.74         31.88        11.55 o
  10  -7  10          4.36         12.68        29.33 o
  -6  -6  10         26.05         30.01        15.85 o
  -5  -6  10        198.91        222.91        26.59 o
  -4  -6  10         29.25         25.53        17.19 o
  -3  -6  10         17.16         27.72        10.88 o
  -2  -6  10         16.59         19.52        10.16 o
  -1  -6  10        947.75        930.07        31.76 o
   0  -6  10         65.08         49.69         9.90 o
   1  -6  10          3.73          3.96         7.04 o
   2  -6  10         41.44         32.84         8.58 o
   3  -6  10          7.58         12.34         6.77 o
   4  -6  10         14.66         12.49         6.38 o
   5  -6  10         40.46         40.79         9.93 o
   6  -6  10        251.14        259.99        21.15 o
   7  -6  10         77.20         81.72        13.04 o
   8  -6  10        943.41        971.79        33.83 o
   9  -6  10          0.44          3.03         8.11 o
  10  -6  10          8.21          4.86         8.84 o
  11  -6  10         58.55         48.70        25.50 o
  -7  -5  10         85.68         82.34        16.36 o
  -6  -5  10        184.33        181.20        20.56 o
  -5  -5  10         16.16         17.24        10.47 o
  -4  -5  10         82.60         84.32        12.26 o
  -3  -5  10        270.27        261.35        21.94 o
  -2  -5  10       1019.99       1017.41        34.23 o
  -1  -5  10         39.67         33.05         9.15 o
   0  -5  10        198.64        213.57        17.58 o
   1  -5  10         45.88         35.69         8.27 o
   2  -5  10        226.12        235.81        17.02 o
   3  -5  10          2.18          1.76         5.81 o
   4  -5  10        343.41        328.73        18.69 o
   5  -5  10         19.90         11.72         5.95 o
   6  -5  10        661.11        608.02        25.23 o
   7  -5  10         46.79         44.90        10.24 o
   8  -5  10        112.14         93.80        13.32 o
   9  -5  10         75.03         78.76        13.17 o
  10  -5  10         51.25         52.38        12.08 o
  11  -5  10         33.54         28.81        12.62 o
  12  -5  10        118.75        129.23        41.80 o
  -7  -4  10        132.48        116.48        17.91 o
  -6  -4  10          6.35          7.04         9.47 o
  -5  -4  10          3.07          5.02         8.58 o
  -4  -4  10        554.32        613.09        25.24 o
  -3  -4  10          8.86          1.96        10.82 o
  -2  -4  10        218.56        190.83        14.43 o
  -1  -4  10         71.23         75.25         9.25 o
   0  -4  10        252.28        260.30        17.27 o
   1  -4  10         14.95         15.32         6.75 o
   2  -4  10        832.87        803.68        27.79 o
   3  -4  10         21.58         13.99         6.04 o
   4  -4  10       1436.46       1489.85        33.63 o
   5  -4  10         81.38         75.99         9.32 o
   6  -4  10         76.20         63.61         9.20 o
   7  -4  10         39.22         47.13        10.54 o
   8  -4  10         25.15         33.11         9.10 o
   9  -4  10         46.80         27.81         9.05 o
  10  -4  10          0.53          3.05         7.23 o
  11  -4  10         19.84         41.82        13.51 o
  12  -4  10        155.15        204.70        23.89 o
  -8  -3  10         60.78         76.99        18.47 o
  -7  -3  10          0.33         20.24        10.79 o
  -6  -3  10          0.57         16.51         9.90 o
  -5  -3  10         24.65         28.77        10.02 o
  -4  -3  10        349.28        358.03        20.55 o
  -3  -3  10          1.23         -0.67         6.04 o
  -2  -3  10         89.17         82.81        10.27 o
  -1  -3  10          1.02          4.77         4.67 o
   0  -3  10         22.37         24.17         5.82 o
   1  -3  10         15.10          4.30         4.74 o
   2  -3  10         68.65         72.16         9.57 o
   3  -3  10          0.53          6.54         5.33 o
   4  -3  10       1256.95       1251.87        29.45 o
   5  -3  10          5.72          4.39         5.03 o
   6  -3  10        406.90        396.72        18.36 o
   7  -3  10        157.03        165.30        12.96 o
   8  -3  10         15.10          9.16         6.64 o
   9  -3  10          2.79         -0.30         5.97 o
  10  -3  10         25.35         22.15         8.19 o
  11  -3  10         14.94         17.28         8.50 o
  12  -3  10         68.37         72.18        15.53 o
  13  -3  10         81.70         97.55        16.19 o
  -8  -2  10          1.22         17.37        10.50 o
  -7  -2  10         19.36         29.67        12.77 o
  -6  -2  10         10.51         28.41        10.56 o
  -5  -2  10          0.86         -5.73         7.59 o
  -4  -2  10        546.86        538.88        24.91 o
  -3  -2  10          0.12         -3.84         5.89 o
  -2  -2  10        594.89        622.00        20.38 o
  -1  -2  10          0.30         -0.23         4.33 o
   0  -2  10       1179.31       1146.31        24.87 o
   1  -2  10        160.93        150.15        10.14 o
   2  -2  10       2108.26       2272.73        33.86 o
   3  -2  10         10.61          8.26         4.02 o
   4  -2  10         25.28         22.71         6.24 o
   5  -2  10          5.49         -2.47         4.08 o
   6  -2  10        269.81        258.41        15.00 o
   7  -2  10        156.17        158.10        12.27 o
   8  -2  10        369.34        384.94        19.29 o
   9  -2  10         12.08         10.48         6.49 o
  10  -2  10         30.75         27.76         8.56 o
  11  -2  10        212.47        243.79        19.59 o
  12  -2  10          0.49          6.44         8.81 o
  13  -2  10          1.78         16.59         9.50 o
  -8  -1  10        177.61        185.09        19.95 o
  -7  -1  10          1.25         -0.80         7.06 o
  -6  -1  10         80.94         79.47        11.20 o
  -5  -1  10          1.00          4.11         5.93 o
  -4  -1  10         11.11          3.62         5.38 o
  -3  -1  10         63.54         47.19         8.04 o
  -2  -1  10        368.35        344.92        17.67 o
  -1  -1  10         45.10         37.40        10.77 o
   0  -1  10        167.23        123.31         9.27 o
   1  -1  10         77.29         65.24         6.97 o
   2  -1  10         83.03         77.21         8.36 o
   3  -1  10         23.11         18.70         4.39 o
   4  -1  10        124.08        127.92         8.72 o
   5  -1  10         43.92         35.94         5.45 o
   6  -1  10         53.12         56.61         7.39 o
   7  -1  10          1.31          1.59         4.03 o
   8  -1  10         21.94         18.11         5.24 o
   9  -1  10         83.82         86.44         9.48 o
  10  -1  10       1018.26       1072.60        31.22 o
  11  -1  10         52.13         44.51         8.41 o
  12  -1  10        187.15        206.49        17.31 o
  13  -1  10        114.84        154.50        16.28 o
  14  -1  10         41.51         79.43        21.06 o
  -8   0  10        401.44        458.08        26.46 o
  -7   0  10         16.93         34.79         8.73 o
  -6   0  10         42.85         59.96         9.66 o
  -5   0  10         23.55         21.24         7.44 o
  -4   0  10          2.76         10.40         5.38 o
  -3   0  10         12.98         14.62         5.33 o
  -2   0  10        314.07        297.17        17.41 o
  -1   0  10         40.79         28.99         5.21 o
   0   0  10        221.22        238.64        12.19 o
   1   0  10        126.18        127.74         8.91 o
   2   0  10        954.82        954.27        20.37 o
   3   0  10         62.31         59.05         6.10 o
   4   0  10        522.73        522.47        13.90 o
   5   0  10        235.31        225.40        11.11 o
   6   0  10         20.67         13.70         3.99 o
   7   0  10          0.10          0.37         3.12 o
   8   0  10          8.87          4.33         3.53 o
   9   0  10         81.19         76.45         8.25 o
  10   0  10         43.28         49.93         7.49 o
  11   0  10         18.37         14.56         5.73 o
  12   0  10        148.05        176.54        13.26 o
  13   0  10         66.52         62.24        11.81 o
  14   0  10          0.77         18.55        15.66 o
  -9   1  10         33.19         22.96        21.63 o
  -8   1  10         11.14         16.36        12.86 o
  -7   1  10          7.44         22.44         7.50 o
  -6   1  10        262.04        278.63        23.74 o
  -5   1  10         16.61         14.74         6.83 o
  -4   1  10        756.63        758.34        23.13 o
  -3   1  10        361.96        343.10        16.15 o
  -2   1  10        202.13        223.64        12.58 o
  -1   1  10         73.92         70.45         6.79 o
   0   1  10         16.32         18.66         4.10 o
   1   1  10          3.54          4.44         3.34 o
   2   1  10         81.24         73.19         6.43 o
   3   1  10         78.47         82.22         6.43 o
   4   1  10        590.53        599.12        14.35 o
   5   1  10        220.34        216.72        11.53 o
   6   1  10         47.48         40.28         5.37 o
   7   1  10          0.76         -2.45         3.09 o
   8   1  10        635.98        686.52        16.73 o
   9   1  10        176.95        154.15        10.07 o
  10   1  10         94.58         95.15         8.17 o
  11   1  10          8.11         12.42         4.54 o
  12   1  10         26.87         36.64         6.93 o
  13   1  10        138.47        129.04        15.73 o
  -9   2  10          4.63          7.80        12.91 o
  -8   2  10         21.28         28.65        12.12 o
  -7   2  10          2.78         13.77         9.86 o
  -6   2  10         38.14         31.88         8.15 o
  -5   2  10        157.29        158.64        13.59 o
  -4   2  10       2471.44       2386.12        43.15 o
  -3   2  10        441.44        401.86        17.19 o
  -2   2  10          2.87          2.36         3.85 o
  -1   2  10        132.57        134.85        12.71 o
   0   2  10        487.17        469.08        12.86 o
   1   2  10          8.81         14.35         3.54 o
   2   2  10       1531.01       1585.42        26.34 o
   3   2  10         29.54         29.09         4.28 o
   4   2  10          5.84          3.07         2.68 o
   5   2  10        248.21        270.88        10.73 o
   6   2  10         43.43         47.44         5.50 o
   7   2  10        222.86        209.33        10.08 o
   8   2  10        601.90        614.36        16.98 o
   9   2  10        869.97        859.23        17.20 o
  10   2  10         26.62         29.54         4.89 o
  11   2  10         50.16         51.67         5.70 o
  12   2  10          2.32          5.95         4.73 o
  13   2  10          0.57         17.51        26.27 o
  -8   3  10         74.75         81.86        14.71 o
  -7   3  10          5.42         17.98         7.99 o
  -6   3  10        254.57        217.76        16.74 o
  -5   3  10         14.38         27.00         7.54 o
  -4   3  10        211.72        203.60        14.19 o
  -3   3  10         40.75         45.71         7.37 o
  -2   3  10        137.30        138.35         9.57 o
  -1   3  10        106.12         89.53         7.86 o
   0   3  10       4194.96       4349.09        49.74 o
   1   3  10        279.71        319.67        13.57 o
   2   3  10        786.59        822.24        18.57 o
   3   3  10        100.50         96.45         7.73 o
   4   3  10       2943.15       3390.56        43.97 o
   5   3  10        194.54        193.40        10.21 o
   6   3  10        133.16        136.30         8.95 o
   7   3  10         31.41         22.37         4.64 o
   8   3  10        586.46        600.88        15.36 o
   9   3  10        101.84        102.63         8.40 o
  10   3  10        509.39        504.14        14.87 o
  11   3  10         59.19         61.61         6.42 o
  12   3  10         60.20         53.81         6.93 o
  13   3  10          8.52         15.06         6.62 o
  14   3  10        131.57        158.52        33.83 o
  -8   4  10        355.38        373.59        53.45 o
  -7   4  10          4.85         14.46         7.52 o
  -6   4  10        316.86        304.07        19.13 o
  -5   4  10         21.38         20.07         7.15 o
  -4   4  10        110.71        114.57         9.84 o
  -3   4  10        110.04        102.74         8.67 o
  -2   4  10        556.70        540.92        15.99 o
  -1   4  10        169.36        153.92         8.97 o
   0   4  10        507.90        517.18        14.53 o
   1   4  10       1100.31       1121.80        21.33 o
   2   4  10        133.05        140.58         9.11 o
   3   4  10        393.85        402.06        12.32 o
   4   4  10          2.10          3.23         3.21 o
   5   4  10       1226.94       1262.56        23.42 o
   6   4  10        524.87        538.66        14.25 o
   7   4  10        182.72        167.56        10.17 o
   8   4  10        299.20        291.14        15.72 o
   9   4  10          0.02         -3.82         3.82 o
  10   4  10         22.84         14.09         5.11 o
  11   4  10        488.83        541.25        19.57 o
  12   4  10          0.29          3.72         4.90 o
  13   4  10        122.58        127.59        11.29 o
  14   4  10          2.37         -2.30         7.45 o
  -8   5  10        248.76        368.17        62.14 o
  -7   5  10         34.61         45.42        24.11 o
  -6   5  10        609.83        700.00        30.72 o
  -5   5  10         50.29         48.30        10.45 o
  -4   5  10        432.49        427.83        19.74 o
  -3   5  10          6.71          6.76         5.66 o
  -2   5  10         71.74         76.39        10.31 o
  -1   5  10          2.46          7.13         4.16 o
   0   5  10         69.80         65.18         6.91 o
   1   5  10        252.41        252.99        12.25 o
   2   5  10        152.03        168.08        10.12 o
   3   5  10        304.02        303.63        12.63 o
   4   5  10       1631.61       1708.08        26.92 o
   5   5  10        124.02        129.99         9.78 o
   6   5  10        106.42         92.69         8.66 o
   7   5  10         27.90         25.69         5.91 o
   8   5  10        446.50        430.27        17.87 o
   9   5  10         45.30         46.06         7.30 o
  10   5  10        337.94        367.27        17.84 o
  11   5  10          0.05          6.89         5.65 o
  12   5  10          5.11         10.88         6.24 o
  13   5  10        230.32        232.52        15.17 o
  14   5  10          2.03         -0.37         7.46 o
  -8   6  10        160.40        207.42        27.42 o
  -7   6  10         27.86         32.50        23.84 o
  -6   6  10         23.73         51.57        12.58 o
  -5   6  10         42.03         33.23        13.68 o
  -4   6  10        494.23        461.88        26.96 o
  -3   6  10         73.74         58.47         9.27 o
  -2   6  10         55.78         26.75         7.01 o
  -1   6  10       1185.52       1155.85        26.15 o
   0   6  10        376.10        332.57        14.07 o
   1   6  10         11.84         10.07         4.70 o
   2   6  10          0.06         -0.28         4.54 o
   3   6  10         62.47         89.39         8.67 o
   4   6  10        589.65        620.13        17.92 o
   5   6  10        197.28        211.22        13.09 o
   6   6  10         57.32         57.36         7.44 o
   7   6  10         42.83         38.18         6.99 o
   8   6  10       3294.86       3503.90        51.24 o
   9   6  10        130.40        127.95        11.31 o
  10   6  10          0.01          2.48         5.29 o
  11   6  10        638.90        670.22        23.45 o
  12   6  10        224.83        213.94        15.50 o
  13   6  10         89.08         76.89        16.07 o
  14   6  10          2.09         -7.43         7.43 o
  -7   7  10          0.33         25.21        33.21 o
  -6   7  10        159.51        194.64        21.89 o
  -5   7  10          7.64         22.46        14.80 o
  -4   7  10         63.04         76.94        12.99 o
  -3   7  10         81.79         73.39        12.08 o
  -2   7  10        281.49        267.95        17.12 o
  -1   7  10        466.72        447.32        19.51 o
   0   7  10        385.82        364.74        15.65 o
   1   7  10         25.48         39.20         7.60 o
   2   7  10         46.38         42.20         9.54 o
   3   7  10        387.51        365.05        18.55 o
   4   7  10         28.98         28.57         5.99 o
   5   7  10         66.82         58.88         8.05 o
   6   7  10        431.07        445.59        18.92 o
   7   7  10       3889.81       4043.20        61.19 o
   8   7  10         93.98         77.10        10.23 o
   9   7  10        652.51        643.41        21.52 o
  10   7  10        194.58        194.51        15.12 o
  11   7  10        959.97       1013.37        34.58 o
  12   7  10         23.55         15.94         8.39 o
  13   7  10        181.06        172.43        15.45 o
  14   7  10         70.34         34.39        23.27 o
  -7   8  10         19.21         40.36        15.88 o
  -6   8  10         22.38         36.39        24.21 o
  -5   8  10         14.57         28.26        18.89 o
  -4   8  10        299.68        283.42        22.98 o
  -3   8  10          2.14          5.74         9.80 o
  -2   8  10        272.81        297.43        22.46 o
  -1   8  10         54.43         46.52        11.88 o
   0   8  10        319.50        261.92        16.52 o
   1   8  10         20.81         35.70         8.07 o
   2   8  10        928.84        917.83        25.32 o
   3   8  10         21.22         17.66         6.45 o
   4   8  10        784.47        740.65        23.34 o
   5   8  10        182.51        183.67        14.39 o
   6   8  10          1.01         -0.15         5.13 o
   7   8  10         38.75         25.49         6.89 o
   8   8  10        218.93        228.00        15.78 o
   9   8  10         37.41         22.07         7.09 o
  10   8  10          4.68          1.91         7.60 o
  11   8  10        390.04        443.12        30.32 o
  12   8  10        207.49        198.53        24.88 o
  13   8  10        115.21        134.15        14.86 o
  -6   9  10         24.33         59.77        14.49 o
  -5   9  10         34.64         42.93        30.47 o
  -4   9  10         51.72         71.59        15.17 o
  -3   9  10        101.92        107.48        17.73 o
  -2   9  10         24.29         23.67        11.20 o
  -1   9  10         14.36          9.82         9.66 o
   0   9  10        133.35        119.22        12.73 o
   1   9  10         24.66         19.36         8.38 o
   2   9  10          3.21          8.35         6.31 o
   3   9  10        261.13        237.99        17.20 o
   4   9  10        399.23        361.87        20.19 o
   5   9  10        273.95        275.80        17.99 o
   6   9  10         26.66          7.85        10.13 o
   7   9  10        734.35        755.27        24.03 o
   8   9  10          2.01         -5.18         5.18 o
   9   9  10         27.07         11.06         6.24 o
  10   9  10         31.99         27.60         8.46 o
  11   9  10         24.62         15.37         8.25 o
  12   9  10         38.07         25.80         9.90 o
  13   9  10         70.02         91.87        27.18 o
  -5  10  10         66.70        123.39        41.83 o
  -4  10  10         53.18         85.18        27.94 o
  -3  10  10        246.41        301.80        27.73 o
  -2  10  10        259.33        248.65        24.84 o
  -1  10  10         75.72        103.82        22.70 o
   0  10  10         49.74         51.01        13.80 o
   1  10  10          1.13          4.24         7.85 o
   2  10  10        354.62        316.63        19.47 o
   3  10  10        165.80        137.11        13.35 o
   4  10  10          5.57          2.33         5.29 o
   5  10  10        318.91        340.51        18.87 o
   6  10  10          3.74          1.59         5.64 o
   7  10  10        538.80        574.44        24.51 o
   8  10  10         55.55         52.69         9.91 o
   9  10  10        183.64        219.04        17.37 o
  10  10  10          2.23         -3.11         7.93 o
  11  10  10        400.70        432.83        26.18 o
  12  10  10          0.10         -8.69         8.69 o
  -4  11  10         29.95         59.74        37.02 o
  -3  11  10        165.62        169.11        29.00 o
  -2  11  10        101.91         86.92        25.30 o
  -1  11  10         25.47         52.38        28.58 o
   0  11  10        101.22        123.74        24.85 o
   1  11  10        397.24        363.22        25.16 o
   2  11  10         20.29         35.87        10.54 o
   3  11  10         19.78         12.14         7.08 o
   4  11  10         22.27         22.66         7.80 o
   5  11  10         19.16          6.46         6.55 o
   6  11  10         77.39         87.14        11.22 o
   7  11  10         66.95         61.18        10.31 o
   8  11  10         15.87          9.19        10.25 o
   9  11  10         39.42         30.18        10.45 o
  10  11  10         63.74         76.92        14.09 o
  11  11  10          0.89         -9.13         9.13 o
  -3  12  10        158.48        224.74        25.00 o
  -2  12  10        109.61        154.77        20.03 o
  -1  12  10         53.84         92.85        25.16 o
   0  12  10          1.53          5.80        12.22 o
   1  12  10        421.00        477.44        45.73 o
   2  12  10          4.80         -7.91        14.73 o
   3  12  10          0.41         -5.71        11.40 o
   4  12  10          2.34         -7.55         7.55 o
   5  12  10         75.38         68.42        10.46 o
   6  12  10         44.08         53.71        10.49 o
   7  12  10         83.70         69.51        17.85 o
   8  12  10          1.06         -0.16         7.98 o
   9  12  10         12.78         -0.97        12.23 o
  10  12  10          1.42        -10.14        10.14 o
  -1  13  10        250.53        299.87        38.75 o
   0  13  10          0.02         -1.35        11.42 o
   1  13  10          0.91         14.00        14.45 o
   2  13  10          3.56         -9.30         9.42 o
   3  13  10        165.90        184.65        22.84 o
   4  13  10         21.57         25.12        13.49 o
   5  13  10        826.09        905.17        29.58 o
   6  13  10         20.37         12.92        10.94 o
   7  13  10         50.45         33.43        10.99 o
   8  13  10          1.08         -9.75         9.75 o
   9  13  10         99.82         88.47        18.48 o
   1  14  10        133.20        148.15        40.21 o
   2  14  10          2.99         -4.62        10.59 o
   3  14  10         25.77         14.38        12.59 o
   4  14  10         47.83         24.46        15.44 o
   5  14  10        567.82        587.26        39.37 o
   6  14  10          7.18        -13.69        14.75 o
   7  14  10          5.69         -2.73        20.08 o
  -1  -9  11          0.91         14.88        18.85 o
   0  -9  11         20.27         39.50        16.17 o
   1  -9  11          0.92        -12.76        23.85 o
   2  -9  11        144.98        175.34        33.02 o
   3  -9  11          0.07         29.32        25.55 o
   4  -9  11         46.18         57.62        21.84 o
   5  -9  11         10.15          9.01        11.42 o
   6  -9  11         13.90         12.82        13.66 o
  -3  -8  11          4.70         11.22        23.19 o
  -2  -8  11         21.37         24.50        21.30 o
  -1  -8  11        205.65        181.57        23.65 o
   0  -8  11         52.14         35.71        13.27 o
   1  -8  11          0.01          1.02        11.14 o
   2  -8  11         98.40         86.52        13.25 o
   3  -8  11          3.16          6.71        17.25 o
   4  -8  11        123.34         79.86        18.60 o
   5  -8  11         29.31         27.16        11.71 o
   6  -8  11         12.79         14.77        13.71 o
   7  -8  11          0.92          3.01        10.81 o
   8  -8  11        318.74        324.83        33.93 o
  -4  -7  11        108.89        123.74        18.67 o
  -3  -7  11         57.90         57.85        14.28 o
  -2  -7  11         90.42        113.76        17.83 o
  -1  -7  11         45.02         41.42        12.51 o
   0  -7  11       1742.29       1866.49        85.52 o
   1  -7  11         29.51         26.98        10.18 o
   2  -7  11         14.50          7.73        10.13 o
   3  -7  11          0.23         -0.20         7.16 o
   4  -7  11          1.14          7.36         9.78 o
   5  -7  11         56.38         58.81        12.55 o
   6  -7  11         40.03         54.12        13.13 o
   7  -7  11          5.74          6.48         8.82 o
   8  -7  11        185.64        197.08        21.04 o
   9  -7  11         11.30         13.48        10.57 o
  -5  -6  11         27.30         30.14        20.86 o
  -4  -6  11         10.97         38.92        13.21 o
  -3  -6  11          0.08         11.09        15.83 o
  -2  -6  11        131.24        124.96        17.24 o
  -1  -6  11        494.01        513.73        31.13 o
   0  -6  11        326.69        338.39        34.64 o
   1  -6  11          2.21         -1.93         6.41 o
   2  -6  11         46.01         32.83         9.07 o
   3  -6  11         25.57         20.17         8.09 o
   4  -6  11         59.26         62.74        11.37 o
   5  -6  11          2.43         -7.22         7.22 o
   6  -6  11          2.22          0.39         7.23 o
   7  -6  11         99.98         84.22        13.84 o
   8  -6  11        988.15        890.56        33.52 o
   9  -6  11         18.15         18.43        10.39 o
  10  -6  11          0.07          3.91         9.95 o
  -6  -5  11        142.43        132.33        19.08 o
  -5  -5  11         27.18         16.84        14.14 o
  -4  -5  11         23.73         32.53        12.49 o
  -3  -5  11         28.94         51.41        13.06 o
  -2  -5  11          3.78         15.66         9.34 o
  -1  -5  11         22.72         23.51        11.42 o
   0  -5  11        104.06         85.81        12.06 o
   1  -5  11         65.12         79.04        11.56 o
   2  -5  11         55.53         51.36        10.17 o
   3  -5  11          0.00         -0.91         6.43 o
   4  -5  11        222.46        242.19        17.83 o
   5  -5  11          2.04         -1.68         5.88 o
   6  -5  11        170.00        170.48        17.56 o
   7  -5  11          2.12         -3.26         6.74 o
   8  -5  11         60.92         28.51         9.77 o
   9  -5  11          0.03         -1.73         7.00 o
  10  -5  11          5.43          5.34        10.04 o
  11  -5  11          9.43         23.37        13.42 o
  -7  -4  11          0.91         -9.87        21.22 o
  -6  -4  11         73.00         93.86        16.83 o
  -5  -4  11         23.33         11.64        10.73 o
  -4  -4  11        823.30        909.85        34.12 o
  -3  -4  11          2.91         -4.25        11.89 o
  -2  -4  11         36.03         45.65        10.82 o
  -1  -4  11          2.68         -6.47         6.66 o
   0  -4  11         45.54         36.47         8.23 o
   1  -4  11         33.92         26.00         8.11 o
   2  -4  11          4.61          7.82         6.58 o
   3  -4  11          2.04          0.56         5.71 o
   4  -4  11        147.47        150.06        13.67 o
   5  -4  11         71.93         52.58         9.13 o
   6  -4  11        930.75        933.58        28.64 o
   7  -4  11          0.01          2.84         6.81 o
   8  -4  11       1416.43       1370.67        38.50 o
   9  -4  11         32.29         20.09         9.13 o
  10  -4  11         16.02          5.58         8.64 o
  11  -4  11          8.04          8.84         9.85 o
  12  -4  11          3.47          7.30        12.32 o
  -7  -3  11         74.58         87.78        16.30 o
  -6  -3  11         17.52         31.91        16.96 o
  -5  -3  11          0.61          1.21         9.18 o
  -4  -3  11        439.59        471.30        28.56 o
  -3  -3  11         66.22         48.86         9.77 o
  -2  -3  11        313.65        295.29        18.31 o
  -1  -3  11          7.86          1.94         6.33 o
   0  -3  11        110.06         88.32         9.14 o
   1  -3  11          0.59          4.71         5.22 o
   2  -3  11        164.62        142.29        12.72 o
   3  -3  11          3.60          2.64         5.58 o
   4  -3  11        327.52        315.83        23.63 o
   5  -3  11         66.99         66.39         9.62 o
   6  -3  11          6.33          5.67         5.24 o
   7  -3  11          1.95          2.91         5.29 o
   8  -3  11          5.00          3.10         6.71 o
   9  -3  11         78.75         80.42        12.57 o
  10  -3  11         91.53         82.39        13.32 o
  11  -3  11        193.66        195.09        18.85 o
  12  -3  11        147.74        154.31        23.91 o
  -7  -2  11          9.18         18.49        17.23 o
  -6  -2  11        107.47        107.74        16.20 o
  -5  -2  11          0.09          6.55         8.62 o
  -4  -2  11         55.01         46.35        11.20 o
  -3  -2  11          3.85          8.76         6.93 o
  -2  -2  11        415.89        391.41        25.34 o
  -1  -2  11        131.51        130.23        10.66 o
   0  -2  11         46.97         39.60         6.95 o
   1  -2  11        159.05        142.23        10.29 o
   2  -2  11       1325.18       1429.87        26.65 o
   3  -2  11         24.33         23.39         6.10 o
   4  -2  11         31.73         35.41         7.44 o
   5  -2  11          4.45          5.68         5.37 o
   6  -2  11          3.82         -0.12         4.46 o
   7  -2  11         11.01          7.50         5.58 o
   8  -2  11         80.46         72.48         9.35 o
   9  -2  11        327.15        399.11        24.06 o
  10  -2  11        128.71        152.23        15.96 o
  11  -2  11        189.39        202.32        21.34 o
  12  -2  11         30.61         56.04        16.58 o
  13  -2  11          1.61         32.41        15.90 o
  -8  -1  11        198.69        218.12        42.23 o
  -7  -1  11          1.05         10.61        10.00 o
  -6  -1  11        412.28        468.80        28.44 o
  -5  -1  11         24.14         38.42        10.81 o
  -4  -1  11         65.21         78.89        12.59 o
  -3  -1  11          0.26          4.93         7.98 o
  -2  -1  11         11.02         -0.35         6.11 o
  -1  -1  11         12.53         12.30         5.25 o
   0  -1  11         33.21         29.59         6.16 o
   1  -1  11          3.05          2.29         4.14 o
   2  -1  11        954.86        971.49        21.03 o
   3  -1  11          2.69         -0.59         3.67 o
   4  -1  11        758.07        777.42        18.46 o
   5  -1  11         89.42         86.87         9.37 o
   6  -1  11        233.15        213.14        13.92 o
   7  -1  11          6.92          6.67         5.02 o
   8  -1  11        113.37        122.28        11.21 o
   9  -1  11          0.07         -2.13         4.73 o
  10  -1  11         28.47         40.02         9.82 o
  11  -1  11          0.81          4.66         6.99 o
  12  -1  11         17.29         32.92        10.08 o
  13  -1  11        100.82        128.09        19.43 o
  -8   0  11        103.23         91.53        20.24 o
  -7   0  11         29.71         54.02        13.11 o
  -6   0  11         47.32         57.37        12.28 o
  -5   0  11         16.57         16.82         9.04 o
  -4   0  11        220.84        197.83        17.44 o
  -3   0  11         29.87         24.34         8.50 o
  -2   0  11         72.01         51.32         8.47 o
  -1   0  11          1.79         -3.22         4.61 o
   0   0  11          2.72         -3.60         4.05 o
   1   0  11        112.22         99.70         8.60 o
   2   0  11        218.60        194.43        10.98 o
   3   0  11        147.46        148.95        13.71 o
   4   0  11        309.55        313.48        15.51 o
   5   0  11         54.96         65.94         7.61 o
   6   0  11         96.36         85.35         8.63 o
   7   0  11        250.16        244.00        14.59 o
   8   0  11        137.53        151.79        12.99 o
   9   0  11        217.63        214.21        15.63 o
  10   0  11        275.63        277.07        18.16 o
  11   0  11         87.31         83.07        12.53 o
  12   0  11         43.51         58.93        10.15 o
  13   0  11         70.30         78.08        14.18 o
  14   0  11         49.62         70.70        25.42 o
  -8   1  11         30.33         41.16        22.96 o
  -7   1  11         37.96         42.61        11.23 o
  -6   1  11         21.90         28.73        11.25 o
  -5   1  11         22.71         20.61         8.15 o
  -4   1  11        138.25        201.17        15.57 o
  -3   1  11         46.08         40.06         9.21 o
  -2   1  11         39.59         41.34         7.75 o
  -1   1  11         26.65         17.87         5.64 o
   0   1  11       1385.84       1463.04        35.14 o
   1   1  11         22.00         17.99         9.34 o
   2   1  11         40.01         43.69         7.04 o
   3   1  11         72.55         59.21         7.55 o
   4   1  11        188.89        198.18        12.67 o
   5   1  11         42.58         30.94         6.02 o
   6   1  11       1071.39       1151.84        25.48 o
   7   1  11        601.10        561.44        17.71 o
   8   1  11        236.96        212.94        14.58 o
   9   1  11        127.63        120.14        10.37 o
  10   1  11        201.60        235.47        16.68 o
  11   1  11          0.42         10.99         6.20 o
  12   1  11        123.02        137.08        13.76 o
  13   1  11          6.84         33.20        11.81 o
  -8   2  11        824.40       1041.73        55.53 o
  -7   2  11        192.84        202.26        19.00 o
  -6   2  11          6.06         15.59         8.98 o
  -5   2  11          4.51         16.73        14.28 o
  -4   2  11        342.57        325.61        18.56 o
  -3   2  11        103.99        101.30        10.49 o
  -2   2  11        397.92        407.49        18.10 o
  -1   2  11        131.21        126.87        12.58 o
   0   2  11        414.35        398.66        15.39 o
   1   2  11        183.88        174.77        12.89 o
   2   2  11          0.41         -0.30         3.91 o
   3   2  11        144.17        131.21        10.64 o
   4   2  11        114.36        130.05        10.34 o
   5   2  11        122.47        123.12        10.11 o
   6   2  11        323.55        353.08        15.97 o
   7   2  11        107.60         84.16         8.91 o
   8   2  11         52.25         45.07         7.09 o
   9   2  11          8.09          5.08         4.76 o
  10   2  11        105.70         94.95         9.26 o
  11   2  11        236.85        255.78        12.49 o
  12   2  11        154.13        154.99        12.75 o
  13   2  11         88.63        126.21        19.02 o
  -8   3  11         11.91         36.82        18.13 o
  -7   3  11          0.20         23.33        20.96 o
  -6   3  11        440.25        424.97        28.76 o
  -5   3  11         64.87         81.35        12.25 o
  -4   3  11          0.71          4.62         6.63 o
  -3   3  11          0.00          5.18         6.39 o
  -2   3  11        333.26        319.46        18.16 o
  -1   3  11        711.38        715.34        19.70 o
   0   3  11       1074.59       1048.07        23.50 o
   1   3  11        165.32        182.27        11.52 o
   2   3  11        162.00        144.34         9.88 o
   3   3  11       1095.71       1127.27        22.62 o
   4   3  11        658.16        697.78        17.58 o
   5   3  11          8.29          4.34         4.02 o
   6   3  11        109.82        121.47         9.94 o
   7   3  11        213.43        191.21        12.84 o
   8   3  11          7.42          2.58         4.13 o
   9   3  11         10.77          4.62         4.38 o
  10   3  11         17.19         19.66         6.08 o
  11   3  11        435.84        480.98        20.39 o
  12   3  11         85.60         91.20         9.22 o
  13   3  11          1.42          1.79         6.33 o
  -7   4  11          6.30         30.49        26.76 o
  -6   4  11        269.61        313.66        26.57 o
  -5   4  11         44.05         50.38        10.19 o
  -4   4  11         88.23         91.84        13.20 o
  -3   4  11         45.44         38.80         8.48 o
  -2   4  11         42.58         51.34         8.70 o
  -1   4  11         37.43         34.81         5.90 o
   0   4  11        267.26        287.03        13.66 o
   1   4  11        123.48        104.35         8.78 o
   2   4  11        933.14        961.32        20.69 o
   3   4  11        256.50        279.70        12.82 o
   4   4  11        653.68        611.46        15.65 o
   5   4  11         57.13         57.80         7.27 o
   6   4  11          4.80         -0.77         3.48 o
   7   4  11        389.87        393.18        16.34 o
   8   4  11       1526.98       1536.05        30.25 o
   9   4  11         26.54         17.13         5.63 o
  10   4  11         62.65         60.75         8.34 o
  11   4  11        212.35        205.51        14.55 o
  12   4  11         24.26         25.92         7.08 o
  13   4  11         34.30         27.51         8.54 o
  14   4  11        115.17        118.27        15.62 o
  -7   5  11          9.80         30.53        26.20 o
  -6   5  11         75.00         66.89        13.93 o
  -5   5  11         39.85         35.75        18.98 o
  -4   5  11        435.67        461.49        23.63 o
  -3   5  11         62.72         51.47         9.45 o
  -2   5  11         24.63         14.56         8.22 o
  -1   5  11        536.73        550.15        20.41 o
   0   5  11       6442.85       6747.98        73.04 o
   1   5  11          4.47         10.56         6.87 o
   2   5  11        301.20        329.45        13.99 o
   3   5  11          9.98          3.82         3.84 o
   4   5  11         26.02         28.04         6.26 o
   5   5  11         15.40         18.07         4.89 o
   6   5  11         40.53         45.31         6.85 o
   7   5  11        846.22        883.06        22.31 o
   8   5  11         89.65         87.95         9.13 o
   9   5  11       1693.64       1719.84        33.75 o
  10   5  11       1169.85       1184.44        32.23 o
  11   5  11         78.00         94.72         9.90 o
  12   5  11         29.49         24.83         7.47 o
  13   5  11         29.77         32.99         8.83 o
  14   5  11         26.96         24.89        11.29 o
  -7   6  11          0.00          8.59        26.03 o
  -6   6  11        215.90        258.61        25.36 o
  -5   6  11         13.27         14.39        10.86 o
  -4   6  11        414.48        482.92        31.30 o
  -3   6  11         44.17         38.35         8.91 o
  -2   6  11         23.12         10.14         6.87 o
  -1   6  11        492.47        510.55        26.95 o
   0   6  11        778.49        743.20        18.72 o
   1   6  11         22.73         20.90         5.62 o
   2   6  11          0.22         -3.81         3.81 o
   3   6  11        125.67        139.08        10.93 o
   4   6  11        438.13        388.83        23.12 o
   5   6  11         79.79         69.06         8.19 o
   6   6  11         12.77          9.57         5.55 o
   7   6  11        159.28        179.05        12.70 o
   8   6  11       1771.52       1935.23        38.43 o
   9   6  11         22.92         11.64         6.28 o
  10   6  11          2.33          0.67         5.27 o
  11   6  11        129.76        169.37        13.28 o
  12   6  11        544.05        580.74        25.36 o
  13   6  11         29.25         42.75         9.59 o
  14   6  11         10.21          9.57         8.22 o
  -6   7  11        178.24        239.93        36.39 o
  -5   7  11          5.94         30.28        25.45 o
  -4   7  11         26.65         33.13        12.80 o
  -3   7  11         35.23         37.04        11.35 o
  -2   7  11        103.94         84.99        10.95 o
  -1   7  11        104.42        108.48        11.85 o
   0   7  11        568.88        546.68        20.71 o
   1   7  11        138.17        114.17        11.26 o
   2   7  11         12.46          0.12         4.44 o
   3   7  11        674.94        612.31        19.14 o
   4   7  11          7.72          0.86         6.54 o
   5   7  11        237.03        245.89        14.86 o
   6   7  11          0.03         -3.14         4.78 o
   7   7  11         12.52         15.46         6.07 o
   8   7  11         94.27         71.40         9.87 o
   9   7  11         42.17         41.62         7.82 o
  10   7  11          1.44          6.38         6.20 o
  11   7  11         98.55        101.91        12.61 o
  12   7  11        295.19        301.61        21.03 o
  13   7  11        192.14        176.52        15.66 o
  -6   8  11          3.64         30.49        29.80 o
  -5   8  11         31.09         64.45        19.87 o
  -4   8  11        255.03        251.56        22.52 o
  -3   8  11        129.51        130.86        18.96 o
  -2   8  11         54.78         49.53        13.49 o
  -1   8  11         22.47         35.81        10.02 o
   0   8  11         26.29         10.73         7.57 o
   1   8  11        205.08        167.90        14.11 o
   2   8  11         28.20          6.52         6.24 o
   3   8  11        213.45        285.17        17.56 o
   4   8  11         85.92         74.37        11.17 o
   5   8  11       1223.38       1266.22        31.13 o
   6   8  11         20.38          7.93         6.98 o
   7   8  11         21.04         15.62         9.44 o
   8   8  11        326.83        322.45        18.62 o
   9   8  11          0.02         -5.36         5.36 o
  10   8  11          0.44         -5.64         5.64 o
  11   8  11         13.74         10.21         7.76 o
  12   8  11          2.18         -5.50         7.42 o
  13   8  11        288.75        314.24        20.75 o
  -5   9  11         53.21         61.48        46.44 o
  -4   9  11        558.22        652.82        47.71 o
  -3   9  11        279.16        312.15        28.81 o
  -2   9  11         40.59         55.73        15.09 o
  -1   9  11         88.22         87.85        22.99 o
   0   9  11         18.34         10.28         9.46 o
   1   9  11         36.17         28.32         8.82 o
   2   9  11         82.14         55.18        10.12 o
   3   9  11        125.14         68.23        10.50 o
   4   9  11        430.49        391.55        21.50 o
   5   9  11        139.66        124.35        13.37 o
   6   9  11        150.38        170.09        20.36 o
   7   9  11         49.46         40.90         8.46 o
   8   9  11        125.14        108.02        11.79 o
   9   9  11        135.43        123.94        13.28 o
  10   9  11         47.79         37.02         8.74 o
  11   9  11          3.45         -5.47         7.98 o
  12   9  11         30.95         20.33         9.73 o
  13   9  11        225.05        187.49        51.94 o
  -5  10  11         69.50         85.09        34.83 o
  -4  10  11        231.92        236.42        40.09 o
  -3  10  11         18.01         29.04        23.99 o
  -2  10  11        153.36        211.67        24.06 o
  -1  10  11         91.63         89.12        16.18 o
   0  10  11         14.53         21.47        10.98 o
   1  10  11        149.46        156.63        18.08 o
   2  10  11        150.99        134.41        13.81 o
   3  10  11          5.64          2.07         8.20 o
   4  10  11         11.88          4.50        10.89 o
   5  10  11         12.51          0.53         6.77 o
   6  10  11          1.16         -9.15        11.40 o
   7  10  11        293.94        360.69        20.63 o
   8  10  11         11.79         -4.23        11.17 o
   9  10  11        212.84        259.16        19.76 o
  10  10  11          9.63         -1.82        14.36 o
  11  10  11        946.58       1147.91        36.03 o
  12  10  11         13.73         -6.21        18.27 o
  -4  11  11        112.69         68.60        38.62 o
  -3  11  11          9.27         62.04        39.02 o
  -2  11  11        257.17        295.01        28.69 o
  -1  11  11        446.06        447.77        40.41 o
   0  11  11          0.13         21.09        16.79 o
   1  11  11         95.58        106.71        17.03 o
   2  11  11         18.74          4.36        16.60 o
   3  11  11        196.11        202.56        14.66 o
   4  11  11          0.73         -0.07         8.11 o
   5  11  11        151.27        166.01        14.22 o
   6  11  11         38.70         30.46         7.71 o
   7  11  11          5.93         -0.26         6.97 o
   8  11  11          5.85         -0.70        10.11 o
   9  11  11         66.42         37.73        11.13 o
  10  11  11          0.10         -7.90        12.21 o
  11  11  11        243.81        245.32        21.45 o
  -2  12  11         44.45         93.08        35.98 o
  -1  12  11        101.83        164.95        31.08 o
   0  12  11         96.28        128.14        31.67 o
   1  12  11         19.79         36.21        27.40 o
   2  12  11         78.06         35.41        18.77 o
   3  12  11        163.95        208.14        23.86 o
   4  12  11        247.74        283.79        18.88 o
   5  12  11        345.22        385.13        34.91 o
   6  12  11          3.75         -0.02         7.61 o
   7  12  11         73.53         62.17        11.12 o
   8  12  11          0.99          4.05         8.11 o
   9  12  11         31.80          9.05        16.47 o
  10  12  11          1.67         13.29        10.53 o
  -1  13  11         22.54         11.02        18.27 o
   0  13  11         13.30         65.37        36.22 o
   1  13  11         66.33         96.04        20.89 o
   2  13  11         21.25         15.75        14.76 o
   3  13  11        267.74        306.81        28.24 o
   4  13  11          0.37        -14.72        20.43 o
   5  13  11        136.58        129.88        16.20 o
   6  13  11          3.26          1.36         8.61 o
   7  13  11         16.79         23.85        12.44 o
   8  13  11          5.58         -1.29         8.88 o
   2  14  11          7.29         -0.41        22.08 o
   3  14  11         22.40         21.64        15.41 o
   4  14  11         63.69         45.23        21.24 o
   5  14  11         88.57        110.61        21.00 o
   6  14  11         16.10         11.71        16.20 o
  -1  -8  12        247.97        258.58        33.71 o
   0  -8  12          7.96         15.95        14.40 o
   1  -8  12        189.07        151.05        20.63 o
   2  -8  12         57.00         62.93        15.06 o
   3  -8  12         16.93         18.24        18.26 o
   4  -8  12         36.98         35.68        18.38 o
   5  -8  12          0.83          4.09        11.01 o
   6  -8  12         84.79        107.99        17.79 o
   7  -8  12          8.50          7.47        28.71 o
  -3  -7  12          1.61         25.07        11.70 o
  -2  -7  12         77.10         86.97        20.01 o
  -1  -7  12         26.64         44.19        16.12 o
   0  -7  12       1016.34       1036.63        66.57 o
   1  -7  12        229.32        224.31        22.64 o
   2  -7  12          1.87          8.47         9.36 o
   3  -7  12          8.64          6.89         8.63 o
   4  -7  12        162.82        156.15        20.25 o
   5  -7  12          0.25          3.64        10.89 o
   6  -7  12         21.02         18.13        11.56 o
   7  -7  12          0.95          4.98        10.44 o
   8  -7  12          8.70         18.41        11.58 o
  -4  -6  12          0.48          6.89        17.00 o
  -3  -6  12          0.55          5.34        11.69 o
  -2  -6  12         57.28         47.79        17.93 o
  -1  -6  12         30.51         46.51        13.06 o
   0  -6  12        702.09        686.50        30.63 o
   1  -6  12          1.44          3.40         8.33 o
   2  -6  12        192.58        195.99        17.55 o
   3  -6  12          8.72          8.07         8.00 o
   4  -6  12        184.96        207.54        18.28 o
   5  -6  12         23.29         15.80        10.87 o
   6  -6  12        380.31        391.99        30.63 o
   7  -6  12         53.51         34.87        12.01 o
   8  -6  12         43.52         39.54        13.33 o
   9  -6  12         44.60         41.04        12.38 o
  -5  -5  12          4.80         18.66        14.35 o
  -4  -5  12          2.38         12.48        15.29 o
  -3  -5  12         14.84         20.98        11.24 o
  -2  -5  12        507.43        480.14        42.28 o
  -1  -5  12         41.74         38.01        13.99 o
   0  -5  12         48.86         49.62        11.45 o
   1  -5  12          3.74          4.99         8.06 o
   2  -5  12         84.70         77.53        12.57 o
   3  -5  12          3.93          9.37         7.85 o
   4  -5  12          0.26         -3.17         7.16 o
   5  -5  12         17.74         12.00         7.95 o
   6  -5  12        498.23        526.59        31.85 o
   7  -5  12        102.20         83.36        14.46 o
   8  -5  12        894.27        834.63        32.31 o
   9  -5  12         23.50         22.93        10.99 o
  10  -5  12         52.01         36.05        13.73 o
  -6  -4  12        141.34        139.86        36.23 o
  -5  -4  12         85.17         91.97        16.55 o
  -4  -4  12        125.05        153.31        18.57 o
  -3  -4  12          0.67         18.54        10.65 o
  -2  -4  12        350.17        361.41        24.47 o
  -1  -4  12          0.16         -1.78         8.90 o
   0  -4  12         53.31         45.99        10.95 o
   1  -4  12         34.83         26.48         8.40 o
   2  -4  12        211.73        198.83        16.83 o
   3  -4  12         61.67         40.19         9.32 o
   4  -4  12        406.76        420.00        35.65 o
   5  -4  12         98.90         85.58        11.87 o
   6  -4  12        673.37        591.02        24.91 o
   7  -4  12          9.83         12.95         8.67 o
   8  -4  12        251.11        225.22        23.12 o
   9  -4  12        613.02        636.69        35.14 o
  10  -4  12        310.29        332.32        29.19 o
  11  -4  12         21.54         26.12        12.25 o
  -6  -3  12        128.41        164.15        20.55 o
  -5  -3  12          1.40         -0.84        11.49 o
  -4  -3  12         47.28         42.68        12.19 o
  -3  -3  12          7.28         -0.24         9.61 o
  -2  -3  12        138.53        138.45        14.23 o
  -1  -3  12          7.06          3.49         9.65 o
   0  -3  12        269.32        294.99        17.43 o
   1  -3  12         15.21         20.64         7.05 o
   2  -3  12        133.40        140.50        12.71 o
   3  -3  12         30.28         33.99         7.32 o
   4  -3  12         51.65         52.63         9.42 o
   5  -3  12         18.63         18.02         6.62 o
   6  -3  12         12.47         21.69         8.03 o
   7  -3  12          2.89          4.92         6.36 o
   8  -3  12        133.60        138.75        18.55 o
   9  -3  12         37.82         41.74        12.19 o
  10  -3  12        183.74        251.36        24.73 o
  11  -3  12          6.72          5.26        10.73 o
  12  -3  12        275.93        264.49        32.66 o
  -6  -2  12         79.30        119.47        23.80 o
  -5  -2  12          1.92         15.99        10.54 o
  -4  -2  12          1.22         -2.94        11.26 o
  -3  -2  12          0.80          4.10         7.55 o
  -2  -2  12         17.77         23.30         8.42 o
  -1  -2  12          4.50         -0.34         6.45 o
   0  -2  12        189.17        184.01        12.68 o
   1  -2  12         87.86         59.31         7.81 o
   2  -2  12        442.46        479.42        22.90 o
   3  -2  12        143.53        135.84        13.78 o
   4  -2  12         60.86         36.43        10.80 o
   5  -2  12        110.87        130.36        13.38 o
   6  -2  12          7.49          4.45         6.21 o
   7  -2  12         45.57         54.18        10.43 o
   8  -2  12         12.29          8.24         6.75 o
   9  -2  12          0.49          8.23         8.29 o
  10  -2  12         69.15         77.91        14.88 o
  11  -2  12         10.79         13.28         8.90 o
  12  -2  12         84.53         87.50        14.91 o
  13  -2  12          0.11         17.11        26.67 o
  -7  -1  12         14.41         24.54        16.72 o
  -6  -1  12        119.44        117.01        20.11 o
  -5  -1  12         59.76         77.62        15.38 o
  -4  -1  12        523.93        567.48        34.44 o
  -3  -1  12          3.19         10.67        10.03 o
  -2  -1  12        113.07         85.26        12.53 o
  -1  -1  12        310.94        286.29        19.71 o
   0  -1  12         61.18         52.86         8.64 o
   1  -1  12         17.23         17.80         6.40 o
   2  -1  12        414.84        442.94        18.60 o
   3  -1  12        350.12        353.42        16.97 o
   4  -1  12         31.70         35.82         7.80 o
   5  -1  12         59.87         64.36         9.76 o
   6  -1  12        701.84        746.37        24.84 o
   7  -1  12        166.61        161.77        14.70 o
   8  -1  12         99.69         97.01        11.44 o
   9  -1  12         23.36         23.62         7.30 o
  10  -1  12        342.19        357.75        25.54 o
  11  -1  12         69.02         53.66        11.70 o
  12  -1  12         62.17         75.71        17.38 o
  13  -1  12        103.37        123.68        20.80 o
  -7   0  12         46.62         62.01        26.55 o
  -6   0  12        586.14        608.70        37.49 o
  -5   0  12         52.39         48.93        13.59 o
  -4   0  12        841.15        775.70        34.35 o
  -3   0  12         13.95          7.21         9.14 o
  -2   0  12       1539.30       1506.25        38.44 o
  -1   0  12        269.82        263.31        17.47 o
   0   0  12        182.25        199.56        24.66 o
   1   0  12        282.98        265.97        15.65 o
   2   0  12         14.73         13.19         5.74 o
   3   0  12          1.54          1.57         4.48 o
   4   0  12          2.78          0.33         4.34 o
   5   0  12          3.12         -0.40         3.89 o
   6   0  12        253.12        277.78        18.32 o
   7   0  12        305.45        293.36        19.08 o
   8   0  12         55.01         56.91         9.69 o
   9   0  12          0.16         -0.37         5.18 o
  10   0  12         95.62         95.30        11.83 o
  11   0  12         45.44         34.51        10.12 o
  12   0  12          2.19          3.19         8.51 o
  13   0  12          9.58         43.93        12.40 o
  -7   1  12         60.45         88.88        25.57 o
  -6   1  12        386.54        421.28        33.67 o
  -5   1  12          4.90         15.69        11.17 o
  -4   1  12        294.06        311.00        25.71 o
  -3   1  12          2.71         -1.80         9.06 o
  -2   1  12        123.25        107.33        15.76 o
  -1   1  12        103.33         83.95        10.97 o
   0   1  12         91.82         91.15        10.81 o
   1   1  12          6.00          5.76         5.14 o
   2   1  12          2.94          8.04         5.36 o
   3   1  12        451.43        464.63        18.07 o
   4   1  12         23.83         11.50         5.57 o
   5   1  12         47.35         30.16         6.11 o
   6   1  12       1017.96       1007.56        24.48 o
   7   1  12          3.69          7.97         4.65 o
   8   1  12         93.98         82.72         9.24 o
   9   1  12          7.75          8.88         6.13 o
  10   1  12        318.11        311.78        20.27 o
  11   1  12        482.23        519.12        28.14 o
  12   1  12        156.60        192.18        15.83 o
  13   1  12        118.63        168.28        18.95 o
  14   1  12         53.25         18.17        54.27 o
  -7   2  12          8.98         67.26        28.08 o
  -6   2  12        250.36        328.68        42.34 o
  -5   2  12          6.32          4.25         9.84 o
  -4   2  12        635.50        733.64        37.18 o
  -3   2  12         72.29         62.66        13.16 o
  -2   2  12         52.91         47.91        11.82 o
  -1   2  12        244.40        217.93        15.63 o
   0   2  12        112.00        114.30        11.76 o
   1   2  12         26.49         14.16         7.95 o
   2   2  12         35.80         37.05         8.05 o
   3   2  12        521.86        538.88        19.02 o
   4   2  12       2402.41       2497.01        41.27 o
   5   2  12          0.89         -0.59         4.49 o
   6   2  12         68.81         92.53         9.60 o
   7   2  12        323.22        320.58        16.95 o
   8   2  12        481.16        465.13        18.34 o
   9   2  12         59.90         39.88         7.22 o
  10   2  12        166.47        149.02        11.77 o
  11   2  12        564.02        591.60        30.03 o
  12   2  12          3.08         10.82         6.51 o
  13   2  12         44.99         71.20        12.47 o
  -7   3  12         13.28         64.22        19.35 o
  -6   3  12        562.55        621.19        46.08 o
  -5   3  12         32.77         38.15        10.52 o
  -4   3  12        290.27        317.82        21.44 o
  -3   3  12          9.46         -0.59         7.55 o
  -2   3  12         57.18         56.21        11.96 o
  -1   3  12        273.58        279.38        17.75 o
   0   3  12        562.84        530.56        20.34 o
   1   3  12        132.49        144.60        12.96 o
   2   3  12       1703.09       1683.20        34.77 o
   3   3  12        386.01        391.20        21.49 o
   4   3  12       1134.49       1175.47        27.92 o
   5   3  12          1.41         -0.43         4.89 o
   6   3  12        349.72        360.01        17.35 o
   7   3  12         78.72         90.33         9.85 o
   8   3  12        264.15        249.59        14.27 o
   9   3  12          6.88         15.09         5.89 o
  10   3  12        138.63        159.13        13.62 o
  11   3  12         34.92         31.41         7.75 o
  12   3  12          0.55          7.33         5.88 o
  13   3  12          0.72         -5.41         8.41 o
  14   3  12         11.31         50.53        28.96 o
  -7   4  12          3.87         21.37        27.89 o
  -6   4  12        472.15        517.45        34.70 o
  -5   4  12         65.96         64.24        12.65 o
  -4   4  12         36.38         44.07        10.00 o
  -3   4  12        174.92        181.61        16.28 o
  -2   4  12          4.16         -6.37         6.37 o
  -1   4  12        517.74        546.60        21.57 o
   0   4  12        161.97        162.96        11.02 o
   1   4  12        254.02        264.85        13.41 o
   2   4  12       2633.06       2652.69        51.19 o
   3   4  12        105.97        113.79        11.42 o
   4   4  12        552.54        514.28        17.17 o
   5   4  12         93.40         96.42         9.45 o
   6   4  12          2.95          2.37         4.70 o
   7   4  12        187.16        218.66        19.50 o
   8   4  12        443.39        490.16        21.06 o
   9   4  12        176.10        191.76        15.10 o
  10   4  12         60.50         65.62        10.26 o
  11   4  12         22.79         12.61         6.35 o
  12   4  12         27.07         24.01         7.93 o
  13   4  12        212.23        234.04        15.92 o
  14   4  12         65.82         33.64        23.62 o
  -6   5  12         26.36         41.41        24.66 o
  -5   5  12          0.04         11.23        12.63 o
  -4   5  12         43.82         55.87        11.07 o
  -3   5  12        117.98        142.42        14.78 o
  -2   5  12        191.17        187.54        15.45 o
  -1   5  12          7.25          7.20         6.67 o
   0   5  12       3625.24       3816.20        49.68 o
   1   5  12         35.85         31.55         6.21 o
   2   5  12         93.02         97.76         8.81 o
   3   5  12          7.54          3.95         4.79 o
   4   5  12        552.80        562.79        17.38 o
   5   5  12         62.66         50.06         7.16 o
   6   5  12         90.43         88.40         9.06 o
   7   5  12        174.32        165.68        12.46 o
   8   5  12          0.59         -4.39         5.05 o
   9   5  12       1918.65       2027.81        43.79 o
  10   5  12         82.29         65.04        12.84 o
  11   5  12         17.98         19.07         7.00 o
  12   5  12        272.49        275.55        19.02 o
  13   5  12        370.63        390.66        22.05 o
  14   5  12          1.40          2.88         8.77 o
  -6   6  12          3.52         28.72        20.78 o
  -5   6  12          5.66         28.06        22.47 o
  -4   6  12        141.15        138.01        27.15 o
  -3   6  12          3.01          4.71         8.75 o
  -2   6  12         59.86         42.74        11.30 o
  -1   6  12         15.53         14.33         6.83 o
   0   6  12        746.65        811.31        23.31 o
   1   6  12        284.68        290.34        14.43 o
   2   6  12          0.41         -0.78         5.20 o
   3   6  12         87.21         94.55        10.42 o
   4   6  12        514.12        498.12        17.11 o
   5   6  12         81.40         85.13         9.04 o
   6   6  12          1.67          3.47         4.61 o
   7   6  12        258.20        244.89        14.83 o
   8   6  12          0.66         -5.58         5.58 o
   9   6  12        237.91        247.40        16.13 o
  10   6  12        147.02        140.17        13.98 o
  11   6  12         68.80         58.09         9.99 o
  12   6  12        107.56        110.85        14.30 o
  13   6  12        295.81        274.67        23.28 o
  -6   7  12         28.38         36.08        21.26 o
  -5   7  12         27.70         53.62        21.89 o
  -4   7  12         11.00          6.72        11.67 o
  -3   7  12         92.57         88.43        13.96 o
  -2   7  12         39.64         37.45        10.75 o
  -1   7  12         14.65         12.57         7.70 o
   0   7  12         30.21         33.93         9.22 o
   1   7  12        113.24         86.89        10.57 o
   2   7  12        224.99        207.38        13.85 o
   3   7  12        123.95        125.85        11.25 o
   4   7  12        142.11        116.86        10.81 o
   5   7  12        513.63        539.08        20.07 o
   6   7  12        357.69        387.85        19.07 o
   7   7  12        253.13        240.61        15.67 o
   8   7  12        155.34        150.15        13.44 o
   9   7  12        437.72        451.05        23.55 o
  10   7  12         47.43         28.10         8.09 o
  11   7  12          3.14          5.80         6.89 o
  12   7  12         46.33         32.47         9.66 o
  13   7  12         52.24         65.08        14.45 o
  -5   8  12         74.29         67.98        29.74 o
  -4   8  12        256.91        292.18        32.15 o
  -3   8  12        181.66        214.13        24.87 o
  -2   8  12        269.88        265.97        27.11 o
  -1   8  12         31.03         20.90        11.14 o
   0   8  12         51.50         57.11        11.46 o
   1   8  12          5.25         -0.08         5.79 o
   2   8  12         31.30         32.82        10.27 o
   3   8  12         62.26         54.25         9.22 o
   4   8  12        182.13        155.69        13.61 o
   5   8  12        781.19        645.03        23.01 o
   6   8  12        152.65        145.52        13.91 o
   7   8  12         69.23         76.71        11.30 o
   8   8  12         78.02         82.80        13.71 o
   9   8  12        126.19        140.75        13.26 o
  10   8  12         34.48         37.01         8.72 o
  11   8  12         48.86         45.75        10.08 o
  12   8  12          1.32         -1.76         8.11 o
  13   8  12         23.09         29.12        11.48 o
  -5   9  12         27.64        -21.33        21.33 o
  -4   9  12         20.53         72.26        18.51 o
  -3   9  12         41.78         51.77        14.42 o
  -2   9  12          3.56         21.38        11.63 o
  -1   9  12        232.63        213.18        23.48 o
   0   9  12         72.78         57.00        14.30 o
   1   9  12         61.86         52.88        10.04 o
   2   9  12         16.47         30.24         8.44 o
   3   9  12        329.64        276.12        18.50 o
   4   9  12         37.95         32.02         8.03 o
   5   9  12        112.31        107.54        13.13 o
   6   9  12          4.73         -2.88         6.27 o
   7   9  12         85.58         81.39        12.74 o
   8   9  12          9.26          5.43         6.75 o
   9   9  12        396.33        426.73        27.51 o
  10   9  12         16.46         15.18         7.69 o
  11   9  12         97.88         96.64        13.41 o
  12   9  12         54.26         44.03        11.96 o
  -4  10  12         30.91          4.64        17.48 o
  -3  10  12         42.38         75.76        19.08 o
  -2  10  12        104.28        106.98        26.42 o
  -1  10  12         55.66         58.18        15.30 o
   0  10  12        441.36        461.26        34.31 o
   1  10  12         63.03         94.06        16.97 o
   2  10  12         43.53         21.46         9.49 o
   3  10  12        342.68        335.78        21.00 o
   4  10  12         44.23         38.69         9.14 o
   5  10  12          4.62          3.94         7.42 o
   6  10  12          0.01          6.01         5.97 o
   7  10  12         43.36         35.51        12.08 o
   8  10  12         21.35         15.59         7.12 o
   9  10  12         14.75         -4.16         7.95 o
  10  10  12         30.81          8.45        11.47 o
  11  10  12         49.14         33.34        11.22 o
  12  10  12         19.90         12.36        19.77 o
  -3  11  12          1.03         34.16        26.38 o
  -2  11  12          3.77         10.66        15.31 o
  -1  11  12         43.43         56.63        25.82 o
   0  11  12          3.34         17.13        19.34 o
   1  11  12        155.35        200.93        23.98 o
   2  11  12          5.82         11.93        10.09 o
   3  11  12        541.27        610.17        28.48 o
   4  11  12          0.01         -3.46         8.85 o
   5  11  12        494.55        545.11        24.48 o
   6  11  12          9.95          4.32         7.93 o
   7  11  12         99.63        116.67        13.93 o
   8  11  12          0.03         -5.63        13.17 o
   9  11  12          0.72         -0.04         7.56 o
  10  11  12         20.44         11.63         9.99 o
  11  11  12        125.34        134.86        37.43 o
  -1  12  12         21.42         44.20        21.56 o
   0  12  12          0.01         39.02        15.86 o
   1  12  12          8.03         21.47        26.05 o
   2  12  12         13.20         48.75        27.81 o
   3  12  12         63.12         38.95        13.63 o
   4  12  12         17.19         13.33         7.35 o
   5  12  12         37.06         38.68         9.47 o
   6  12  12         16.30          4.80        11.11 o
   7  12  12        323.39        337.62        22.23 o
   8  12  12          0.86         -1.30        12.74 o
   9  12  12         48.63         21.10        13.30 o
  10  12  12         19.74          7.52        19.11 o
   0  13  12         24.38        107.74        90.22 o
   1  13  12         14.82         14.83        16.89 o
   2  13  12        279.29        270.04        31.50 o
   3  13  12         13.94        -10.62        11.05 o
   4  13  12         17.32          7.39        12.30 o
   5  13  12        107.15        100.40        16.62 o
   6  13  12        193.99        243.79        24.51 o
   7  13  12          1.40         -9.76        14.66 o
   8  13  12          0.46         -0.97        17.00 o
   2  -8  13        196.24        202.39        50.39 o
   3  -8  13          9.72         24.42        42.89 o
   4  -8  13          0.40         35.39        48.22 o
  -1  -7  13          0.57         13.83        13.70 o
   0  -7  13          0.04         -2.78        19.47 o
   1  -7  13         79.02         80.62        16.75 o
   2  -7  13         38.02         36.07        12.34 o
   3  -7  13          2.17         13.03        11.68 o
   4  -7  13         68.99         69.13        18.47 o
   5  -7  13         29.45         26.92        14.37 o
   6  -7  13        274.64        281.46        31.78 o
   7  -7  13         79.95         72.88        23.87 o
  -3  -6  13         24.13         58.78        34.04 o
  -2  -6  13        329.55        295.00        31.32 o
  -1  -6  13        117.67        110.03        19.74 o
   0  -6  13        472.82        498.88        42.48 o
   1  -6  13          0.13         -8.12        13.84 o
   2  -6  13         42.73         32.00        11.68 o
   3  -6  13         16.48         22.66        10.73 o
   4  -6  13         31.44         24.89        13.20 o
   5  -6  13         12.16         28.06        14.10 o
   6  -6  13        298.93        338.25        32.61 o
   7  -6  13          2.96          1.93        11.40 o
   8  -6  13        156.51        124.82        21.61 o
   9  -6  13         97.33         80.75        32.86 o
  -3  -5  13          0.41          9.71        25.23 o
  -2  -5  13        629.67        635.11        43.79 o
  -1  -5  13          3.63         12.08        19.49 o
   0  -5  13         34.60         24.77        15.65 o
   1  -5  13        143.07        147.50        19.73 o
   2  -5  13         41.34         30.39        11.50 o
   3  -5  13         74.13         68.50        13.34 o
   4  -5  13         86.73         71.82        13.94 o
   5  -5  13         30.96         26.54        10.25 o
   6  -5  13        257.71        300.69        29.75 o
   7  -5  13         83.29         65.16        16.31 o
   8  -5  13         61.43         48.65        14.88 o
   9  -5  13         65.77         73.93        17.20 o
  10  -5  13         39.73         72.37        24.31 o
  -4  -4  13          5.08         18.28        19.23 o
  -3  -4  13         17.63         30.44        19.44 o
  -2  -4  13        276.97        297.89        30.70 o
  -1  -4  13          0.10          0.10        15.21 o
   0  -4  13        259.22        270.53        33.51 o
   1  -4  13          1.55          9.10         9.53 o
   2  -4  13        105.65        113.28        14.20 o
   3  -4  13          0.08         -0.42         6.65 o
   4  -4  13        326.92        302.87        30.93 o
   5  -4  13         16.03         19.01         8.94 o
   6  -4  13        132.47        123.87        15.92 o
   7  -4  13          1.42          2.43        10.09 o
   8  -4  13          0.53          4.14         9.57 o
   9  -4  13         41.05         29.23        13.38 o
  10  -4  13         94.38         78.84        17.40 o
  11  -4  13         19.01         14.11        16.24 o
  -5  -3  13         67.24         52.90        17.25 o
  -4  -3  13         36.59         28.79        14.22 o
  -3  -3  13          1.76        -12.35        14.86 o
  -2  -3  13         61.58         35.45        17.19 o
  -1  -3  13         13.77         -2.42        19.70 o
   0  -3  13        158.35        170.84        20.49 o
   1  -3  13         15.04         20.36         9.67 o
   2  -3  13        310.32        321.89        20.88 o
   3  -3  13        249.76        258.14        19.75 o
   4  -3  13        639.38        633.81        25.27 o
   5  -3  13          2.33          3.70         7.58 o
   6  -3  13        103.75        115.96        14.77 o
   7  -3  13         38.96         38.64         9.86 o
   8  -3  13         33.56         20.03        11.38 o
   9  -3  13          4.05          0.57         9.50 o
  10  -3  13         12.01         17.12        11.05 o
  11  -3  13          0.54          8.82        11.30 o
  -5  -2  13         34.98         29.50        15.11 o
  -4  -2  13        176.61        178.73        21.87 o
  -3  -2  13          2.47         -7.04        10.82 o
  -2  -2  13        197.62        176.27        18.37 o
  -1  -2  13        118.25        108.13        14.34 o
   0  -2  13          2.32         -2.29         7.35 o
   1  -2  13        209.62        171.03        16.15 o
   2  -2  13          3.55          9.80         6.69 o
   3  -2  13         30.01         34.79        10.28 o
   4  -2  13          3.80         11.13         6.70 o
   5  -2  13          0.03         -3.17         5.36 o
   6  -2  13        258.58        285.91        22.51 o
   7  -2  13         51.51         42.66         9.50 o
   8  -2  13         47.15         48.59         9.77 o
   9  -2  13         25.37         17.99         9.47 o
  10  -2  13         48.50         51.77        12.07 o
  11  -2  13         12.37         25.78        10.72 o
  12  -2  13        446.82        448.86        31.40 o
  -6  -1  13        306.52        378.23        39.62 o
  -5  -1  13         43.01         41.42        14.67 o
  -4  -1  13          5.23         16.56        13.81 o
  -3  -1  13          7.68          3.59        14.06 o
  -2  -1  13         13.17         17.60        14.66 o
  -1  -1  13         30.26         25.94         9.65 o
   0  -1  13          0.93         -1.65         6.50 o
   1  -1  13        107.81         91.46        10.69 o
   2  -1  13         45.18         33.14        10.59 o
   3  -1  13         84.12         76.97        11.09 o
   4  -1  13        112.16        114.36        14.50 o
   5  -1  13          0.03          0.14         5.59 o
   6  -1  13        711.48        664.01        25.22 o
   7  -1  13        197.57        244.21        21.71 o
   8  -1  13        131.87        143.55        15.04 o
   9  -1  13         55.09         38.37         9.25 o
  10  -1  13         96.28        100.11        14.78 o
  11  -1  13         13.31         18.53         9.64 o
  12  -1  13         29.35         35.86        11.42 o
  13  -1  13         27.96         47.62        27.37 o
  -6   0  13        135.44        188.21        23.11 o
  -5   0  13         35.36         37.11        13.92 o
  -4   0  13         77.55         88.79        16.91 o
  -3   0  13         43.00         31.21        16.36 o
  -2   0  13        920.09        920.39        36.24 o
  -1   0  13         45.89         39.16        10.51 o
   0   0  13        317.00        312.05        19.39 o
   1   0  13        156.71        181.56        15.24 o
   2   0  13        243.03        246.95        16.12 o
   3   0  13        462.61        487.45        19.67 o
   4   0  13        189.84        192.32        13.83 o
   5   0  13         38.37         44.60         9.08 o
   6   0  13         82.75         79.84        10.99 o
   7   0  13        118.56        142.51        14.20 o
   8   0  13         97.45         86.95        12.01 o
   9   0  13         32.74         32.85         8.75 o
  10   0  13        318.73        347.06        22.90 o
  11   0  13        202.83        240.39        22.18 o
  12   0  13         32.24         36.22        11.49 o
  13   0  13         20.03         51.97        15.18 o
  -6   1  13         65.27         94.06        17.19 o
  -5   1  13          3.08          3.68        11.62 o
  -4   1  13        342.96        316.65        27.20 o
  -3   1  13         21.01         16.54        15.78 o
  -2   1  13       1571.81       1621.41        76.53 o
  -1   1  13          6.02          8.68         8.66 o
   0   1  13         13.69         11.10         6.86 o
   1   1  13        154.57        149.91        13.73 o
   2   1  13       1328.84       1377.62        34.07 o
   3   1  13        171.70        174.45        13.55 o
   4   1  13        366.12        363.89        19.17 o
   5   1  13         74.99         59.78         8.65 o
   6   1  13         25.04         20.76         6.10 o
   7   1  13          1.54          1.56         5.62 o
   8   1  13         96.73         64.35        10.35 o
   9   1  13         46.16         25.43         8.31 o
  10   1  13        139.89        146.34        15.22 o
  11   1  13        119.28        105.47        13.83 o
  12   1  13          0.04         36.56        10.38 o
  13   1  13         20.14         48.57        13.07 o
  -6   2  13         25.05         59.68        17.36 o
  -5   2  13         61.16         88.11        15.98 o
  -4   2  13         68.15         57.76        14.58 o
  -3   2  13         36.26         36.11        13.51 o
  -2   2  13         23.49         27.31        12.87 o
  -1   2  13         69.83         85.16        12.10 o
   0   2  13         26.88         23.80         8.13 o
   1   2  13         78.97         86.22        11.31 o
   2   2  13       1119.04       1128.55        29.04 o
   3   2  13         14.66         15.06         6.84 o
   4   2  13         94.63        104.22        10.72 o
   5   2  13        247.82        250.06        15.54 o
   6   2  13        194.98        195.76        14.11 o
   7   2  13        119.57        113.35        10.78 o
   8   2  13          0.30         -4.67         5.61 o
   9   2  13         22.57         19.33         6.77 o
  10   2  13         48.21         49.31         9.92 o
  11   2  13          3.21         13.35         7.23 o
  12   2  13         89.35         80.35        12.37 o
  13   2  13         49.66         77.85        13.76 o
  -6   3  13        277.77        353.64        57.54 o
  -5   3  13         24.47         46.67        16.05 o
  -4   3  13         78.56         81.05        14.74 o
  -3   3  13        161.99        141.37        18.50 o
  -2   3  13        735.66        769.52        33.19 o
  -1   3  13         77.37         66.36        12.72 o
   0   3  13        929.04        950.25        27.70 o
   1   3  13          3.40          5.67         6.23 o
   2   3  13       3014.39       3192.14        71.40 o
   3   3  13        201.10        194.10        14.90 o
   4   3  13         31.61         23.46         7.28 o
   5   3  13         11.38          1.86         5.20 o
   6   3  13        218.80        222.27        14.91 o
   7   3  13        142.15        143.75        12.12 o
   8   3  13        231.72        254.41        18.29 o
   9   3  13        574.63        569.82        21.45 o
  10   3  13          0.72         10.11         5.94 o
  11   3  13        196.97        198.72        17.68 o
  12   3  13         67.88         55.09        10.68 o
  13   3  13         34.85         38.33        10.38 o
  -6   4  13         69.87        127.63        26.70 o
  -5   4  13          9.73         48.30        35.22 o
  -4   4  13        432.74        481.56        56.78 o
  -3   4  13         38.32         81.09        14.42 o
  -2   4  13        632.17        598.80        38.37 o
  -1   4  13          0.51         -3.34         6.95 o
   0   4  13         24.71         29.76         6.78 o
   1   4  13        275.57        289.57        18.52 o
   2   4  13         19.02         13.21         6.84 o
   3   4  13          2.83         -3.36         5.56 o
   4   4  13         38.59         35.03         8.07 o
   5   4  13         81.28         84.52         9.81 o
   6   4  13        571.09        526.72        21.03 o
   7   4  13         87.32         84.54        10.58 o
   8   4  13         60.67         65.60         9.53 o
   9   4  13        186.43        191.31        15.47 o
  10   4  13        811.36        843.24        26.89 o
  11   4  13          2.55         13.79         7.56 o
  12   4  13         32.88         36.73         8.77 o
  13   4  13        236.29        252.01        24.04 o
  -6   5  13          2.46         82.18        27.89 o
  -5   5  13          1.58         21.02        20.11 o
  -4   5  13        158.92        205.37        25.43 o
  -3   5  13          0.08          9.37        10.58 o
  -2   5  13          4.45         -7.19        19.84 o
  -1   5  13          2.35          0.98         9.89 o
   0   5  13          3.47         -3.44         6.47 o
   1   5  13       1025.49       1056.24        25.88 o
   2   5  13         50.02         43.25         7.51 o
   3   5  13        243.93        248.35        16.67 o
   4   5  13         48.47         40.58         7.98 o
   5   5  13        496.23        523.35        22.28 o
   6   5  13         33.71         29.13         7.34 o
   7   5  13         10.81          2.94         5.69 o
   8   5  13          4.03          3.25         5.58 o
   9   5  13        135.79        143.08        14.19 o
  10   5  13        513.69        559.22        25.33 o
  11   5  13          8.49          4.74         7.59 o
  12   5  13         12.91         10.25         9.23 o
  13   5  13        251.27        255.13        17.54 o
  -5   6  13         29.60         43.93        29.59 o
  -4   6  13        181.81        174.48        25.79 o
  -3   6  13          8.64          9.29        16.34 o
  -2   6  13        605.70        581.78        25.45 o
  -1   6  13          0.94          4.33         8.51 o
   0   6  13        169.86        179.90        21.55 o
   1   6  13        148.26        138.89        11.50 o
   2   6  13        173.76        158.11        12.44 o
   3   6  13         90.16         93.02         9.82 o
   4   6  13         32.20         24.66         7.37 o
   5   6  13        245.10        254.87        17.41 o
   6   6  13        381.39        395.43        21.76 o
   7   6  13        331.58        357.30        21.26 o
   8   6  13        345.19        346.04        24.10 o
   9   6  13        658.34        659.05        24.98 o
  10   6  13        440.80        442.87        26.46 o
  11   6  13        126.47        127.48        13.55 o
  12   6  13         49.74         36.46        10.05 o
  13   6  13         54.18         65.00        13.33 o
  -5   7  13         37.22         55.86        15.56 o
  -4   7  13         15.30         18.34        11.94 o
  -3   7  13        149.25        151.78        20.04 o
  -2   7  13        230.25        235.88        25.60 o
  -1   7  13        217.02        201.32        18.82 o
   0   7  13        111.81         82.83        13.35 o
   1   7  13         33.07         25.71         7.66 o
   2   7  13         52.85         33.02         7.96 o
   3   7  13          5.56          0.78         5.42 o
   4   7  13        489.28        529.57        19.60 o
   5   7  13          1.64          1.73         5.66 o
   6   7  13        503.50        478.76        20.10 o
   7   7  13        449.51        469.63        21.19 o
   8   7  13          0.02          2.88         7.03 o
   9   7  13        236.51        261.74        20.69 o
  10   7  13         77.95         65.72        10.90 o
  11   7  13        231.85        235.42        19.62 o
  12   7  13          1.85         -2.07        11.85 o
  13   7  13          6.49          6.61        10.64 o
  -4   8  13         27.32         26.25        27.23 o
  -3   8  13         79.43         68.05        18.56 o
  -2   8  13        188.96        171.88        22.71 o
  -1   8  13         96.59         89.65        23.07 o
   0   8  13        186.53        180.38        17.78 o
   1   8  13         91.58         88.54        13.57 o
   2   8  13         10.02         -0.38         5.93 o
   3   8  13          5.41          5.56         6.41 o
   4   8  13        208.38        138.22        13.50 o
   5   8  13        213.16        215.02        15.63 o
   6   8  13         31.81         15.85         7.10 o
   7   8  13        144.73        146.94        13.60 o
   8   8  13          1.38          9.57         7.23 o
   9   8  13        313.72        306.95        21.81 o
  10   8  13         21.67         18.09         7.75 o
  11   8  13        115.70        116.02        15.00 o
  12   8  13         17.30          4.17         9.97 o
  -4   9  13         42.51         47.06        25.85 o
  -3   9  13         42.77         62.29        18.51 o
  -2   9  13          8.29         12.30        12.13 o
  -1   9  13        128.78        149.74        21.91 o
   0   9  13         14.40         17.13        10.91 o
   1   9  13        323.66        317.89        23.36 o
   2   9  13          0.71         -6.19        11.00 o
   3   9  13        158.22        135.87        14.16 o
   4   9  13         74.78         64.32        10.86 o
   5   9  13         11.87          4.13        12.34 o
   6   9  13          7.56          1.93         7.76 o
   7   9  13         16.86          8.26         7.92 o
   8   9  13          0.04         -6.59         6.59 o
   9   9  13        137.62        139.02        14.11 o
  10   9  13          6.69         -0.80        10.52 o
  11   9  13        226.08        255.70        23.93 o
  12   9  13          0.91        -10.05        17.20 o
  -3  10  13         20.59         64.60        41.59 o
  -2  10  13          1.38         -4.86        18.73 o
  -1  10  13         27.10         34.66        17.24 o
   0  10  13          1.91         -0.96        11.73 o
   1  10  13         85.09         83.50        17.38 o
   2  10  13         73.96         67.55        11.76 o
   3  10  13        187.24        138.30        14.52 o
   4  10  13         69.44         67.71        13.83 o
   5  10  13        230.38        242.02        19.26 o
   6  10  13         80.65         76.31        12.68 o
   7  10  13        346.90        357.99        21.28 o
   8  10  13         44.88         46.02         9.95 o
   9  10  13          0.15         -4.29         8.30 o
  10  10  13          5.65         -5.89        11.35 o
  11  10  13          0.02         -3.65        12.09 o
  -2  11  13         17.55         41.34        19.98 o
  -1  11  13        485.66        528.04        39.24 o
   0  11  13         89.37        104.16        28.97 o
   1  11  13          3.90         12.94        16.41 o
   2  11  13          0.16         -7.06        13.57 o
   3  11  13         16.99         13.18         8.91 o
   4  11  13         53.18         46.90        11.79 o
   5  11  13         41.53         23.74        13.85 o
   6  11  13         71.83         95.23        12.34 o
   7  11  13         67.91         56.06        12.27 o
   8  11  13         14.25         10.87         8.80 o
   9  11  13          5.84        -10.62        13.38 o
  10  11  13         21.15         11.63        16.39 o
   0  12  13          0.72         41.75        30.43 o
   1  12  13         31.82         73.26        31.90 o
   2  12  13          4.12          7.20        27.95 o
   3  12  13        242.14        221.34        23.96 o
   4  12  13         12.56         18.67        14.86 o
   5  12  13         51.64         36.45        12.96 o
   6  12  13         10.43          8.39         8.31 o
   7  12  13       1044.39       1228.86        44.11 o
   8  12  13        118.12        112.31        14.66 o
   9  12  13        294.71        259.51        27.06 o
   2  13  13        133.03        169.20        40.26 o
   3  13  13          8.73         21.88        15.64 o
   4  13  13          0.94         21.36        13.94 o
   5  13  13          1.17         -0.32        11.83 o
   6  13  13         17.74          3.61        14.00 o
   7  13  13        316.30        319.65        24.85 o
   2  -7  14         55.15         75.99        25.99 o
   3  -7  14          0.71         12.97        28.52 o
   4  -7  14         25.63         54.64        46.47 o
   5  -7  14          1.84         -3.51        24.76 o
  -1  -6  14         13.39         35.49        22.56 o
   0  -6  14         50.44         68.27        18.98 o
   1  -6  14         11.28         12.96        19.42 o
   2  -6  14         23.67         26.97        14.78 o
   3  -6  14         87.10         73.58        15.70 o
   4  -6  14          1.11          1.41        11.56 o
   5  -6  14          2.97          7.41        15.63 o
   6  -6  14          0.35         -3.32        12.82 o
   7  -6  14         46.41         59.98        17.37 o
  -2  -5  14        402.38        439.58        38.64 o
  -1  -5  14          3.40          4.04        13.70 o
   0  -5  14         52.18         50.55        17.13 o
   1  -5  14          0.53          4.27        11.09 o
   2  -5  14         26.56         38.47        11.34 o
   3  -5  14         30.63         28.17        11.21 o
   4  -5  14          0.42         -1.52         9.52 o
   5  -5  14          2.97          9.36        10.64 o
   6  -5  14          5.14          1.88        12.20 o
   7  -5  14         24.45         14.45        13.69 o
   8  -5  14        304.49        291.63        32.05 o
   9  -5  14         21.39         38.36        20.84 o
  -3  -4  14         30.50         43.67        19.83 o
  -2  -4  14          2.29         23.70        14.99 o
  -1  -4  14         18.75         13.38        19.76 o
   0  -4  14         13.89         -2.15        12.55 o
   1  -4  14          4.85          0.82        11.77 o
   2  -4  14         25.48         34.18        10.61 o
   3  -4  14          1.72         11.77         8.28 o
   4  -4  14         63.30         78.38        12.72 o
   5  -4  14         35.19         38.54         9.75 o
   6  -4  14          7.30         -5.26         8.86 o
   7  -4  14         12.12         -9.97        10.12 o
   8  -4  14         60.91         71.05        18.31 o
   9  -4  14          0.96          4.94        12.47 o
  10  -4  14         86.48         68.11        24.34 o
[truncated: 56,276 more chars]
